# Supplementary material for: Genome-wide expression profiling and bioinformatics analysis of diurnally regulated genes in the mouse prefrontal cortex
Source: Genome Biol. 2007 Nov 20;8(11):R247. doi: 10.1186/gb-2007-8-11-r247 (PMC2258187; doi:10.1186/gb-2007-8-11-r247)
Supplement: Additional data file 1 — Expression values at four time points for diurnally regulated genes, the clustering results from the GeneSpring software, and the gene identifiers used in our comparative analysis with five other publications. [file gb-2007-8-11-r247-S1.xls]

## Sheet: Description
This Excel file contains several supplementary tables.
The first sheet contains the expression values (average of 3 biological replicates) for 3890 probe sets at four time points
The second sheet contains eight clusters of probe sets generated by the K-means clustering algorithm from the GeneSpring software, the expression values are normalized by gcRMA algorithm and are averaged from three biological replicates
The remaining tables contains mouse, rat, human and fly genes (and their names in external databases) for six publications, generated by us from probe set identifiers using Ensembl database (version 42)

## Sheet: probe set expression
probe set identifier	ZT3	ZT9	ZT15	ZT21
1427464_s_at	1.21312	0.863639	1.89912	0.86361
1425264_s_at	0.872282	0.911654	1.42361	1.07365
1424633_at	0.874764	0.861159	1.78464	1.06342
1436387_at	1.05106	0.185041	1.90786	0.848102
1417602_at	0.303034	1.01207	2.56611	0.987459
1418174_at	0.369659	1.38217	1.13378	0.972769
1423795_at	0.967041	0.786778	1.36135	1.03414
1428484_at	0.988851	0.851545	1.77218	0.990621
1416064_a_at	1.0507	0.801769	1.6811	0.871881
1415792_at	0.858279	1.00787	0.993033	1.07852
1434595_at	0.882557	0.765708	1.37928	1.13118
1452377_at	0.993422	1.01288	1.51567	0.971518
1422670_at	0.887649	0.974694	1.00938	1.1239
1434531_at	1.00416	1.20365	0.996861	0.90592
1416891_at	0.900267	0.966414	1.32859	1.07193
1452221_a_at	0.865704	0.956076	1.0872	1.01298
1418578_at	1.13175	0.996503	0.996284	0.970198
1426640_s_at	0.775811	0.929975	1.55709	1.08713
1452783_at	1.09194	0.980885	1.02789	0.732054
1455476_a_at	0.842844	0.885372	1.22438	1.177
1415770_at	0.838481	1.84983	1.01604	1.01396
1460695_a_at	0.857011	0.964351	1.28494	1.01622
1452094_at	0.832048	0.933225	1.79179	0.931474
1422878_at	0.974048	0.733084	1.17259	1.50223
1417839_at	1.20187	0.745751	0.815012	1.54961
1435453_at	0.785206	0.988067	1.23525	0.958144
1454606_at	0.94977	1.02474	1.29239	0.990389
1416311_s_at	0.819607	0.989112	1.01176	1.07443
1428142_at	1.01846	0.717083	1.33176	0.969571
1436338_at	0.812532	0.895575	1.25473	1.07714
1438169_a_at	0.939259	0.96826	1.04411	1.37102
1451021_a_at	1.2103	0.996468	0.93264	1.01361
1430991_at	1.13745	0.977527	1.00119	0.569411
1418025_at	0.501429	0.994356	1.41715	0.880378
1455007_s_at	0.710376	1.0836	1.43268	0.96296
1460711_at	0.893134	0.7194	1.47251	1.08236
1454871_at	1.02283	0.908117	1.05901	0.969064
1439382_x_at	0.996942	0.996706	0.908792	1.3053
1444268_at	1.07277	0.979782	0.966096	1.45984
1439398_x_at	0.944286	1.06479	0.967903	1.37211
1423151_at	1.0531	0.893349	1.31895	0.888919
1435249_at	0.925171	0.931902	1.20683	1.01321
1441509_at	0.875436	0.942139	1.1024	0.940717
1460645_at	1.09207	0.854776	1.23841	0.883683
1453556_x_at	0.894567	0.93772	0.965475	1.69296
1430527_a_at	0.973932	0.975986	0.997378	1.20036
1435202_at	0.930846	1.13294	0.785258	1.0831
1422168_a_at	0.899654	0.695776	1.57755	1.03936
1450082_s_at	1.16778	0.732234	1.48206	0.868586
1443707_at	1.046	0.969061	0.732744	1.07794
1451190_a_at	0.667621	0.82224	1.27928	1.08519
1454692_x_at	0.934543	1.00247	0.997663	1.08655
1426698_a_at	0.971684	0.812806	1.0323	1.03385
1442077_at	0.926595	0.858906	1.48667	1.0799
1421735_a_at	0.873549	0.824887	1.28811	1.05615
1415936_at	0.983186	0.798368	1.05674	1.19663
1455098_a_at	1.02485	0.931305	0.93632	1.38231
1426030_a_at	0.957758	0.989154	0.90884	1.24669
1447374_at	1.02984	1.08937	0.96159	0.917031
1435374_at	0.810324	0.83241	1.66886	1.17164
1438684_at	0.771671	0.964511	1.22769	1.09712
1428850_x_at	0.925109	0.908598	0.968802	1.69021
1448185_at	0.897389	0.972126	1.41074	0.895955
1417613_at	0.621396	0.829099	1.36235	1.12639
1427373_at	0.936686	1.03069	0.717822	1.1595
1447979_at	1.04547	0.747755	1.40891	0.964939
1420850_at	0.870207	1.12711	1.13507	0.766769
1422531_at	0.820554	0.993664	0.980634	1.19794
1427674_a_at	0.832352	1.18085	0.905041	1.0727
1438662_at	0.948449	1.06293	1.0439	0.85746
1438211_s_at	0.284596	1.27905	1.12698	0.954071
1431145_a_at	0.99072	0.96312	0.991893	1.30676
1445307_at	0.657103	0.730823	1.77541	1.09886
1422977_at	0.959543	1.028	1.00975	1.36313
1422630_at	1.10516	1.20681	0.936039	0.918425
1454960_at	0.866536	1.02228	1.20329	0.978546
1423811_at	0.890453	1.00524	0.990651	1.08933
1423075_at	1.0203	0.904528	1.1642	0.971306
1436642_x_at	0.885162	1.01696	0.988745	1.35898
1417612_at	0.69396	0.880802	1.56999	1.15622
1420011_s_at	0.863495	0.852616	1.59068	1.06081
1453006_at	0.826355	0.901122	1.1067	1.75133
1449372_at	0.825921	0.894617	1.52056	0.964513
1453782_at	0.769965	0.944076	1.30718	1.05324
1437363_at	0.996613	0.887324	1.35742	1.00979
1435188_at	0.360444	1.62233	1.24679	0.88649
1455798_at	0.998284	1.15901	0.977645	0.996085
1443123_at	0.8759	0.782571	1.00718	1.12168
1423648_at	1.14777	0.884206	1.5989	0.871721
1445479_at	0.901829	0.872265	1.0998	1.09797
1450777_at	1.03128	1.16569	0.954713	0.867135
1456759_at	0.99792	0.865578	1.02199	1.49475
1416432_at	1.00085	0.883784	1.6889	1.01507
1418587_at	0.895633	1.00214	1.34999	1.03525
1428834_at	0.742703	0.917597	2.75955	1.35973
1436094_at	0.971911	0.850303	1.21148	1.0658
1434403_at	0.771061	0.960245	1.40139	1.05042
1427072_at	0.920356	0.817786	1.18178	1.12128
1426304_x_at	0.806289	0.943226	1.05016	1.38296
1456424_s_at	0.843535	0.982096	1.0339	1.14859
1452248_at	0.746797	0.976023	1.05769	1.06335
1438877_at	1.18567	1.00048	0.955016	0.995714
1422256_at	0.614575	1.11853	1.01232	0.995517
1427283_at	0.840042	1.02787	1.31159	0.991826
1455938_x_at	0.890963	0.891413	1.02319	1.25778
1452754_at	0.925377	0.774639	1.89495	1.01804
1418298_s_at	0.772837	1.17277	0.885509	1.29566
1422635_at	0.922184	1.30909	0.958567	1.08293
1429116_at	1.04037	1.07081	0.93051	0.981636
1436892_at	0.719596	0.891971	1.37573	1.06288
1426051_a_at	0.882222	1.02138	0.972276	1.45172
1455942_at	0.895932	1.0496	1.24291	0.988983
1428118_at	0.992251	1.00463	1.2354	0.942755
1430568_at	0.986785	0.972335	1.09209	0.997867
1448807_at	0.7973	1.21405	1.01187	0.962813
1459897_a_at	0.841716	1.05094	0.960511	1.27342
1450040_at	0.980398	1.28228	1.0118	0.907667
1418094_s_at	0.734139	0.987766	0.974964	1.09266
1423425_at	0.817255	1.33603	1.03291	1.04277
1420054_s_at	0.795844	0.934114	1.0471	1.08659
1442434_at	0.741025	0.899316	1.31962	1.08385
1416150_a_at	0.926264	1.06034	1.20394	0.92924
1416756_at	0.926267	0.988497	1.27051	0.976346
1435711_at	1.15976	0.989726	1.00388	0.932581
1423248_at	0.866767	1.05112	1.24872	0.88633
1423249_at	1.00209	0.992781	1.3266	0.994087
1422169_a_at	0.99191	0.881689	1.47799	1.0071
1434140_at	0.854986	1.03795	1.28377	0.997356
1450084_s_at	0.956818	0.983306	1.13654	1.01983
1429958_x_at	0.902674	1.12207	0.922234	1.23551
1427947_at	0.81163	0.974127	1.01644	1.30161
1456226_x_at	0.863883	1.0614	0.954321	1.30134
1415887_at	0.961923	1.08208	1.06302	0.898904
1451401_a_at	0.838147	0.925007	1.08253	1.20749
1460674_at	0.90661	0.965522	1.11279	1.0161
1420124_s_at	0.932761	1.17848	0.832177	1.07462
1439490_at	1.20885	1.01412	0.890005	0.894682
1434445_at	0.80177	0.9855	1.18409	1.01342
1420886_a_at	0.982641	0.906918	1.65494	1.0596
1418446_at	0.971853	1.3255	1.00219	0.897203
1438864_at	0.934895	0.839245	1.01371	1.06567
1423978_at	0.785213	0.916877	1.46098	1.13141
1455531_at	0.936923	1.39356	0.885938	1.03771
1451037_at	0.87073	0.993141	1.19383	1.00566
1422742_at	0.977881	0.726638	1.1855	1.10739
1424733_at	1.00979	0.981116	0.993698	1.22486
1434177_at	0.769187	0.912204	1.26607	1.14609
1449246_at	0.969393	0.988057	1.04107	1.19733
1421830_at	0.776409	1.06906	1.20651	0.902506
1420720_at	1.12178	0.541668	1.2097	0.920683
1441797_at	0.693764	0.903262	1.25618	1.46824
1428112_at	0.883427	0.795695	1.81368	1.07259
1434055_at	1.05502	0.820403	1.44263	0.991789
1444147_at	0.843688	0.78043	1.16258	1.12196
1452418_at	1.06089	0.907508	1.05847	0.842265
1452434_s_at	0.854277	1.03628	0.942632	1.22203
1428487_s_at	0.575508	1.03695	1.20509	0.899842
1435402_at	0.970678	0.998463	1.19554	0.898023
1451085_at	0.85264	1.02464	0.999642	1.0727
1447112_s_at	0.95965	1.23249	0.866454	1.03666
1422439_a_at	0.8253	1.03997	1.00131	1.12621
1421821_at	0.934581	1.62586	0.794087	0.965594
1456726_x_at	0.751794	1.00425	0.979654	1.0722
1454709_at	0.996944	1.19903	1.04152	0.916581
1417690_at	1.00843	0.962822	0.998434	1.08389
1430037_at	1.0156	1.00901	1.11176	0.832328
1441724_at	1.12384	1.00614	0.971316	0.9602
1416960_at	0.92102	0.995039	1.03618	1.32247
1428221_at	0.613502	1.01584	1.03563	1.09928
1424750_at	1.13333	0.968624	1.00455	0.968205
1428052_a_at	0.669735	1.23372	2.2441	0.932863
1417576_a_at	0.986117	0.997868	1.60523	0.98291
1455781_at	1.02031	0.982562	0.914637	1.02012
1442051_at	1.10407	0.73914	1.35459	0.87068
1432195_s_at	0.829032	1.03596	1.20617	0.910277
1459674_at	0.762546	0.831234	1.40145	1.12668
1422551_at	0.95071	0.952622	1.2345	1.1376
1434228_at	0.993537	0.863107	1.41664	0.933677
1421197_a_at	0.817552	0.932403	1.31211	1.00037
1417875_at	0.796371	1.0335	1.17203	0.912326
1448949_at	0.848144	1.04149	0.985063	1.1518
1452344_at	1.1708	0.713895	1.20365	0.898033
1450477_at	1.06143	1.5103	0.692313	0.622895
1440984_at	1.33796	0.925727	1.02253	0.983945
1428399_a_at	1.06212	1.24328	0.943331	0.801398
1425733_a_at	0.957178	1.1852	1.034	0.781269
1419428_a_at	1.01197	1.23569	0.960107	0.938241
1457281_at	0.941125	0.731555	1.53218	1.09339
1460588_at	0.885338	1.14969	0.76136	1.25571
1452395_at	1.05013	1.07329	0.934952	0.855624
1430291_at	1.23708	0.965043	1.02104	0.948524
1454725_at	0.909228	0.914155	1.33877	1.01257
1416568_a_at	0.781571	0.87086	1.20543	1.01512
1454861_at	0.998617	0.998234	1.15248	0.920589
1437286_x_at	0.996782	1.01126	0.91205	1.10931
1460113_at	0.496014	1.13555	1.08783	0.915612
1422649_at	0.921194	1.24379	0.902562	1.11591
1435899_at	0.946576	1.32567	1.04769	0.752048
1439740_s_at	0.721242	0.986024	1.05351	1.0771
1435258_at	1.00046	0.954687	0.991098	1.12275
1418039_at	1.17256	1.03254	0.931484	0.895836
1433443_a_at	0.950334	1.1839	0.995372	0.969904
1434687_at	0.92602	0.867631	1.03195	1.27854
1439450_x_at	1.01709	1.12048	1.01007	0.800151
1424003_at	0.959898	1.00075	1.00367	1.19066
1445532_at	0.84887	1.15211	1.01581	0.951075
1449148_a_at	0.995641	0.974413	1.15362	0.899875
1434639_at	0.970373	0.92163	1.39436	0.971189
1428630_x_at	0.83477	1.09722	0.881945	1.14338
1444695_at	1.0049	1.03099	1.01722	0.875371
1422208_a_at	1.01171	0.939079	1.14892	0.91971
1420596_at	0.940529	0.837801	1.17325	1.03833
1450081_x_at	0.929415	1.00858	0.983431	1.10781
1422524_at	0.651527	1.08992	1.03377	1.0316
1421201_a_at	0.992148	1.1145	0.994394	0.780456
1416032_at	0.78061	0.996394	1.10332	0.980346
1451286_s_at	0.901152	1.12927	0.988979	1.09075
1428387_at	1.04505	0.988004	1.05422	0.837583
1415697_at	1.22324	1.13736	0.925363	0.865467
1455008_at	0.934364	0.93486	1.00713	1.1602
1446206_at	1.10714	0.918382	0.858629	1.29478
1457316_at	0.952397	1.03272	1.25278	0.95488
1423280_at	1.00821	1.17688	0.973604	0.826279
1426428_at	1.00839	0.836511	1.01845	1.24375
1419224_at	0.846216	1.03442	1.21536	0.975231
1455421_x_at	0.853723	0.97798	0.989941	1.28835
1454983_at	0.883566	1.02066	1.01593	1.06136
1440813_s_at	0.965715	0.984404	0.939784	1.29377
1456259_at	0.98971	1.0222	1.10241	0.890914
1450187_a_at	0.913981	0.913228	1.05181	1.16003
1426600_at	0.774843	1.09154	1.19364	0.94733
1426068_at	1.00675	1.13295	0.712925	1.00054
1449084_s_at	0.805596	1.19266	0.926775	1.04679
1458891_at	0.759555	0.900634	1.08994	1.16799
1424033_at	0.936432	0.950426	1.26452	0.854631
1436298_x_at	0.818524	0.954472	1.01957	1.17126
1459894_at	1.01921	0.65883	1.64466	0.992965
1458954_at	1.49672	0.580774	0.894297	1.32499
1460009_at	0.718445	0.80381	1.63283	1.14992
1422733_at	0.782486	0.989431	0.999938	1.23682
1434291_a_at	0.843307	0.979157	1.04629	1.37601
1452247_at	0.960933	0.902336	1.24634	0.976416
1422503_s_at	0.801944	1.01357	1.08595	1.04886
1422552_at	0.969127	1.36089	0.926447	1.04403
1439508_at	1.17646	0.999903	1.02069	0.807183
1419103_a_at	0.925582	0.881517	1.30518	1.00597
1434675_at	1.21552	1.13009	0.932171	0.951772
1445124_at	0.996847	1.6048	0.874957	0.997962
1423884_at	0.938482	0.988374	1.14028	0.995378
1443888_at	1.22237	1.00774	0.969896	0.996966
1444444_at	1.05444	1.09202	0.960517	0.825378
1436998_at	0.959809	1.14781	1.05987	0.803647
1421088_at	0.755095	1.99066	1.00832	0.813958
1456779_a_at	0.850902	1.05557	0.861139	1.41981
1435439_at	1.10945	1.04212	0.97033	0.916226
1446815_at	0.94449	1.10158	0.976112	1.01102
1429337_at	1.00773	1.33262	0.956026	0.991751
1455047_at	1.03438	1.16604	0.935786	0.88558
1434171_at	1.08297	1.17583	0.896983	0.792858
1453750_x_at	1.05262	0.7651	0.962045	1.12228
1439662_at	0.972779	0.80254	1.33828	1.08843
1456888_at	0.94153	0.979548	0.974945	1.2134
1448438_at	0.948407	0.869227	1.23513	0.948337
1437027_x_at	0.875707	0.976675	1.01497	1.02823
1450449_a_at	0.916821	0.928193	1.18159	0.994069
1434761_at	1.00356	0.990652	1.27624	0.888804
1426712_at	0.97313	1.35313	0.978563	0.916203
1434834_at	0.945827	1.02341	1.22122	0.918824
1434261_at	0.964475	0.87348	1.18668	0.970874
1436329_at	1.00011	0.654544	1.30596	0.955085
1419163_s_at	0.996913	1.0161	1.39298	0.925371
1423286_at	0.912915	1.02259	0.629625	1.182
1428982_at	0.875238	1.23458	1.03713	0.860262
1416733_at	1.06363	0.987419	1.03227	0.854465
1436570_at	0.771994	0.967296	1.08298	0.950668
1438533_at	0.854112	0.929112	1.53159	0.986913
1428109_at	0.851929	1.18873	0.96541	1.03283
1454149_a_at	0.771232	1.01829	1.22942	1.0107
1421961_a_at	0.787095	0.877502	1.67869	1.1608
1429502_at	1.00944	1.06742	0.9436	0.631817
1455045_at	0.990501	1.17233	0.961924	0.932558
1440357_at	0.959461	1.02984	0.925367	1.21833
1421943_at	0.961775	1.09409	0.938429	1.15242
1457672_at	0.895384	1.00497	1.13058	0.963819
1427685_a_at	1.14112	0.75011	1.15176	0.852941
1438465_at	0.966937	0.790834	1.04829	1.08048
1416533_at	0.891059	0.975304	1.03641	1.11563
1449373_at	1.1383	0.805794	1.46577	0.566348
1429382_at	0.851967	0.953384	1.09293	1.31801
1458205_at	0.967858	1.0148	0.955329	1.61907
1442186_at	1.01562	1.01782	1.01268	0.887807
1427057_at	1.04524	1.1125	0.9493	0.82939
1429053_at	0.810757	0.925121	1.22938	1.07706
1445774_at	1.22811	0.978176	0.988362	0.939137
1416006_at	0.805929	0.939233	1.00434	1.3088
1456150_at	0.943812	0.945169	1.30906	0.894612
1422844_a_at	0.861223	1.11508	1.04342	0.8699
1443952_at	0.630873	1.07805	1.04585	1.07362
1435058_x_at	0.83796	1.0338	0.927879	1.1074
1449290_at	0.998728	1.52128	0.90652	0.912788
1453429_at	1.03391	1.32518	0.960388	0.928639
1420772_a_at	0.980271	1.19698	1.48759	0.827669
1436704_x_at	1.00143	0.978518	0.993838	1.191
1428954_at	0.858154	1.00342	1.21247	1.05162
1438816_at	0.633147	1.06267	1.21174	1.07698
1428375_at	1.0333	1.37051	0.745814	0.891518
1441508_at	1.31726	0.994276	0.878355	0.990331
1455172_at	0.876374	1.05371	0.976144	1.34992
1427099_at	0.959445	0.919185	1.03004	1.36214
1431188_a_at	0.765058	1.01331	0.933644	1.10199
1430940_at	1.00824	1.22153	1.03076	0.870096
1429456_a_at	0.992488	1.25794	0.956705	0.970772
1422678_at	0.878058	1.18166	0.986133	0.985924
1452099_at	0.892721	1.01239	1.16682	1.03589
1429475_at	1.0478	0.894512	1.19232	0.96525
1429063_s_at	0.956229	1.08851	0.812315	1.24018
1416332_at	0.906683	1.32007	1.01555	0.99622
1456313_x_at	0.917308	0.929383	1.01562	1.30267
1457030_at	0.834632	0.984765	1.39469	1.07856
1454109_a_at	0.885739	0.940105	1.29873	1.05664
1439024_at	0.998884	1.17263	0.999936	0.837744
1434513_at	0.770008	1.10223	0.984114	1.00954
1426306_a_at	0.943598	1.13402	1.00829	0.977166
1450705_at	0.908599	1.09715	0.898684	1.28786
1415886_at	1.36733	1.01498	0.802583	1.02163
1433887_at	0.830164	0.874205	1.43752	0.959673
1433830_at	0.961558	1.11507	1.17363	0.876759
1451391_at	0.930686	1.08354	1.14469	0.811569
1417322_at	0.836034	0.986772	1.00468	1.22776
1419288_at	1.06626	1.01038	1.03326	0.861781
1422580_at	0.872969	0.827772	1.16504	1.21063
1452693_at	0.854037	1.08066	0.947079	1.11103
1427720_a_at	0.892882	1.02155	0.967985	1.12075
1431896_at	1.23291	0.942676	1.04865	0.782302
1435407_at	1.01897	1.47579	0.766966	1.01026
1455150_at	0.767712	1.11384	0.897328	1.29796
1454929_s_at	0.973585	0.947096	1.11884	1.06146
1460287_at	0.960309	1.26436	0.970665	0.962993
1455225_at	1.02254	0.873863	1.24601	0.976307
1439293_at	0.901963	1.33418	1.07015	0.947908
1440372_at	0.917449	0.865762	1.46491	1.05149
1434745_at	0.635724	1.11449	1.23889	0.878198
1452670_at	0.794657	0.906299	1.10568	1.45594
1417183_at	1.11152	0.978645	1.03517	0.814083
1450998_at	1.23897	0.964944	0.89325	1.03424
1420892_at	0.882965	1.1535	0.917831	1.02447
1433944_at	0.749991	0.857287	1.19791	1.05558
1416138_at	0.905482	1.15488	1.00774	0.980532
1445498_at	0.946225	0.862919	0.910309	1.47025
1416107_at	0.959136	1.20767	1.01374	0.988726
1423391_at	0.951863	1.10517	1.00794	0.978079
1426734_at	0.726666	0.859143	1.20155	1.17822
1424422_s_at	0.992125	0.998829	0.934391	1.14318
1426314_at	0.933556	1.24203	1.01305	0.978893
1426235_a_at	0.900305	0.732584	1.05542	1.12248
1450436_s_at	0.627589	0.884179	1.39468	1.18745
1422716_a_at	0.808753	0.951329	1.03956	1.33695
1455494_at	1.16771	1.00587	0.992973	0.995766
1423045_at	1.01432	1.05184	1.0077	0.812882
1417495_x_at	1.00049	1.22094	1.01853	0.839579
1451195_a_at	0.978283	1.10941	1.01162	0.9077
1442538_at	0.97035	1.25062	0.951578	0.968277
1449815_a_at	1.00436	1.14125	0.956277	1.00769
1427096_s_at	1.07371	1.00383	0.942529	0.989749
1424016_at	0.951302	1.09121	1.03468	0.864129
1451110_at	1.01992	0.944056	1.21198	0.93606
1435743_at	1.01981	1.16692	0.792132	0.823828
1427159_at	0.852448	1.04991	1.15742	0.89748
1419585_at	1.31642	0.935961	1.02125	0.780269
1416221_at	1.01437	1.23033	0.964843	0.949001
1452193_a_at	0.908544	0.944282	1.08224	1.1783
1436788_at	1.03174	1.16431	0.885996	0.821877
1449960_at	1.22832	0.745285	1.26115	0.935081
1416222_at	0.94403	1.12157	0.910574	0.997412
1426641_at	0.92395	1.07086	1.48124	1.00956
1423162_s_at	1.0586	0.942118	1.36977	0.739934
1424119_at	1.0006	1.0058	0.828121	1.05487
1433885_at	0.982813	0.772842	1.2842	0.997036
1455095_at	1.21006	0.957863	1.04165	0.804423
1449283_a_at	0.980832	0.963696	1.26279	1.00189
1423161_s_at	1.03101	0.910218	1.3054	0.739738
1448559_at	0.904004	1.02419	0.949789	1.0467
1423566_a_at	1.23344	0.954393	1.17343	0.78485
1450103_a_at	0.895714	0.9831	1.08281	1.17887
1452581_at	0.920848	1.02355	1.08954	0.946843
1455987_at	0.717017	1.04051	1.18055	0.962094
1439743_at	0.737183	1.08202	1.07283	1.00955
1449085_at	0.963682	0.944037	1.20397	0.974919
1434944_at	0.871537	1.12298	1.28557	0.917938
1452601_a_at	0.975004	0.94953	1.00744	1.19406
1415853_at	1.07625	1.00407	0.97958	0.974683
1420532_at	0.885459	0.842803	1.1056	1.39215
1448817_at	0.932153	1.02314	1.00292	1.22433
1451899_a_at	1.07926	1.16112	0.889743	0.931074
1425231_a_at	0.975143	1.28078	0.937946	1.01169
1421675_at	1.04907	0.996996	0.990158	0.996174
1426383_at	0.881475	1.04243	1.17078	0.932674
1422763_at	0.86734	0.89542	1.06112	1.14763
1419638_at	0.93013	1.27986	1.06454	0.872521
1439464_s_at	0.668722	0.898075	1.07949	1.06073
1433684_at	0.833596	1.0205	0.882446	1.32373
1439932_at	1.01809	0.835615	1.01946	1.09287
1425452_s_at	0.93406	1.00064	1.35772	1.03649
1434418_at	0.869309	1.01061	1.19422	0.947574
1438700_at	0.898011	1.04096	1.18711	0.897124
1425068_a_at	0.909223	1.08174	0.96559	1.25432
1419543_a_at	0.963142	1.08839	1.10226	0.809702
1458802_at	0.576496	0.784072	1.12454	1.19358
1446573_at	1.12156	0.954798	1.01856	0.958805
1416792_at	0.940091	1.06645	1.06134	0.935214
1460228_at	0.894723	1.04236	0.952801	1.1627
1440311_at	0.644901	0.872307	1.15832	1.05665
1417361_at	0.959178	1.0189	1.06035	0.832164
1417068_a_at	0.737155	0.954399	1.35241	1.02004
1438670_at	0.895132	1.13752	1.29271	0.952824
1426421_s_at	1.20993	1.09625	0.907586	0.854018
1426987_at	0.923791	1.0355	1.08891	0.929662
1453126_at	0.722105	0.774225	1.24323	1.24151
1434516_at	1.13736	0.92801	0.89288	1.0461
1417107_at	1.01081	1.01982	1.00408	0.772497
1445539_at	1.23016	0.722975	1.14623	0.904199
1453304_s_at	0.95568	0.841754	1.03569	1.1029
1433714_at	0.929215	0.945329	1.09762	1.2206
1448718_at	0.889468	0.948691	1.02132	1.21186
1434948_at	1.35947	1.25338	0.905301	0.754697
1429224_at	0.945408	1.46844	0.629122	1.30633
1423418_at	0.775794	1.02792	0.954927	1.22822
1423713_at	0.924363	1.02179	0.948039	1.30804
1456582_x_at	0.985963	0.977955	1.0044	1.0802
1418937_at	0.883675	0.941966	1.35169	1.07422
1456785_at	1.2393	1.00001	0.950854	0.986314
1435250_at	0.804605	1.01029	1.45582	0.997612
1438385_s_at	0.694237	0.969166	1.20886	1.02201
1417773_at	0.942924	0.992153	0.988458	1.29557
1453983_a_at	0.969642	0.918225	1.26748	0.99861
1456616_a_at	0.926421	1.0071	0.937851	1.24091
1435116_at	1.05707	0.810962	1.00453	1.02311
1418532_at	0.737476	1.14557	1.0812	0.927454
1425710_a_at	1.11973	0.835863	1.36196	0.844816
1439548_at	1.09011	1.18117	0.821596	0.880107
1416129_at	0.807785	1.106	1.22692	0.90684
1452013_at	0.919387	1.13226	1.04606	0.965147
1446312_at	1.10799	1.07592	0.971429	0.905774
1417924_at	1.2506	1.10153	0.98769	0.623541
1424327_at	0.971943	1.19917	0.971942	0.966199
1458539_at	1.09247	0.732797	0.984569	0.984899
1456544_at	0.828645	1.09722	1.14634	0.867293
1425573_a_at	0.932881	0.802311	1.11078	1.12973
1459105_at	0.991488	0.995925	0.955413	1.21034
1431337_a_at	0.980908	1.07609	0.898024	1.03113
1436114_at	0.589264	0.945821	1.12739	1.10961
1435379_at	0.982133	1.01826	1.26573	0.905555
1428968_at	0.999826	1.28883	0.969626	0.890229
1439538_at	1.13028	1.0652	0.845393	0.842046
1452024_a_at	0.759673	0.975816	1.08618	1.11338
1445138_at	1.18474	0.979706	0.982822	0.825459
1428764_at	0.97501	1.07703	1.10724	0.83446
1434406_at	0.892551	0.9943	1.20244	1.01554
1426896_at	0.995103	0.993066	1.37756	0.85003
1443966_at	0.988698	1.00177	0.936378	1.12542
1420997_a_at	0.899234	1.02032	0.96888	1.06292
1425091_at	1.14926	0.978541	0.994332	0.970592
1429039_s_at	0.837353	0.955056	1.13742	1.05401
1455862_at	0.980783	0.929397	1.19105	1.04713
1429591_at	1.02234	0.988715	1.04397	0.621422
1452258_at	1.0113	1.09593	0.977338	0.777224
1424478_at	1.10692	1.17216	0.974874	0.980429
1429796_at	0.876671	1.04585	0.96348	1.22624
1454916_s_at	1.02847	1.00268	1.01761	0.874713
1450350_a_at	0.771846	0.869789	1.39657	1.17986
1460195_at	0.941033	0.969676	1.06965	1.24926
1415993_at	0.92343	1.31046	0.969011	0.967462
1451284_at	0.968237	0.968403	1.00385	1.13817
1456219_at	0.993708	1.01488	0.954867	1.18758
1436173_at	0.782922	0.966001	1.1789	0.939902
1435220_s_at	0.935154	1.15536	1.00955	0.92606
1435659_a_at	0.871304	0.982743	1.05476	1.28097
1421925_at	1.01168	0.764499	1.03281	1.03599
1435230_at	0.836369	1.0715	1.11195	0.867261
1434270_at	0.8613	1.17361	1.01823	0.93932
1449434_at	1.01324	0.985702	0.906127	2.20985
1417449_at	0.929129	0.896778	1.03833	1.13479
1416147_at	1.24455	1.03347	0.998696	0.654686
1445481_at	0.965765	0.955484	1.27834	0.992947
1436572_at	1.00187	1.00158	1.04798	0.941029
1422407_s_at	0.950606	0.969327	1.02467	1.15396
1434879_at	0.878121	0.907632	1.07257	1.19963
1417001_a_at	0.841237	1.24116	1.03184	1.02293
1420924_at	0.98707	1.32622	0.958506	0.851017
1418103_at	0.766036	1.03557	0.992355	1.08488
1425281_a_at	0.980881	1.2006	1.43078	0.871288
1417222_a_at	0.997147	0.969145	0.904922	1.16963
1448629_at	0.669824	0.927391	1.1897	1.20594
1426094_at	0.838219	1.14501	0.921882	1.06157
1451290_at	0.910279	1.04242	1.00843	1.33397
1436619_at	1.40918	0.928714	0.972117	0.966065
1423521_at	1.08363	1.00275	0.975606	1.00539
1437241_at	1.27352	1.0598	0.725487	0.757974
1454999_at	0.912113	0.802083	1.55562	1.03603
1427631_x_at	1.0231	0.974599	0.940712	1.19969
1425279_at	1.11128	0.783526	0.993338	1.05451
1416288_at	1.00864	0.958917	1.0677	0.772091
1452980_at	1.01737	0.887104	0.962318	1.32815
1436135_at	0.999853	1.16499	0.973053	0.971069
1427358_a_at	0.989103	1.10897	1.02902	0.827127
1455065_x_at	0.711691	0.912914	1.09194	1.03526
1421267_a_at	0.931563	0.822108	1.10733	1.028
1442032_at	1.01638	1.0175	0.899058	1.29056
1425458_a_at	0.91408	1.45157	1.02953	1.0317
1417065_at	0.65379	0.904011	1.46503	1.14031
1419041_at	1.0147	1.17234	0.936758	0.709361
1438201_at	1.02971	0.842109	1.26064	0.881061
1416347_at	0.822072	1.02785	1.05918	1.08876
1427500_at	1.26928	0.993213	0.959273	0.972552
1433733_a_at	0.814183	0.930435	1.46339	1.06946
1434110_x_at	0.923721	1.16288	0.722506	1.6589
1423707_at	1.04107	1.11722	0.989012	0.874212
1435714_x_at	0.847632	0.949865	1.03815	1.19099
1424057_at	1.03068	0.972874	1.14153	0.962078
1428200_a_at	0.945707	0.966222	1.00078	1.12298
1423382_a_at	0.993023	0.994353	1.17068	0.787457
1440826_s_at	0.994164	0.957703	0.947043	1.20926
1439855_at	1.23985	1.12505	0.856745	0.765808
1433871_at	0.978254	0.880832	1.09785	1.07319
1439025_at	1.19661	1.00791	0.942134	1.00147
1417985_at	0.781928	1.32037	0.939445	1.07363
1448132_at	1.0223	0.999029	0.883461	1.08515
1450963_at	1.02167	0.957311	1.18682	0.819968
1415918_a_at	0.832823	1.00175	0.954062	1.0861
1418900_at	1.16374	0.932897	0.981867	0.99966
1452159_at	0.972457	1.10285	0.980892	0.892441
1424175_at	0.881901	1.1572	1.08656	0.868781
1454915_at	0.965833	1.00893	1.11082	0.943845
1457687_at	1.01652	0.808615	1.28463	0.976374
1435561_at	0.941388	0.996345	0.95403	1.20241
1452134_at	1.04349	1.2269	0.917631	0.986817
1428211_at	0.831043	1.00313	0.966447	1.18915
1437223_s_at	0.89665	0.895486	1.44745	0.99911
1458318_at	0.593495	0.748799	1.44818	1.20819
1433444_at	0.899074	1.21128	1.01724	0.990023
1455428_at	0.843266	0.834344	1.28062	1.02377
1450212_at	1.05345	0.781486	1.28197	0.970325
1424379_at	0.932512	0.946153	1.06936	1.10985
1419070_at	0.684992	0.984893	1.52083	1.00957
1428584_a_at	0.864583	1.12328	0.887546	1.13521
1446613_at	1.14242	0.917122	1.00063	0.87205
1449507_a_at	1.0887	1.01901	1.01175	0.762501
1418123_at	0.728446	1.10019	0.852845	1.28428
1449039_a_at	1.00339	1.21724	0.881187	0.90087
1450045_at	1.16625	0.962578	0.97607	0.972062
1426294_at	0.948682	1.19926	1.07459	0.731749
1420925_at	0.942077	1.12697	1.12505	0.859881
1432730_at	1.20609	1.00129	0.982673	0.958273
1418781_at	0.978992	0.958533	0.918529	1.19843
1441733_s_at	0.713235	1.01613	1.16148	0.973178
1426118_a_at	0.944256	0.996072	1.07302	1.27642
1454609_x_at	0.758028	1.06035	1.06493	1.06204
1444276_at	1.23325	1.00947	0.855696	0.882845
1420938_at	1.01639	1.17705	0.863868	0.798184
1437008_x_at	0.654782	0.851285	1.08838	1.13965
1449056_at	0.875813	0.995729	1.28884	1.0319
1418188_a_at	0.829957	0.742846	1.25542	1.12745
1435367_at	0.90386	0.99561	1.22411	0.934609
1456828_at	0.875313	0.939918	1.2919	1.07462
1438095_x_at	0.742106	1.03035	0.999333	1.19241
1417050_at	0.820736	1.01547	1.00246	1.25306
1422660_at	0.801065	1.42292	1.07172	0.929579
1422850_at	0.869884	1.04397	1.19939	0.970712
1425022_at	1.32062	1.01756	0.771657	0.960329
1417307_at	1.15794	1.08387	0.885874	0.835257
1455940_x_at	0.793576	1.81431	0.983865	1.10938
1436584_at	0.835208	0.919607	1.24294	1.14165
1438669_at	0.926653	0.971259	1.18704	1.01347
1448845_at	0.872101	0.878454	1.0252	1.25664
1417672_at	1.00058	1.1418	0.957437	0.895874
1451459_at	0.870128	1.05194	1.19605	0.839105
1423804_a_at	0.769043	1.0113	0.985379	1.16201
1460538_at	0.960927	0.885952	1.04343	1.20794
1433933_s_at	0.706323	0.948224	1.0554	1.2599
1450505_a_at	1.17983	0.942344	1.10002	0.789777
1452760_at	0.882636	0.958942	1.10232	1.12606
1436377_at	0.998661	0.986707	0.92533	1.06135
1429257_at	0.989503	1.05912	1.19497	0.876017
1435245_at	0.815881	0.912585	1.19482	1.09019
1428499_at	1.17654	1.15975	0.821278	0.780432
1422202_at	1.1942	0.965425	1.00932	0.66438
1429528_at	0.933826	1.18599	0.982243	1.02198
1457984_at	0.900821	0.692533	1.26697	1.38203
1453620_at	0.853061	0.808737	1.21987	1.83462
1453485_s_at	0.957687	0.866271	0.910547	1.40607
1434378_a_at	0.658557	1.0729	1.03464	1.13594
1452633_s_at	0.782631	1.07869	1.10362	0.915998
1440177_at	0.740581	0.868099	1.05039	1.12929
1445574_at	0.83711	0.978075	1.09402	0.998918
1428170_at	0.908971	0.767042	1.06689	1.19606
1451517_at	0.830198	0.952991	1.24134	1.12823
1458403_at	0.7972	0.987116	1.03131	1.23386
1434773_a_at	0.731802	1.03299	1.14118	1.00977
1442311_at	0.757403	0.945163	1.24265	1.12819
1444007_at	1.28632	0.991474	0.841355	0.982017
1416954_at	0.804716	1.18363	0.866109	1.09387
1421606_a_at	0.862225	0.872962	1.02782	1.28974
1453582_at	0.798774	1.0612	1.11625	0.903336
1454814_s_at	1.34152	1.05573	0.992807	0.895433
1429084_at	0.894938	0.85556	1.04509	1.14416
1424622_at	0.927734	0.923902	1.20501	1.03272
1429560_at	0.973603	1.00124	1.20102	0.903233
1455469_at	0.833868	1.23953	0.964191	1.20845
1455301_at	0.951406	1.16068	1.43247	0.925414
1438494_at	0.808329	0.985443	1.21844	1.01362
1449275_at	1.48114	0.905837	1.00336	1.00339
1445808_at	0.825405	0.986416	1.42713	0.994493
1417740_at	0.988845	0.96216	1.16828	0.881919
1435916_at	0.855921	1.0458	1.08959	0.896734
1435140_at	0.806716	0.903697	1.38885	1.68098
1435768_at	0.853691	1.1511	0.987814	1.02868
1423085_at	0.931222	1.28674	0.963366	1.03144
1457299_at	1.19785	0.919119	0.975025	0.925481
1427091_at	0.823199	1.02634	1.37419	1.02792
1452629_at	0.990528	1.07546	1.17089	0.947547
1437787_at	0.731197	1.05275	1.16023	0.954457
1450105_at	1.0668	1.13447	0.920868	0.721199
1457374_at	0.718063	0.959276	1.15143	0.997017
1416732_at	1.0766	1.1216	0.998032	0.679026
1429364_at	1.01644	1.00311	1.00498	0.877933
1426216_at	0.914183	1.01827	1.0764	0.889847
1443100_at	0.722308	0.991618	1.2159	1.0304
1454943_a_at	0.981222	0.934036	0.998906	1.18001
1448127_at	1.25608	0.980677	0.823415	0.72736
1460728_s_at	0.981815	0.930322	0.958907	1.1179
1438481_at	0.972459	1.03489	1.12265	0.729716
1424431_at	0.78584	0.950734	1.15378	0.974966
1425301_at	1.05099	1.21667	0.784707	0.719817
1427273_at	1.03047	1.08651	0.992063	0.914659
1426691_at	0.81429	0.960614	1.30726	0.990452
1424717_at	0.945072	1.13217	1.19093	0.752098
1427045_at	0.856159	0.94623	1.1126	1.02117
1438504_x_at	1.07139	1.00198	1.0137	0.933532
1460691_at	0.779516	1.06651	1.43557	1.0684
1424250_a_at	0.786188	0.981574	1.15367	0.983153
1454822_x_at	0.685002	1.09508	0.994813	1.05992
1451399_at	0.902615	0.84324	0.998876	1.39105
1444785_at	0.74932	1.12894	1.00666	1.06133
1441771_at	1.21325	0.933153	1.01465	0.97595
1434936_at	0.83464	1.18857	0.997492	1.07967
1422477_at	0.663301	1.16688	1.16457	0.887247
1431367_at	1.02429	1.17295	0.827648	0.96683
1450269_a_at	0.92688	1.14746	1.01643	0.916841
1436209_at	0.959528	1.04803	0.884149	1.16768
1457118_at	0.833671	0.81505	1.38154	0.989767
1452211_at	1.01401	1.17501	0.99176	0.792683
1452076_at	1.12782	0.941117	0.953039	0.941325
1457797_at	0.626135	1.00147	1.13939	0.985929
1426240_at	0.856186	1.00394	1.00922	1.07971
1430670_at	1.33561	1.00045	1.00098	0.897583
1454046_x_at	0.94815	0.985961	1.00497	1.25938
1456699_s_at	0.815262	0.965001	1.22981	1.03199
1424231_s_at	1.0262	1.12448	0.881708	0.800944
1438652_x_at	0.744521	1.03081	0.993825	1.12347
1417647_at	0.888554	0.983412	1.03029	1.13599
1431394_a_at	1.16213	0.825933	1.12789	0.891757
1435894_at	0.980654	1.26244	0.992558	1.00521
1429592_at	0.94549	1.51154	0.930375	1.06033
1426550_at	0.897883	1.06831	1.2892	0.871054
1442473_at	1.03572	0.848457	0.98827	1.21937
1451269_at	0.862148	1.05649	0.899857	1.14119
1442321_at	1.03578	0.988307	1.37272	0.840128
1420998_at	1.1491	0.711478	1.28672	0.866155
1456664_x_at	0.869003	0.999198	1.14525	1.04101
1423565_at	0.912498	1.13721	1.01915	0.894406
1427528_a_at	0.99058	1.2816	0.87803	0.868846
1438360_x_at	0.731722	0.931289	1.03355	1.24647
1420015_s_at	0.753736	0.980303	1.46121	0.942624
1418902_at	0.920363	1.25486	0.890649	1.05564
1426339_at	1.02913	1.21499	0.894575	0.900657
1420858_at	1.07757	1.4042	0.865901	0.629155
1417575_at	0.751943	0.800832	1.4271	1.03516
1434529_x_at	0.68611	1.05892	1.12044	0.989258
1428955_x_at	0.974095	0.869935	1.1084	1.01468
1428773_s_at	0.980909	0.772081	1.07706	1.13271
1424079_x_at	0.919851	0.956815	0.99424	1.13301
1449157_at	1.28038	0.993789	1.00243	0.797794
1448947_at	0.857372	0.990761	1.07656	1.03183
1433495_at	0.805069	1.03098	1.03848	1.00386
1448590_at	1.05999	1.11152	0.976093	0.84695
1416607_at	0.872156	1.06532	0.843908	1.13567
1450181_at	0.763084	0.928767	1.11085	1.03256
1439175_at	1.13315	0.948629	0.997863	0.651906
1425485_at	0.982511	1.01363	1.06589	0.858574
1417166_at	1.13584	1.05445	0.983745	0.846063
1429056_at	0.881262	1.16151	1.04031	0.877471
1429151_at	0.92732	1.2762	1.00785	0.914666
1421739_a_at	0.812364	1.02767	1.01948	1.16917
1436517_at	1.00573	1.0746	0.892031	0.977612
1419374_at	1.04587	1.0596	0.991707	0.811869
1436195_at	0.874986	0.836541	1.15889	1.20664
1448454_at	0.925331	1.00398	1.21619	0.912801
1435101_at	0.98223	1.02103	1.15932	0.878827
1420799_at	0.941554	1.38393	0.97748	1.03442
1428997_at	0.834067	0.97746	1.10753	1.08317
1418739_at	1.16486	0.948273	0.910829	1.05568
1434132_at	0.947949	1.16867	0.982939	0.899157
1457069_at	0.959726	0.878295	1.06718	1.03246
1427638_at	1.04788	0.872962	1.20333	0.987164
1454460_at	1.20126	0.830932	0.919758	1.00493
1435375_at	0.961989	1.21289	0.992947	0.831596
1427412_s_at	1.08042	1.20576	0.784246	0.79319
1428970_at	1.0389	0.948462	1.06079	0.797452
1455200_at	0.89533	0.961483	1.06093	1.02639
1449121_at	1.12048	0.8401	1.03031	0.943249
1429217_at	1.07863	0.980908	0.939839	1.15938
1423621_a_at	0.922269	0.968465	1.12925	1.03719
1444890_at	0.895186	1.3184	0.954431	0.876213
1428332_at	0.740747	1.29484	0.932641	1.03535
1436069_at	1.08296	0.987313	0.967201	0.96943
1419845_at	1.00746	0.842145	1.00422	1.20929
1444411_at	0.642717	0.89915	1.12455	1.60949
1434613_at	0.851492	1.16711	1.04795	0.974836
1420841_at	0.925981	1.30671	0.985862	0.818676
1448231_at	0.97606	1.06124	1.20373	0.906784
1428501_at	0.896629	1.00807	0.879677	1.05493
1456057_x_at	0.620224	0.835703	1.12118	1.21039
1416953_at	0.642105	0.988639	1.13733	1.02362
1434935_at	0.648683	1.11811	1.2288	0.889474
1455353_at	0.815049	1.04857	1.04988	0.983957
1437353_at	0.772822	0.97992	1.16054	1.02059
1451601_a_at	0.792855	1.09393	1.11814	0.988668
1426966_at	0.710697	1.03024	1.01058	1.00751
1454768_at	0.873011	1.09002	1.20572	0.982026
1418365_at	0.864684	0.852474	1.05502	1.28917
1426485_at	0.975997	1.00165	1.27638	1.0624
1420643_at	0.892556	0.976663	1.14854	1.01994
1452429_s_at	0.890346	0.997781	1.08952	0.97349
1428905_at	1.15361	1.01845	0.954362	0.836725
1423394_at	1.02088	1.24153	0.925203	0.781238
1458440_at	1.002	0.949802	1.18398	0.968088
1439369_x_at	0.956686	0.896648	1.02929	1.0863
1424252_at	0.907263	1.12847	1.03363	0.837225
1444092_at	0.986919	1.13091	1.05544	0.935777
1437236_a_at	1.05342	0.798825	0.827256	1.31956
1422293_a_at	0.996	0.845776	1.25111	0.966089
1423599_a_at	1.15786	1.06365	0.896108	0.798297
1433607_at	0.97777	0.597999	1.17891	1.08103
1448835_at	0.854563	1.00423	1.20183	1.02826
1418615_at	0.970276	1.25618	0.974579	0.925413
1416029_at	0.610128	1.08129	1.38956	0.83201
1435859_x_at	0.793734	1.02029	1.02762	1.08376
1423957_at	0.856444	0.874559	1.02432	1.1713
1455294_at	0.798773	1.06025	1.11498	0.930164
1427504_s_at	0.920373	1.0024	1.08381	0.966135
1448654_at	0.992444	1.16996	0.897791	1.01287
1424055_at	0.98274	0.881634	1.14782	0.981057
1433468_at	0.850414	1.13167	1.04604	0.866858
1420619_a_at	0.975098	0.981984	0.966815	1.21526
1453727_at	1.03812	1.01542	1.06895	0.801354
1448244_at	0.9204	1.01293	0.96937	1.14159
1456603_at	1.2308	0.972246	0.732427	1.01568
1438656_x_at	0.725133	1.08136	1.03303	1.33042
1419612_at	0.89346	0.867485	1.09797	1.0566
1448214_at	0.958079	1.03763	0.931775	1.20148
1442614_at	0.996291	0.924545	1.37233	0.827796
1431422_a_at	0.904385	0.88563	1.34716	0.953811
1429438_at	0.948529	0.916506	1.28204	1.07438
1434839_s_at	1.09978	1.20468	0.891546	0.806701
1422441_x_at	0.916578	1.04749	0.96705	1.06815
1436761_s_at	0.734217	0.965609	1.07683	1.08013
1437417_s_at	1.03468	1.27767	0.92537	0.805202
1438388_at	0.992359	0.928702	1.01184	1.13062
1430392_at	0.936639	0.867657	1.22274	1.0306
1435252_at	0.964239	1.05512	0.798871	1.14673
1437859_x_at	0.90166	0.998495	1.05197	1.19027
1455345_at	0.870479	0.918434	1.19007	1.06596
1443067_at	1.14056	0.894881	1.01496	0.920895
1416014_at	1.09149	1.03274	0.967491	0.824342
1450016_at	1.20557	0.905017	0.907029	0.720275
1426585_s_at	1.0073	1.24181	0.984861	0.791783
1417801_a_at	1.11051	0.852286	1.05194	0.981417
1453273_at	0.945871	0.931008	1.18481	0.99833
1435364_at	0.969476	0.978524	0.968431	1.20062
1423112_at	1.07218	1.15001	0.978686	0.800946
1451974_at	0.90708	1.09659	1.03556	0.930314
1418081_at	0.937438	1.04402	0.915393	1.12928
1423490_at	1.07674	0.918036	1.06262	0.832591
1427375_at	1.27393	0.981031	0.945683	0.941924
1437262_x_at	0.977167	0.952632	0.995574	1.23109
1417155_at	0.791027	0.919513	1.01912	1.09924
1434724_at	1.01533	0.997829	1.07141	0.74183
1429415_at	1.01073	0.982433	1.33005	0.890485
1417084_at	0.91986	0.997607	1.24091	0.98868
1450933_at	0.975093	1.12065	1.28994	0.706736
1443325_at	0.946051	0.956933	1.07642	1.27954
1417708_at	0.976055	1.16216	1.03061	0.968506
1454898_s_at	0.973053	0.941676	1.07	1.53068
1453109_at	0.880729	1.03723	0.920543	1.11153
1455084_x_at	0.759164	1.07405	1.00657	1.34214
1434621_at	0.95823	1.02544	1.28035	0.986623
1416958_at	0.728855	1.10742	1.13188	0.804415
1451566_at	1.04322	1.24032	0.699007	0.824676
1433656_a_at	0.901433	1.06475	1.00503	1.01183
1443268_at	1.4574	0.873468	1.02141	0.905887
1455187_at	0.967044	0.976412	1.30904	0.948142
1418810_at	0.828683	0.895721	1.08975	1.21576
1441170_a_at	0.824834	0.896523	1.20275	1.36931
1454843_at	0.978086	1.13383	0.970815	0.952158
1417765_a_at	0.998097	1.48946	1.03094	0.912039
1426307_at	1.00264	0.903748	1.13545	0.851102
1450483_at	0.79721	0.974971	0.911953	1.09019
1416405_at	1.01921	1.1452	0.941355	0.974541
1435229_at	0.796332	0.943318	1.29911	1.05542
1432447_a_at	1.11562	1.00896	0.956181	0.940036
1452066_a_at	1.04214	0.944165	1.06385	0.882309
1454840_at	0.977462	1.20157	0.738397	1.05464
1450264_a_at	0.93577	1.0492	1.16358	0.908186
1435852_at	0.956741	0.819867	1.16218	1.28832
1425870_a_at	0.948211	0.750352	1.18223	1.04154
1437264_at	1.00826	0.880876	0.990623	1.0131
1426218_at	0.988908	1.00796	1.18834	0.946739
1439304_at	0.637582	0.88006	1.03219	1.21751
1458586_at	0.935184	0.886311	1.16908	1.80719
1426644_at	0.870362	1.08376	1.03447	0.983797
1428428_at	0.821519	1.07039	0.970923	1.15891
1454613_at	1.02839	1.20224	0.907548	0.944433
1423513_at	1.07305	1.05313	0.94161	0.880784
1436680_s_at	0.834338	1.1612	1.00988	1.05261
1438705_at	0.833878	0.955084	1.19945	1.05281
1448633_at	1.10993	0.885449	0.851097	1.2356
1433379_at	1.17563	1.02417	0.946224	0.984625
1426465_at	0.806918	0.943038	1.12549	1.29849
1459376_at	0.838797	1.03988	1.38589	1.02437
1451893_s_at	0.982448	1.0287	0.960544	1.09912
1441947_x_at	0.952968	1.051	1.01719	1.36038
1450027_at	0.890591	1.21134	0.9483	1.07438
1458523_at	1.31052	0.867483	0.964286	0.906284
1418080_at	0.844179	0.985176	1.08345	1.17434
1416702_at	1.19514	1.08091	0.901498	0.691483
1417390_at	0.915659	1.11034	0.983041	1.02269
1422053_at	0.988417	0.715745	1.14422	1.02365
1435800_a_at	0.717377	0.934898	1.14572	1.2509
1435867_at	1.00014	0.922145	1.28482	0.997801
1417168_a_at	0.915242	1.27901	1.06441	1.05113
1440097_at	0.829838	1.05573	1.27481	0.974323
1451067_at	0.938688	0.974162	0.997696	1.16432
1429089_s_at	0.7976	0.945823	1.0748	1.0916
1453106_a_at	0.987195	1.11437	1.05213	0.894845
1445589_at	0.889599	0.906956	1.05369	1.01027
1424721_at	0.867637	1.00994	1.23824	0.940287
1442169_at	0.921064	1.15155	1.17647	0.664082
1444145_at	1.06056	1.01595	0.954618	0.992346
1455183_at	1.11185	1.00161	0.965363	0.78878
1452186_at	0.864953	1.19101	1.02187	0.937753
1446253_at	1.29073	0.898396	0.870656	1.0977
1435394_s_at	0.863588	0.897081	1.04143	1.30518
1457270_at	0.846591	0.99483	1.0037	1.49473
1437127_at	1.30864	0.900124	0.94599	0.825487
1449037_at	1.05247	0.734662	1.32283	0.955082
1421962_at	0.762207	0.905477	1.44256	1.17377
1433636_at	0.920837	1.03252	1.23701	0.905702
1454829_at	0.673935	0.949179	1.19384	1.02663
1423797_at	0.91318	1.01912	0.985772	1.12176
1423395_at	1.08763	1.06502	1.00256	0.739399
1459981_s_at	0.850077	0.886267	1.10916	1.18707
1435680_a_at	0.89198	0.920964	1.06945	1.13781
1415693_at	1.03901	0.962366	1.04398	0.829949
1435878_at	0.957472	1.07509	1.11786	0.877571
1420855_at	1.26049	1.01863	0.871926	0.997097
1417428_at	0.897511	1.02155	0.950006	1.07646
1429490_at	0.70393	1.02791	1.06844	0.992267
1452599_s_at	0.802179	0.943017	0.968546	1.4916
1425188_s_at	1.10776	1.05026	1.07494	0.731137
1433551_at	0.88532	1.37734	0.990254	0.961701
1438511_a_at	0.771288	0.886734	1.05646	1.24657
1456633_at	0.766949	1.05617	0.984825	0.990638
1451017_at	0.957373	1.01807	0.967516	1.11942
1433617_s_at	0.848161	1.0351	1.12012	0.978718
1436216_s_at	0.925113	0.841815	1.21432	1.14032
1438659_x_at	0.710933	1.01942	1.06573	1.42172
1415726_at	0.993156	1.07653	1.10223	0.851337
1457268_at	0.87401	1.07061	1.19402	0.910148
1417693_a_at	1.01173	0.905609	0.956952	1.07997
1428621_a_at	0.930292	1.00889	0.941645	1.14588
1422906_at	0.903134	1.31439	1.07272	0.940723
1428210_s_at	0.649094	0.978019	1.11916	1.07081
1449371_at	1.05293	0.983552	1.04571	0.915454
1454074_a_at	0.978602	1.10596	1.01144	0.839855
1415978_at	0.872543	1.04998	1.05984	1.29727
1426903_at	0.827617	0.985898	1.10512	1.02678
1427089_at	0.957332	1.1086	1.11031	0.785141
1453740_a_at	1.01346	1.17126	1.19579	0.739386
1455231_s_at	0.982155	1.16456	0.998754	0.939767
1441501_at	1.11888	1.09461	0.914547	0.927479
1451262_a_at	0.777427	0.929503	1.11184	1.11715
1434051_s_at	1.02122	1.12349	0.994039	0.838903
1423092_at	1.06648	0.760387	0.940043	1.11409
1418424_at	0.865873	1.00141	1.24169	1.03603
1436581_at	1.07803	0.997805	0.995941	0.804268
1424591_at	0.748417	0.904343	1.29534	1.16368
1419649_s_at	0.768331	1.01471	1.22002	0.991322
1416223_at	0.810345	0.882358	1.11469	1.08248
1428180_at	0.946636	1.04133	0.904703	1.14965
1422099_a_at	1.31857	1.19561	0.829228	0.835084
1424481_s_at	0.996554	1.19424	0.907438	0.918551
1440112_at	0.724597	0.9832	1.0889	1.0204
1454784_at	1.04676	0.860543	1.19649	1.01797
1448694_at	1.09744	1.11141	0.674033	1.01541
1433602_at	0.89216	1.19942	0.85531	1.14745
1444738_at	1.00636	1.10777	1.15079	0.776019
1422943_a_at	1.06133	0.80466	2.13682	0.913283
1426746_at	0.991812	1.09091	0.860737	1.0346
1434919_at	1.07822	1.08277	0.881903	0.985909
1437077_at	0.858276	1.00184	1.03055	0.981953
1423491_at	1.00535	0.949473	1.08124	0.979973
1425211_at	1.13139	1.03077	1.01339	0.878986
1421059_a_at	0.996575	1.18026	0.945535	0.824531
1425934_a_at	0.760839	1.15842	1.05592	0.910197
1446880_at	1.04993	1.00207	1.01933	0.895792
1428491_at	0.997751	1.18756	0.976143	0.957688
1449379_at	1.10046	0.994618	0.958078	0.991303
1456388_at	0.836415	1.09354	1.07609	1.0046
1432198_at	0.952655	1.25405	0.958161	0.904241
1422690_at	1.08114	0.933613	0.991274	0.799454
1452438_s_at	0.825669	0.971139	1.27102	1.02703
1428648_at	1.01358	1.11097	0.992758	0.805581
1448680_at	1.1483	0.908985	0.770758	1.64277
1438377_x_at	0.787416	1.08185	1.0024	1.04051
1450431_a_at	1.03238	1.08626	0.945655	0.807771
1435157_at	1.001	0.975018	1.00663	0.835461
1437621_x_at	0.862125	1.01472	1.06619	1.25559
1438207_at	1.00623	0.80473	1.24953	0.944473
1441663_at	0.813281	0.999053	1.46314	0.980533
1452049_at	0.810516	1.01082	1.14811	1.07761
1460239_at	1.01718	1.02595	1.07262	0.757858
1434713_at	0.985575	1.13326	1.06108	0.893858
1420863_at	1.14459	0.781072	0.952043	1.03341
1443143_at	0.878958	0.868835	1.22609	1.03682
1429979_a_at	1.04032	1.16744	0.94402	0.908188
1434024_at	0.585971	1.02842	1.08905	1.11963
1435598_at	0.823529	1.12847	0.899735	1.0326
1452716_at	1.021	1.09716	0.938541	0.889624
1428535_at	0.944942	0.984889	1.32483	1.03568
1417170_at	0.982033	0.864887	1.1492	0.921157
1417288_at	1.13831	0.965014	0.951784	1.03854
1438628_x_at	1.07827	0.984056	0.834209	0.966579
1452648_at	0.922616	1.02924	0.932276	1.1636
1451420_at	1.02035	1.03276	0.937762	0.772956
1423796_at	1.01801	0.776572	1.10616	0.992584
1422456_at	0.966056	1.15079	1.00927	0.888386
1424115_at	0.862134	1.03086	1.08335	1.20152
1424654_at	1.06053	1.05119	0.932172	0.845287
1417448_at	0.753908	0.986805	1.13548	1.04597
1423259_at	0.802562	1.11979	1.02412	1.03339
1424871_s_at	0.94649	0.969837	1.04925	1.14975
1454735_at	0.835802	1.22832	1.0364	1.02137
1454667_at	0.96973	1.12311	0.773191	1.02334
1435303_at	1.04014	1.25924	0.965324	0.971696
1430241_at	1.08557	1.02122	0.988502	0.872007
1448209_a_at	0.968503	1.1039	0.993383	0.987351
1424702_a_at	1.02531	1.04355	1.1392	0.692621
1428482_at	1.00604	1.04527	0.995244	0.898738
1444437_at	0.797461	1.20718	0.98046	1.04064
1450749_a_at	0.693164	1.06181	1.03991	0.952385
1447908_x_at	1.13738	1.03466	0.963937	0.962742
1455916_at	0.892098	1.06349	1.10305	0.894709
1452299_at	1.01267	1.13104	0.947629	0.972092
1436104_a_at	0.749016	1.12089	0.771242	1.22993
1456737_x_at	1.01926	0.964997	0.989067	1.28855
1423663_at	0.832096	1.04827	1.05641	0.895577
1428390_at	1.01309	1.05034	1.04445	0.794719
1442309_at	0.708323	1.12203	1.19051	0.807855
1451325_at	0.962554	1.03764	0.969002	1.16252
1444008_at	0.976886	1.06276	0.78368	1.21588
1422869_at	0.963734	1.14123	1.13454	0.856364
1448383_at	1.11279	0.947932	0.741758	1.16987
1452887_at	0.832945	1.13439	1.05861	0.937072
1433445_x_at	0.927839	1.19652	0.997883	0.986004
1441778_at	1.12481	0.703589	0.88263	1.18403
1434760_at	1.12211	0.906105	1.05883	0.918415
1452809_at	0.909174	1.03063	0.789683	1.55138
1436960_at	0.95373	0.984277	1.14774	0.961461
1429331_at	1.13269	0.868325	0.994595	0.987701
1426612_at	1.08501	1.08055	0.677916	0.991436
1452238_at	1.01601	1.10338	1.03206	0.807705
1449267_at	0.860894	1.15983	0.81811	1.07995
1416685_s_at	0.86394	1.039	0.998759	1.08015
1460521_a_at	1.29545	1.12733	0.76146	0.695176
1458693_at	0.698027	1.07382	1.26501	0.968287
1416369_at	1.08241	1.07813	0.976204	0.795511
1453994_at	0.942677	1.00555	0.925217	1.25816
1420885_a_at	0.959031	1.19766	1.00254	0.971212
1416933_at	0.658613	1.07443	1.11386	1.11099
1429153_at	0.91854	0.974872	1.03134	1.08216
1440301_at	0.806269	1.09081	1.29867	0.879642
1456698_s_at	0.899926	1.22989	0.907346	1.13244
1423433_at	0.864909	0.909464	1.22808	1.04572
1434779_at	1.06539	0.5744	1.12602	0.967465
1459874_s_at	0.728552	0.970035	1.15048	0.984426
1440407_at	0.961699	0.9007	1.0129	1.19582
1421148_a_at	1.00831	0.999384	1.10468	0.924089
1442886_at	0.716313	1.12419	1.28508	0.796331
1450062_a_at	0.926665	1.12819	1.01033	0.895372
1445885_at	1.09144	0.94131	0.98318	1.28368
1416845_at	0.902402	1.06459	1.01306	1.26272
1431284_a_at	0.858957	0.971548	1.05703	1.20668
1429875_at	1.1523	0.965682	1.01512	0.911472
1434381_at	1.09626	0.898803	1.12181	0.959627
1436824_x_at	0.915409	0.989195	0.999186	1.20943
1449026_at	0.802004	1.19053	1.0048	1.06009
1432372_a_at	0.879924	0.949539	0.965264	1.3005
1423748_at	1.04595	1.21744	0.808652	0.848811
1456331_at	1.13242	0.993477	0.932454	1.00717
1451556_a_at	0.837985	1.09447	1.0751	0.876746
1430028_at	0.91888	0.986378	1.20025	0.935226
1440343_at	0.976272	1.17676	0.918051	0.999056
1429177_x_at	0.658742	0.896633	1.01614	1.19851
1449468_at	0.942063	1.27002	0.938363	0.831082
1448135_at	0.972274	0.897295	1.11808	1.03346
1434077_at	0.977297	1.17891	1.05456	0.724061
1435662_at	0.92848	1.17452	1.00587	1.00879
1422857_at	1.11724	1.03952	0.993104	0.822196
1417969_at	0.877732	0.924576	1.03011	1.07984
1419909_at	0.911034	1.14568	1.00295	0.98743
1456838_at	0.733695	0.948096	1.21956	1.03537
1438403_s_at	0.749254	0.683407	1.17126	1.23869
1456789_at	0.898032	1.01295	1.22474	0.994316
1439033_at	0.871303	1.01065	1.18499	0.972962
1454678_s_at	0.98567	1.23706	1.00242	0.918558
1422638_s_at	0.86402	0.984105	1.01738	1.11476
1451454_at	1.40188	0.9668	0.858297	0.842146
1419710_at	0.988478	0.983528	0.960124	1.10996
1434150_a_at	0.618346	0.900536	1.34272	1.01681
1429256_at	0.94888	1.07299	1.12127	0.953048
1434330_at	0.905907	1.1369	1.05676	0.94241
1425099_a_at	1.18487	0.771409	0.991588	1.14118
1423658_at	1.16816	1.0858	0.952958	0.939096
1448761_a_at	0.987275	1.15801	1.01856	0.859398
1440082_at	0.874143	0.918318	1.29167	1.06533
1441049_at	1.0124	0.876471	1.01551	1.01924
1418468_at	1.04961	0.771498	1.21419	0.974702
1454803_a_at	0.788086	1.08833	0.94709	1.19529
1443536_at	1.13776	1.00361	1.03747	0.864046
1455342_at	0.910427	1.097	0.954907	1.08286
1453105_at	0.88171	1.03727	1.10918	0.781747
1423690_s_at	0.653533	1.14898	1.01889	1.13567
1419265_at	0.998927	1.14071	0.976998	0.762464
1437003_at	0.87682	0.980507	1.20599	0.992895
1434841_at	0.92511	0.977734	1.08077	0.942405
1455812_x_at	0.539479	0.967424	1.39829	1.06798
1440670_at	1.11585	0.996577	1.01863	0.926896
1437172_x_at	0.70704	0.991425	1.06684	1.12283
1423214_at	1.47822	1.11906	0.875373	0.438785
1454934_at	0.763107	1.0078	1.06586	0.980635
1448028_at	0.73121	1.13297	0.97185	1.2797
1424688_at	1.07627	0.941847	0.963395	1.03341
1428862_at	0.779393	1.02658	1.01256	1.02521
1428122_s_at	0.800456	1.02828	0.998336	1.20691
1421845_at	1.19894	0.953938	1.03124	0.81492
1444152_at	0.553594	0.799575	1.1625	1.15323
1448014_s_at	1.14357	1.12634	0.987898	0.666818
1450405_at	0.981527	0.916528	1.11974	1.00818
1435272_at	0.994001	1.18678	0.971998	0.939405
1434849_at	0.98789	1.12455	0.995629	0.977828
1425255_s_at	1.04403	1.05576	0.993022	0.846938
1451028_at	1.01649	1.0618	1.05171	0.869552
1421662_a_at	0.979542	1.12875	1.00317	0.884197
1423120_at	0.822105	0.976962	1.30337	1.36762
1452763_at	0.979452	1.20137	0.986304	0.97516
1449618_s_at	0.747239	0.953753	1.05472	1.0611
1447898_s_at	1.04044	1.07382	0.964873	0.988489
1416125_at	0.941236	1.25412	1.1944	0.812097
1436427_at	0.976708	1.1028	1.22642	0.733576
1425826_a_at	1.10732	0.990824	1.00734	0.786105
1456026_at	1.02898	1.10224	0.805777	0.954716
1455252_at	0.771644	0.957691	1.10404	1.03224
1448498_at	0.80634	1.15541	0.947027	1.04307
1444884_at	0.942561	1.00302	1.00989	1.01492
1435674_at	0.761469	1.03561	1.1687	1.04844
1424014_at	0.86482	0.993852	1.09479	1.00568
1416563_at	0.89475	1.06929	1.03989	0.97062
1436033_at	0.992707	1.29642	0.938395	0.835129
1460544_at	1.02548	1.0657	1.04237	0.852246
1443330_at	0.962389	0.758587	1.01571	1.42208
1424129_at	1.0955	1.10102	0.959645	0.861526
1451431_a_at	0.874099	0.960363	1.0699	1.15919
1450036_at	1.00859	1.08638	1.02588	0.894373
1436468_at	0.855019	1.03154	0.910913	1.33093
1438641_x_at	0.761586	0.920376	1.13378	1.38134
1434278_at	0.922096	1.01374	1.25331	0.944858
1428284_at	0.853434	1.0084	1.10487	1.11175
1437986_x_at	0.833782	0.80378	1.03074	1.49156
1443144_at	0.932072	0.602963	1.13042	1.2214
1452053_a_at	1.04515	0.915299	1.05553	0.839678
1430125_s_at	0.823611	0.983982	1.16638	1.0399
1451388_a_at	1.08858	1.16965	0.83548	0.851246
1420895_at	0.816469	1.01138	0.975369	1.17728
1455596_a_at	0.813992	0.978733	0.969659	1.17055
1434329_s_at	0.72678	1.10809	1.21459	0.986428
1439397_at	0.823643	0.901617	0.995738	1.28701
1423610_at	1.00426	1.11571	1.00322	0.857857
1456837_at	0.837816	0.995542	0.983144	1.36734
1434065_at	1.06028	1.02664	0.969913	0.895457
1460455_at	0.854025	1.10522	0.979765	1.03865
1446802_at	1.19312	0.803286	0.933672	0.9808
1440463_at	1.18896	0.988134	0.957318	0.971298
1434683_at	0.970642	0.86865	1.03952	1.15576
1441948_x_at	0.873291	0.942235	1.05923	1.10734
1428233_at	1.12367	0.928009	1.10896	0.776887
1437842_at	0.471418	0.956082	0.868364	1.52503
1424362_at	0.749965	0.973425	0.939394	1.21303
1424064_at	0.914396	1.02556	0.953612	1.39474
1425524_at	1.07027	0.987809	1.06601	0.906538
1425175_at	1.08627	1.1928	0.924928	0.752958
1456643_at	0.884656	1.00986	1.34213	0.930303
1451323_at	0.890682	1.04512	1.05485	0.827223
1446212_at	0.964934	0.8693	1.20578	1.05125
1439128_at	0.996244	1.01898	1.12485	0.849859
1437713_x_at	1.02759	0.96775	0.969069	1.07882
1417749_a_at	0.825229	1.01438	1.10351	1.0338
1451586_at	0.922777	1.11437	1.00034	0.941058
1433827_at	1.06072	1.09429	0.923243	0.827177
1425656_a_at	0.922675	1.00899	1.27268	0.924115
1438506_s_at	0.76305	1.03142	1.053	1.19238
1426406_at	1.01198	0.719894	1.24435	0.949737
1454631_at	1.11407	1.01616	0.892031	0.674015
1424121_at	1.02964	0.920194	0.986547	1.37207
1442587_at	0.881756	0.92711	1.00777	1.25308
1427351_s_at	0.697067	0.978933	1.14299	1.03263
1422583_at	0.885544	1.07611	0.965784	1.12193
1436181_at	1.023	0.8243	1.16977	0.995736
1430805_s_at	0.915608	1.16869	1.0045	0.953972
1441938_x_at	0.675502	1.01708	1.01346	1.09375
1424140_at	0.935739	1.03469	0.975472	1.15116
1459133_at	0.82225	1.1634	1.07459	0.953322
1434004_at	0.838382	1.01496	0.926847	1.16426
1435339_at	1.00146	0.884927	0.967382	1.09917
1455403_at	1.06705	1.10255	0.906414	0.931469
1438027_at	1.03627	0.966317	0.91628	1.05636
1434618_at	0.944574	0.986195	1.21357	0.940534
1416880_at	0.927238	1.09414	1.17453	0.943495
1435369_at	0.54096	0.886475	1.18732	0.946185
1439198_at	0.661659	0.988911	1.43222	0.93122
1441856_x_at	0.970262	0.96582	1.03548	1.19178
1433873_s_at	0.91383	1.0485	0.921779	1.05001
1417951_at	0.955301	1.20379	1.00473	1.02612
1426806_at	1.05149	1.12153	0.938269	0.852937
1423545_a_at	0.975103	1.07959	1.07385	0.748435
1416207_at	0.911486	1.02438	0.955947	1.11849
1416894_at	1.00455	0.942999	1.04563	1.2022
1437062_s_at	0.86344	1.01007	0.956873	1.12137
1448843_at	1.13118	1.10521	0.835362	0.627266
1435168_at	0.908269	0.936443	1.10564	1.06415
1431226_a_at	0.795635	1.00616	0.998726	1.18282
1439312_at	1.07182	0.8326	0.973338	1.03193
1452878_at	0.982578	1.12589	1.01927	0.909418
1420879_a_at	1.03855	1.08471	0.966002	0.783972
1424530_at	0.884274	0.881629	1.10005	1.17127
1445417_at	0.968253	0.908631	0.940011	1.2301
1440320_at	1.00311	0.990037	1.13657	1.01416
1455248_at	1.00902	1.04034	1.01929	0.848258
1447057_at	0.929641	0.844369	1.17426	1.04153
1438115_a_at	0.757517	0.901412	1.05121	1.19044
1434312_at	0.741732	0.850619	1.0811	1.15243
1428766_at	0.948049	0.948057	1.12184	1.03841
1423420_at	0.723538	0.935818	1.25569	1.13114
1457325_at	1.32809	0.940059	0.817376	1.06096
1424073_at	0.943314	0.99468	0.991623	1.15923
1451383_a_at	0.823379	1.01133	1.24694	0.951425
1434599_a_at	0.799738	0.952393	1.05376	1.38464
1433662_s_at	0.987794	1.26588	1.01104	0.919673
1452726_a_at	0.974434	0.964258	0.973909	1.14982
1456574_at	0.961078	1.02784	0.897946	1.26857
1435348_at	0.864836	0.953885	1.24288	0.968314
1438033_at	0.777389	1.06574	1.04493	1.05453
1440946_at	1.19136	1.36207	0.729814	0.688772
1449019_at	0.833276	1.05115	0.960741	1.09135
1425388_a_at	1.29807	0.971062	0.743474	1.0077
1453796_a_at	1.06285	0.89789	1.10619	0.683908
1439832_at	0.747735	0.994431	1.17849	1.10993
1455933_at	0.848652	1.08873	1.24102	0.945512
1423459_at	1.03764	1.06424	0.940468	0.771298
1433650_at	0.839061	1.06466	1.08724	0.995435
1442989_at	1.08843	1.25104	0.984657	0.985847
1427030_at	0.987868	0.97275	1.11251	0.954539
1417113_at	1.02671	1.11192	0.983537	0.833578
1457147_at	1.23269	0.734847	0.972183	1.05206
1423837_at	0.908079	1.0985	1.08838	0.89225
1433806_x_at	1.01309	0.903255	1.0731	0.924373
1448936_at	1.03218	1.08447	0.944256	0.719137
1416113_at	0.907189	0.990135	1.02339	1.08725
1431344_at	1.03665	1.02585	1.00413	0.956834
1416608_a_at	0.889911	1.07942	0.950606	1.18039
1456471_x_at	0.890027	0.941485	1.00094	1.22724
1459840_s_at	0.528492	0.911198	1.21083	1.17589
1457043_at	1.06689	0.957658	0.917136	1.12632
1421140_a_at	0.966334	0.913846	1.21818	0.954736
1417027_at	1.00393	1.12924	0.985735	0.853887
1419472_s_at	1.03934	0.861187	0.974222	1.04216
1450898_at	0.997155	1.15237	1.05459	0.731476
1458218_s_at	1.00472	1.05518	1.12214	0.851237
1423160_at	0.973132	0.885395	1.22424	0.955334
1448790_at	0.844799	1.06891	0.947271	1.12314
1452684_at	0.947523	0.95349	1.03409	1.25736
1429911_at	0.960419	1.19254	0.972252	0.874185
1459143_at	0.979729	0.8337	1.14909	1.00651
1424915_s_at	0.8335	1.15085	1.09625	1.03158
1424004_x_at	0.858157	1.05423	0.957923	1.09347
1433975_at	0.945637	1.01842	0.956741	1.17647
1417374_at	0.880357	0.992678	1.03496	1.05353
1450479_x_at	0.949565	0.957232	1.13807	0.9772
1437700_at	0.72064	1.20303	1.20887	0.695532
1416401_at	0.981672	0.989653	0.944904	1.32945
1424557_at	0.85726	0.925437	1.20356	1.07622
1454870_x_at	0.894786	1.05656	0.950289	1.25952
1422264_s_at	0.837665	0.915329	1.29945	1.00517
1434520_at	0.842266	1.02478	1.21535	0.878682
1438020_at	0.996835	1.01472	1.13875	0.82008
1433850_at	1.0225	1.05766	1.11146	0.804953
1439087_a_at	0.864846	1.21115	0.944575	0.973748
1427311_at	0.880597	0.941156	1.23695	1.03018
1454346_at	1.18905	0.986355	0.98023	0.932445
1451573_a_at	0.894226	0.850744	1.12154	1.06248
1454636_at	1.02285	1.07692	0.974636	0.840208
1428245_at	0.938711	1.02078	1.04673	1.19731
1423474_at	0.880099	0.981903	1.2333	0.910278
1416503_at	0.761291	1.11216	0.994568	1.08895
1455291_s_at	0.958165	1.12494	1.05427	0.947453
1428173_at	0.975121	1.20233	1.01043	0.892515
1455116_at	1.15037	0.958622	0.873918	1.05611
1422533_at	0.711362	1.21728	1.0294	1.04693
1460433_at	0.955912	1.07685	0.977662	1.02047
1434206_s_at	1.01011	0.881102	1.11457	0.903589
1452937_s_at	0.845133	0.893455	1.1278	1.1404
1425185_at	0.956469	1.23856	1.0249	0.899561
1424757_at	0.926319	1.10786	0.965179	1.05022
1418023_at	1.05562	1.03116	1.02098	0.746725
1445393_at	0.919107	0.808002	1.12715	1.01701
1458292_at	0.821374	0.944124	1.11398	1.17611
1421939_a_at	1.06287	1.12105	0.993237	0.775543
1415717_at	0.944689	0.897375	1.01087	1.08205
1442897_at	1.06303	0.841043	1.10847	0.980099
1425263_a_at	0.705622	0.890347	1.31991	1.04411
1426631_at	0.800584	1.34591	1.08267	0.965375
1432534_at	1.03954	0.994195	1.0228	0.795504
1421894_a_at	1.0308	1.12205	0.983297	0.8772
1423818_a_at	1.0114	1.07539	0.916366	0.876503
1429580_x_at	1.02674	1.07919	0.998327	0.875056
1435248_a_at	0.851848	0.97916	1.15504	0.945894
1427906_at	0.968335	1.10196	1.15497	0.834653
1451737_at	1.45586	1.02444	0.836919	0.956894
1458079_at	1.11845	0.983428	0.966862	0.976492
1454628_at	0.857747	1.0114	1.07469	1.11943
1447980_s_at	1.02279	0.782861	1.24286	1.00632
1429862_at	1.00163	1.1729	0.73198	1.00635
1437181_at	0.786169	1.17876	0.91412	1.15464
1459979_x_at	0.985923	0.911583	1.01807	1.25271
1434352_at	0.990304	1.086	1.22017	0.810077
1456811_at	1.05395	0.925524	1.40319	0.711542
1422502_at	0.801546	1.07541	1.15668	0.981691
1435677_at	0.977001	1.08153	0.965818	1.02198
1452287_at	0.963299	0.952406	0.999345	1.10676
1453802_at	1.06383	1.212	0.773399	0.872765
1450630_at	0.84617	0.9223	1.09504	1.08896
1423337_at	1.06811	1.0381	0.995843	0.746538
1452560_a_at	1.20444	0.943088	1.10033	0.921843
1423330_at	0.903465	1.0638	0.972867	1.06389
1438098_at	1.06069	0.968591	0.911654	1.17385
1450938_at	0.997784	0.937645	1.19518	0.931472
1439672_at	0.978748	1.14825	1.09478	0.853996
1437851_x_at	0.904079	1.00066	1.00193	1.02972
1443356_at	1.03523	0.807979	0.949891	1.10245
1423419_at	1.02565	1.05165	1.02055	0.791324
1419880_x_at	1.27838	0.913691	0.926195	0.936727
1428155_at	0.943277	0.932535	0.947808	1.13289
1433436_s_at	0.973835	1.1167	0.84271	1.0508
1452724_at	0.910434	0.974046	0.96363	1.10415
1438075_at	1.14984	0.997277	0.841924	1.00131
1428892_at	0.971001	0.894582	0.955829	1.11032
1450913_at	1.00768	1.05479	0.961613	0.76806
1434866_x_at	0.922037	0.992364	1.07576	1.35197
1420640_at	1.03039	1.04083	1.0025	0.907708
1460404_at	1.10016	1.04316	0.906523	0.91145
1445137_at	0.809764	0.857323	1.23185	1.15274
1427221_at	0.930448	1.20768	0.798853	1.17084
1456478_at	0.999081	1.29581	1.03549	0.816441
1452736_at	0.886642	1.07047	1.01097	1.03238
1451744_a_at	1.03227	1.00941	0.983066	0.888046
1435144_at	1.02222	1.0005	1.01092	0.938906
1445929_at	0.743274	0.769835	0.98979	1.407
1439850_at	1.15023	1.02096	0.752331	0.733003
1426108_s_at	0.94054	0.925497	1.00284	1.16633
1424037_at	0.801582	1.03572	1.02852	1.08574
1426961_at	0.983308	1.14304	0.955032	1.02127
1452499_a_at	1.09777	1.06371	0.917674	0.722645
1419313_at	1.01697	1.04002	1.0643	0.804932
1427894_at	0.724116	0.95084	1.23356	1.01777
1416809_at	1.0039	0.861899	0.627255	4.6702
1417722_at	0.819833	0.996308	0.989555	1.09999
1432711_at	1.21493	0.975943	0.869993	0.985269
1418335_a_at	1.10397	0.947871	0.875914	1.27223
1458663_at	0.577546	0.823331	1.19724	1.09363
1448204_at	1.20825	0.967667	0.978303	0.95543
1428974_s_at	1.01577	0.951778	1.03253	0.87809
1427432_a_at	0.828447	1.05004	1.13221	0.951803
1460672_at	0.830845	1.13674	1.00049	1.10376
1425557_x_at	0.844239	1.11688	1.28598	0.917532
1419221_a_at	0.811476	1.12995	0.924944	1.08077
1451108_at	0.964573	1.03025	1.13557	0.806067
1436511_at	0.97516	1.15874	1.01448	0.807353
1448121_at	0.972399	1.03744	0.98303	1.08941
1436279_at	1.08709	1.34331	0.947077	0.93578
1457333_at	1.0621	0.791253	1.14985	0.849349
1444762_at	1.06116	1.02116	0.998119	0.856807
1417598_a_at	1.01158	1.05434	1.00347	0.920305
1450980_at	0.745826	1.03855	0.995608	1.21631
1440125_at	1.05259	1.05925	0.990769	0.896554
1417930_at	0.636427	0.996897	1.3256	1.11812
1441198_at	1.26018	0.92262	0.880333	1.04208
1451248_at	0.916976	0.95303	1.00778	1.09367
1418036_at	0.888752	0.986543	1.32318	0.974862
1423044_at	0.866934	0.964864	1.16401	0.961648
1417224_a_at	0.979901	0.995048	0.994082	1.16383
1429078_a_at	0.935332	0.838199	1.02953	1.13984
1453749_at	1.07894	1.01182	0.830646	0.995577
1416914_s_at	0.813279	0.983401	1.07354	1.27063
1438786_a_at	0.753344	0.836058	1.06202	1.05827
1448766_at	0.893294	0.764517	1.07217	2.04414
1418775_at	0.836507	0.99423	1.02542	1.15823
1456307_s_at	1.06864	1.0651	0.962439	0.847603
1419067_a_at	0.937203	0.854343	0.994996	1.45913
1449626_s_at	0.867162	1.04802	0.991358	1.27557
1429003_at	1.00546	0.894961	1.11991	0.949894
1417854_at	0.952671	1.23333	1.04068	1.02143
1421871_at	1.07622	1.19218	0.951649	0.779901
1440836_at	0.813174	0.983363	1.1106	1.02703
1450759_at	0.948148	1.13576	0.80924	1.08763
1451550_at	0.726123	0.995392	1.25535	1.02766
1416374_at	1.06313	1.13827	0.958813	0.807769
1422554_at	0.897201	0.915797	0.968365	1.30306
1422779_at	0.981895	1.12132	0.997667	0.858043
1421529_a_at	0.83465	0.997048	1.23187	0.833669
1429348_at	0.848436	0.999613	0.971749	1.12641
1449851_at	0.363875	1.09839	1.35633	0.910899
1442371_at	0.970765	1.15391	0.993016	1.00156
1437387_at	0.989325	1.06596	0.998037	0.983061
1426442_at	0.973409	1.1183	0.997908	0.859639
1428462_at	1.14581	0.942549	1.01139	0.98478
1417582_s_at	0.594418	1.08994	0.981891	1.08468
1445330_at	1.12951	0.938576	1.02242	0.93563
1427043_s_at	0.971377	1.16347	0.914605	0.971417
1418115_s_at	0.922565	1.02912	1.07242	0.874557
1449716_s_at	1.05173	1.01367	1.01153	0.904966
1437829_s_at	0.706443	1.04032	0.944145	1.15641
1445189_at	1.05504	0.990637	1.00457	0.836798
1452262_at	0.846475	1.01009	1.00594	1.01951
1427484_at	1.03504	0.939791	1.22283	0.889355
1436747_at	0.798016	0.987893	1.02961	1.1059
1418533_s_at	0.630689	1.16923	1.03728	0.956757
1429244_at	1.00459	0.983915	0.713416	1.32729
1452176_at	0.904275	1.0291	1.19989	0.975897
1416048_at	0.702694	1.04087	1.02239	1.16179
1425140_at	1.3588	1.30225	0.792229	0.781074
1458045_at	0.56367	0.742761	1.4471	1.38677
1455839_at	0.958899	0.94441	1.14806	1.00428
1425076_at	0.918138	1.08794	0.822609	1.11111
1434254_at	0.859733	1.02381	1.00688	1.04322
1436992_x_at	0.965096	1.03182	0.999102	1.04505
1439434_x_at	0.797153	0.94608	1.1461	1.06681
1437967_at	0.799097	1.29834	1.00448	1.09652
1440841_at	0.843307	1.04809	1.10045	0.988046
1433918_at	0.848239	1.00353	1.03013	1.01072
1438796_at	0.50135	0.972223	1.43716	1.07764
1420639_at	1.12661	1.14149	0.974771	0.889904
1449335_at	0.927352	1.2599	1.17526	0.951516
1423803_s_at	0.912853	0.942807	0.992581	1.11376
1437137_at	1.14306	1.4399	0.756034	0.708913
1452927_x_at	0.900412	1.01778	1.00295	1.12387
1417039_a_at	0.886076	1.16492	0.980173	1.05493
1445553_at	1.03441	0.839458	0.97182	0.990862
1419406_a_at	0.831443	0.939883	1.06425	1.10767
1418591_at	1.04372	0.8773	1.0969	0.88124
1455365_at	1.05923	0.968308	0.885571	1.02818
1442418_at	0.777995	1.17355	1.28476	0.955886
1422901_at	1.22471	1.00708	0.849436	0.651677
1424251_a_at	0.954842	1.26805	0.986657	1.02223
1452230_at	0.981955	1.17702	0.966549	0.799258
1419687_at	0.86701	0.988316	0.97789	1.41736
1429985_at	1.06239	0.848944	0.944126	1.21589
1416122_at	0.607493	1.06239	1.19228	0.95763
1424394_at	0.829018	1.05772	1.09318	1.66772
1435470_at	0.970051	1.00851	1.13415	0.853003
1427305_at	1.01543	0.955971	1.2381	0.778121
1457145_at	1.00151	0.968978	1.28752	0.974715
1456833_at	0.669563	0.960228	1.08087	1.22578
1434578_x_at	0.821612	0.933445	1.00981	1.01772
1422206_at	1.03786	1.01099	0.986511	0.768476
1437284_at	0.825196	1.15104	1.17627	0.841736
1460220_a_at	0.770236	1.07428	0.968978	1.10424
1441741_at	1.36161	0.956053	0.887871	1.04931
1423750_a_at	0.985432	0.902763	1.11666	0.947038
1434855_at	0.848009	1.1022	0.990227	1.13394
1451316_a_at	0.978395	1.07064	1.13568	0.832334
1456200_at	0.814966	1.15936	1.57149	0.855794
1452059_at	0.967339	1.35655	1.03896	0.92137
1443851_at	1.24406	0.94194	0.929998	0.803076
1454837_at	0.846868	1.13566	0.76954	1.06963
1434217_at	0.997865	1.02079	1.15849	0.83721
1456032_x_at	0.818407	0.867797	1.0166	1.1388
1427005_at	0.729883	1.04048	1.07549	0.995861
1420484_a_at	0.948206	0.995685	0.898975	1.15305
1450849_at	0.937215	0.848397	1.00921	1.07964
1418253_a_at	1.20505	0.975903	0.973261	0.688916
1416084_at	0.950313	1.08142	1.00761	0.921631
1450817_at	0.993196	1.04485	1.13446	0.919269
1417892_a_at	0.771485	0.932447	0.967093	1.15125
1460541_at	0.886655	1.09509	1.11365	0.94001
1439148_a_at	0.925971	1.13133	1.0218	0.912322
1448537_at	1.10624	0.955914	1.00818	0.975122
1437009_a_at	0.787789	0.933304	1.07997	1.05655
1447809_x_at	1.19146	0.994752	0.964453	0.946792
1436240_at	0.657609	1.16946	1.26955	0.909699
1432103_a_at	1.03279	1.11025	0.94356	0.934095
1446519_at	1.16905	0.907065	0.993893	0.990848
1415735_at	0.968595	1.00009	0.970138	1.2158
1418090_at	0.907411	0.978546	0.832204	1.35037
1430188_at	0.939044	1.1531	0.946486	0.963607
1448540_a_at	0.803468	0.907933	0.997862	1.36163
1455303_at	1.00872	1.1231	0.956903	0.869819
1431018_at	1.14138	1.12006	1.00198	0.734396
1447676_x_at	0.876071	1.07084	0.978119	1.43687
1453110_at	0.975324	1.09324	1.06279	0.844033
1451451_at	1.05626	1.08718	1.00665	0.863148
1456637_at	0.882787	1.23508	1.18265	0.750575
1430183_at	0.743734	0.904167	1.24795	1.03595
1448653_at	0.875746	0.96	1.198	1.02155
1430367_at	0.81792	0.998211	1.01207	1.12025
1437708_x_at	0.861586	0.937877	1.03464	1.13156
1437067_at	0.984705	0.97725	1.23104	0.968806
1419471_a_at	1.02158	0.879725	0.974881	1.07294
1418753_at	1.2155	0.945527	0.853026	1.02603
1424743_at	0.832504	0.961216	1.09336	1.1217
1423838_s_at	0.810668	1.06775	1.07524	0.936554
1435488_at	0.826015	0.854905	0.989016	1.37751
1438208_at	0.916122	1.05305	1.00094	1.15977
1439368_a_at	0.88956	0.944608	1.15945	1.02664
1445381_at	0.965888	0.971589	0.988688	1.14875
1420509_at	0.996082	1.00764	1.20441	0.970746
1435344_at	0.887814	0.962365	1.05634	1.06203
1458394_at	0.901438	1.04088	0.973399	1.13769
1429417_at	0.725034	0.906294	1.1607	1.05803
1437689_x_at	0.882791	0.987248	1.06033	1.05457
1457423_at	0.875095	1.12355	0.960352	1.17041
1433709_at	1.0123	1.02585	0.947325	1.0445
1452796_at	1.22399	0.952517	0.907689	1.07431
1435056_x_at	0.749606	1.04489	1.29215	0.945337
1448352_at	0.768755	0.683281	1.23878	1.16526
1459619_at	0.929382	0.871428	1.16296	1.06292
1435141_at	1.08703	1.00147	0.973057	0.948655
1419732_at	0.779003	1.02225	1.1237	1.07551
1424137_at	0.955996	1.13444	0.970986	0.978067
1426562_a_at	0.887835	1.01358	1.02091	1.00081
1435259_s_at	0.957575	1.01958	0.943961	1.28208
1456392_at	0.914165	1.23859	1.02519	0.935004
1455134_at	0.940728	1.49661	0.876661	1.07066
1442138_at	0.919285	1.00041	0.864512	1.25196
1457015_at	0.737743	0.815482	1.15115	1.26573
1435820_x_at	0.873078	1.02842	0.939971	1.18342
1427114_at	0.990232	1.04322	1.06595	0.77984
1450708_at	1.00565	0.932068	1.13025	0.86089
1451338_at	1.00344	1.09832	0.899186	0.97196
1423269_a_at	0.879668	0.985186	1.22001	0.949798
1438408_at	0.882191	0.887051	1.22674	1.08407
1439979_at	1.08708	0.943474	1.02955	1.00228
1451496_at	0.955212	1.11562	0.922081	1.01599
1425364_a_at	0.889164	1.12532	1.05905	0.963577
1456380_x_at	1.03179	0.945295	0.96678	1.0459
1448943_at	0.721641	0.846423	1.04395	1.06645
1460547_a_at	0.842091	1.03974	1.01036	1.0562
1454894_at	0.991663	1.1291	0.987962	0.934414
1418341_at	0.889962	1.17272	0.94935	0.953202
1423314_s_at	0.990383	1.07744	1.22374	0.743658
1428845_at	0.966368	1.17261	0.904763	0.788442
1460338_a_at	0.885468	1.08753	1.17285	0.857154
1428751_at	1.0419	0.984291	0.933003	1.14639
1450843_a_at	0.97666	0.804933	1.30687	1.02814
1449053_s_at	1.09206	0.967597	0.958375	1.0267
1447521_x_at	0.807475	0.933681	1.11379	1.05126
1419662_at	1.16169	1.07215	0.885463	0.846503
1420008_s_at	0.958139	0.90086	1.01307	1.29923
1455625_at	1.00328	0.939348	1.19192	0.924286
1451678_at	0.798337	1.00471	1.01098	1.03918
1458033_at	1.1815	0.904654	0.938789	0.994112
1452658_at	1.06845	1.0454	1.03557	0.687746
1417162_at	1.007	0.859248	0.967753	1.14194
1421065_at	1.11126	0.922328	1.17424	0.795628
1450945_at	1.06692	0.8444	1.06242	0.781841
1444875_at	1.01581	0.920365	1.09549	0.968393
1455261_at	0.934183	1.02086	1.13544	0.934206
1418954_at	0.849656	1.04979	1.21429	0.973075
1416534_at	0.787927	0.934024	1.25495	1.03504
1451036_at	1.03493	1.02909	1.04367	0.850261
1419565_a_at	1.15314	0.98905	0.992747	0.953384
1428971_at	1.04718	1.1	0.888669	0.775676
1445160_at	0.996686	0.757445	1.06407	1.46481
1445534_at	0.800165	1.17978	1.14392	0.982034
1445579_at	0.952274	0.83209	1.01845	1.19615
1436448_a_at	1.03606	1.04149	0.885461	1.19577
1457635_s_at	0.78968	0.890548	1.1332	1.17851
1425921_a_at	0.793445	0.984434	1.09225	1.18144
1455771_at	0.756598	1.08386	1.05153	1.02341
1449527_at	0.955882	1.07468	0.926184	1.20955
1437197_at	0.839903	1.04142	1.06689	0.898888
1441329_at	1.15245	0.965851	0.943231	0.982817
1455298_at	0.887356	1.23347	1.06076	0.925964
1429509_at	1.27532	0.767674	0.988422	1.01362
1455697_at	0.894085	1.02045	1.00826	1.1192
1422581_at	1.0328	1.02996	1.03027	0.874203
1418326_at	0.828884	1.15455	1.06093	1.02914
1428148_s_at	0.873961	1.05058	0.98615	1.01591
1456045_at	0.974577	0.85511	0.97861	1.15195
1455680_at	1.13565	1.09436	0.856634	0.84692
1426300_at	1.08869	1.07755	0.950514	0.726846
1417907_at	1.01772	1.06499	0.984735	0.881723
1422186_s_at	0.809641	1.06275	0.935376	1.01579
1448299_at	0.98532	1.00263	1.06129	0.864445
1455941_s_at	0.880468	1.07495	0.999055	1.05679
1425825_at	1.05912	1.00856	0.873203	0.729694
1418077_at	1.19666	0.981458	0.995231	0.915476
1456430_at	0.977411	1.00717	1.26509	0.935855
1427414_at	1.10691	0.978432	1.06409	0.618579
1450493_at	0.997551	1.01521	0.991203	0.986456
1456738_s_at	1.1101	1.02541	0.927912	0.894924
1458857_at	1.09524	1.05485	0.963723	0.96596
1434833_at	0.91716	1.06871	1.03615	0.952194
1416425_at	0.929416	0.982414	1.03535	1.13278
1452092_at	0.970477	1.05888	0.858458	1.0896
1451223_a_at	1.02216	1.13523	0.950646	0.943371
1428835_at	0.988731	0.958803	0.970196	1.11923
1454729_at	0.74255	0.912851	1.11599	1.10386
1417862_at	0.92572	0.949702	1.03701	1.23355
1421892_at	0.918242	1.03975	1.1219	0.957764
1426614_at	0.843677	1.01076	1.24735	0.965738
1417959_at	0.771427	0.913547	0.995373	1.22234
1448083_at	0.929045	1.18989	0.968352	0.984775
1416773_at	1.14648	0.848865	1.01306	0.840384
1436843_at	0.924722	0.893764	1.14019	1.0015
1451475_at	0.83441	1.20417	0.857774	1.33294
1460116_s_at	0.943118	0.870818	1.2313	0.927087
1420383_a_at	0.967004	0.975798	1.17806	0.641793
1433577_at	1.01505	1.21102	0.850383	0.961302
1426381_at	0.770827	1.00443	1.16679	0.948983
1434518_at	0.991276	1.10081	1.01979	0.944447
1441860_x_at	0.901039	0.930749	1.40551	1.50201
1437834_s_at	0.906758	0.983607	1.01494	1.28076
1426620_at	1.06042	0.962666	1.04965	0.83172
1450414_at	0.650831	0.942799	1.15739	1.08316
1415784_at	1.10499	1.1197	0.92835	0.709057
1455714_at	0.842648	1.06837	1.04585	1.06497
1437362_at	1.04826	1.22575	0.928749	1.00057
1449944_a_at	0.925418	1.12407	1.00849	0.868724
1449355_a_at	0.719728	1.06817	1.06602	1.06137
1435716_x_at	0.99726	1.05466	1.01924	0.921698
1426798_a_at	0.856609	1.05022	1.08349	0.904619
1431097_at	1.07303	1.0166	1.06217	0.709988
1426980_s_at	0.964367	0.825721	1.1349	1.04244
1419244_a_at	1.03523	0.969492	1.07858	0.916279
1424366_at	1.0804	0.974579	0.902553	1.10744
1430776_s_at	0.77995	1.03417	1.02841	1.28302
1456381_x_at	0.727264	1.00657	1.11839	1.07872
1448594_at	0.709972	0.95674	1.47854	1.01989
1460653_at	1.11628	0.892386	1.05314	0.878501
1449633_s_at	0.768849	1.00073	0.962042	1.34452
1452068_at	0.993263	1.09394	0.977256	1.0101
1423078_a_at	0.885674	1.13512	0.981449	0.943427
1437726_x_at	0.965588	0.911279	1.09643	1.27964
1423501_at	0.987589	0.988307	1.16132	0.868305
1425016_at	0.804031	0.958177	1.1476	1.04311
1429497_s_at	0.997541	1.04231	1.01049	0.91621
1454752_at	0.760311	1.04289	1.27123	0.909284
1439333_at	0.908523	0.938412	1.28668	1.00861
1437476_at	1.18966	1.16885	0.903959	0.710753
1430681_at	1.1437	0.977848	1.03709	0.874614
1441788_s_at	0.805182	1.02454	1.12339	1.72919
1433658_x_at	0.776601	0.964	1.03005	1.11094
1428592_s_at	0.878906	1.09569	1.08049	0.888907
1426365_at	0.88788	0.96024	1.22761	0.833888
1423361_at	1.05149	0.996137	0.986522	0.8731
1437619_x_at	1.02867	0.986628	0.985348	1.00271
1455937_at	0.926719	1.20228	0.920528	1.29342
1426979_at	0.876882	1.07422	1.29586	0.93234
1435346_at	1.16577	1.03049	0.987092	0.963573
1435292_at	1.01443	1.1985	1.28679	0.733041
1428647_at	1.14937	1.12125	0.949188	0.921902
1450008_a_at	1.00503	1.17564	1.00867	0.765952
1429584_at	0.953593	1.2578	1.07678	0.882454
1450061_at	1.00861	0.938992	1.06206	0.814697
1420707_a_at	0.937408	1.42482	0.968595	0.921444
1429022_at	0.919911	1.19573	1.00107	0.958667
1425082_s_at	1.0025	1.14325	1.04625	0.87611
1416864_at	0.809983	0.903949	1.06301	1.1483
1449408_at	0.97861	0.989139	1.15249	0.908262
1417161_at	0.929687	0.954349	1.18807	0.941557
1425030_at	0.943926	0.930712	1.14191	1.00571
1422677_at	0.946069	1.21198	0.996682	1.01118
1439129_at	1.5202	0.936189	0.867183	0.897813
1421512_at	0.944772	1.32919	1.05932	0.818021
1449423_at	0.863835	1.13059	0.932071	1.06098
1439611_at	0.93594	1.03819	1.17181	1.02224
1431067_at	0.997057	0.959251	1.00329	1.14222
1426777_a_at	0.821736	0.945666	1.06942	1.03869
1426879_at	0.753866	1.04482	1.21157	0.985094
1417182_at	0.954368	1.15357	1.01254	0.851838
1455868_a_at	0.976956	1.17174	0.884097	0.993353
1426246_at	1.00679	1.14722	0.997834	0.791628
1422460_at	1.07659	1.00458	0.885066	1.00026
1416323_at	0.873425	0.977508	1.12235	0.979545
1416706_at	1.01839	1.02766	1.02876	0.812092
1421839_at	1.47346	1.01029	0.829456	0.677606
1428628_at	0.992597	1.20449	1.0153	0.982119
1419812_s_at	0.849035	0.930461	0.948746	1.22682
1437013_x_at	0.875255	1.01305	1.02473	1.36452
1435445_at	0.896396	1.1624	0.989543	0.857906
1419655_at	0.806504	0.965418	1.21834	1.07567
1448399_at	1.04167	1.01464	1.03514	0.839705
1458050_at	0.990686	0.835719	0.974228	1.27183
1448162_at	0.700814	1.06563	1.08261	0.957409
1420931_at	1.42193	0.922337	0.923421	0.965142
1426264_at	0.978509	1.10747	1.07307	0.85983
1456038_at	0.965673	1.24272	0.811763	1.08358
1423322_at	1.12515	1.15331	0.87202	0.61594
1428131_a_at	0.760536	1.10359	1.11179	1.05886
1439026_at	0.846217	1.23721	0.958116	0.950326
1430514_a_at	0.914996	0.960075	1.01078	1.6242
1438911_at	0.991281	0.890836	1.03515	1.04469
1436115_at	0.872475	0.589804	1.06394	1.19068
1427243_at	0.900953	0.848511	1.04271	1.22829
1448699_at	0.832441	1.07891	0.972962	1.44944
1437091_at	0.971125	1.2203	0.981646	0.896034
1441224_at	0.934775	1.03273	1.09117	0.964432
1416155_at	0.881047	1.27577	1.01019	0.942367
1450387_s_at	0.86172	1.03684	1.20539	1.02274
1452080_a_at	1.17286	1.06284	0.838347	0.68629
1428353_at	0.869075	1.12351	1.07798	0.994413
1440425_at	1.03058	0.909012	0.827346	1.14977
1425608_at	1.02332	0.697031	1.02001	1.18003
1443512_at	0.995121	1.02514	1.09136	0.942446
1428336_at	0.926087	1.04264	0.974532	1.08614
1438940_x_at	0.77144	0.943771	1.06413	1.07064
1434729_at	1.06466	1.09315	0.911495	0.828679
1416065_a_at	0.616026	1.0035	1.08697	1.104
1423723_s_at	1.07027	0.946907	0.972517	0.899695
1422045_a_at	0.815664	1.01486	1.1732	1.02979
1430455_at	1.40047	0.932896	0.972398	0.956916
1445564_at	0.887814	1.07232	0.908935	1.04667
1444724_at	1.09959	0.931453	0.970901	1.12974
1433749_at	0.976126	1.18163	1.0371	0.859411
1457916_at	1.16156	0.909146	0.962494	0.959654
1455059_at	0.970511	0.971153	1.1706	0.936942
1421116_a_at	1.03707	1.01212	0.962915	0.711957
1422516_a_at	0.824117	1.06867	0.976765	1.08764
1430293_a_at	0.765199	0.997896	1.02141	1.19248
1454756_at	0.945885	1.05227	1.24324	0.984361
1428436_at	1.06791	1.00302	0.957045	0.681782
1438458_a_at	1.01403	0.946131	1.19033	0.87313
1421184_a_at	0.906346	0.986633	1.1479	0.941982
1421396_at	1.27854	0.857031	1.28674	0.824353
1435297_at	1.19978	0.923419	0.726599	0.873847
1437240_at	1.16808	1.01875	0.965009	0.96158
1460401_at	0.901484	1.09487	1.16145	0.959876
1421097_at	0.791972	1.04562	0.944183	1.25425
1447223_at	1.00348	1.18851	0.737356	1.05461
1441285_at	1.04149	1.00687	0.988178	0.974146
1418357_at	0.820462	0.989353	1.10543	1.10788
1438270_at	0.831166	0.898126	1.101	1.26613
1418419_at	0.911589	1.10401	1.00017	1.03389
1455254_at	1.0124	1.18727	0.928465	0.958485
1436515_at	0.968933	0.752506	1.05969	1.20303
1453569_s_at	0.85234	1.08479	1.01521	1.10061
1417177_at	0.86645	1.13024	0.937637	1.13312
1452970_at	0.979663	1.12896	1.05775	0.813714
1439272_at	0.979501	1.53246	0.96668	1.09546
1447991_at	0.962625	1.05213	0.955453	1.05974
1452831_s_at	0.907185	1.21062	1.01328	0.907999
1455227_at	1.03595	1.12263	0.924273	0.875848
1426124_a_at	0.781174	1.23961	1.17803	0.820644
1435572_at	1.03374	0.985811	0.981675	1.05982
1448446_at	0.723215	1.31824	1.09051	1.08974
1419592_at	1.18241	1.07009	0.839667	0.605731
1438376_s_at	0.799222	1.07315	0.954306	1.03816
1453061_at	1.02548	1.14579	0.862075	0.932523
1452893_s_at	0.813019	0.928861	1.00879	1.32448
1418260_at	1.32748	1.00212	0.724375	0.924629
1435834_at	1.08902	0.818579	0.905169	1.24302
1436698_x_at	0.470078	0.899985	1.11443	1.05619
1459786_at	1.23393	0.911151	0.930356	0.92699
1448856_a_at	0.953455	1.02583	0.878374	1.04929
1455295_at	0.971453	1.07472	0.943935	1.00007
1439704_at	0.888746	1.11823	1.11619	0.77975
1416769_s_at	0.924296	0.921229	1.02448	1.12668
1438922_x_at	0.830968	0.940497	1.01964	1.26919
1422185_a_at	0.807159	1.06137	0.958198	1.07539
1457231_at	0.907588	1.02609	0.961198	1.15875
1433702_at	0.992758	1.14943	1.0016	0.877314
1420961_a_at	1.01682	1.31272	0.874227	0.764704
1420839_at	0.998058	0.966562	1.10036	0.854087
1425260_at	0.828121	1.23984	0.689715	4.01184
1420093_s_at	1.00897	1.31399	0.96468	0.971136
1448431_at	0.850708	0.965382	1.05905	1.16768
1446144_at	0.780256	0.976164	1.29288	1.03122
1448958_at	0.838793	1.01291	1.22418	0.940221
1431144_at	1.14299	1.03446	0.913522	0.933912
1435627_x_at	0.84571	1.21234	0.970345	1.30621
1427227_at	0.946281	1.41576	1.06624	0.66001
1416774_at	1.3121	0.911651	0.945047	0.859793
1454671_at	0.937625	1.1667	0.880708	1.18815
1416246_a_at	0.758799	0.989671	1.09836	1.07013
1443603_at	0.901977	1.11145	1.14879	0.86896
1460684_at	0.994269	0.88084	0.979221	1.3771
1434280_at	0.996088	0.960058	1.15975	0.8509
1454304_at	0.812598	1.09243	1.10633	0.989702
1427087_at	1.06278	1.16442	1.00287	0.841713
1428225_s_at	0.977201	1.12057	1.03715	0.794836
1455344_at	0.790223	1.15255	1.01686	1.01489
1433387_at	0.780726	1.02705	1.07486	1.3982
1425798_a_at	1.08938	1.00429	0.975543	0.890841
1433643_at	0.927909	1.22667	0.985756	0.895806
1440818_s_at	0.898621	1.07149	1.08049	1.00847
1454619_at	1.08898	0.993822	0.937434	1.16012
1431920_a_at	0.877058	0.961838	1.03345	1.08881
1456133_x_at	0.942026	0.936047	0.989891	1.13558
1423845_at	1.02221	0.995284	1.07811	0.853433
1452130_at	0.947242	1.06595	0.988068	1.02598
1448140_at	0.785397	1.09656	0.905391	1.0749
1442121_at	0.951319	0.885381	1.00761	1.19793
1455396_at	1.05734	0.964548	0.902956	1.07645
1424455_at	1.00788	1.11868	0.976437	0.875306
1426602_at	1.02792	0.98416	0.86589	1.1125
1416620_at	0.978987	1.12415	0.968114	0.947086
1435411_at	0.889737	1.14578	0.964741	1.0709
1453262_at	0.947377	0.824681	1.13434	1.35782
1416947_s_at	0.868866	1.02244	1.02989	1.0515
1420530_at	0.704292	0.901184	1.11819	1.09772
1416703_at	0.875153	0.972463	1.13851	1.02348
1452828_at	0.926681	1.12359	0.981666	1.02788
1450416_at	1.13903	0.965644	0.936721	0.844462
1421768_a_at	1.27206	0.803917	1.35546	0.831918
1433673_at	0.857168	1.04614	1.06888	1.03114
1434000_at	1.06434	1.01222	0.979187	0.846553
1435854_at	1.12175	0.980755	0.656974	1.10897
1432094_a_at	1.01386	1.13305	1.01913	0.764202
1435274_at	0.733787	0.956908	0.987839	1.03229
1448458_at	1.2637	1.02343	0.775058	0.593117
1434221_at	0.993653	0.874015	1.09387	0.966018
1435357_at	0.811543	0.964173	1.10431	1.06272
1416619_at	1.05755	0.940023	0.895271	1.22782
1450047_at	0.966756	1.3372	0.975254	0.91725
1428739_at	0.880837	1.09965	1.05881	1.4187
1435242_at	1.17799	1.1553	0.93023	0.723452
1426519_at	0.97518	0.728891	1.66534	0.678768
1424086_at	0.785825	0.993362	1.067	1.06877
1437526_x_at	0.848292	1.09045	0.965158	1.14838
1454487_at	0.67378	0.783234	1.26838	1.21088
1418212_at	1.10071	1.04807	0.891086	0.957331
1428831_at	0.984218	1.03218	1.13897	0.90196
1443921_at	0.974497	1.06339	0.776802	0.99685
1438972_x_at	1.33905	0.755743	0.825622	1.04551
1428458_at	0.910626	1.09695	1.22546	0.887348
1448764_a_at	0.914802	1.03437	0.96089	1.9426
1455760_at	0.858269	0.929762	1.17728	1.11093
1416600_a_at	0.943138	0.92459	1.17563	1.04712
1449563_at	0.958309	1.17322	1.03407	0.891238
1421610_at	0.618815	0.910782	1.30979	1.57266
1418784_at	0.835336	1.16189	1.01215	1.05547
1416735_at	1.0032	1.0774	0.975531	0.931961
1451182_s_at	0.940739	0.975821	1.18754	1.15251
1438328_at	0.928353	1.03453	1.07692	0.999897
1433829_a_at	0.875038	1.04167	1.15747	0.94019
1437016_x_at	0.847382	1.1177	1.05284	1.45008
1433936_at	0.914493	1.22354	0.899808	1.40564
1435092_at	0.972371	1.3948	0.790818	1.07068
1456648_at	1.11162	0.973715	0.98379	1.02939
1422640_at	0.873916	1.0567	0.971032	1.14044
1452997_at	1.11888	1.07497	0.887374	0.714066
1455599_at	0.76551	0.771854	1.1811	1.12701
1436324_at	0.76917	1.12131	0.990333	0.876931
1418972_at	1.13263	0.984963	1.01911	0.82961
1426343_at	1.30004	0.892414	0.992047	0.730599
1434062_at	0.994448	1.14645	0.940886	0.935006
1443163_at	0.914651	1.03207	1.25394	0.983957
1421881_a_at	1.02934	1.07358	1.12211	0.795027
1416019_at	1.03909	1.10535	1.0498	0.66145
1439088_at	0.756226	0.887873	1.14652	1.02549
1455787_x_at	0.952438	0.981749	0.976545	1.23922
1426289_at	1.00394	1.06296	0.977304	0.825232
1437409_s_at	0.962362	0.96896	0.985449	1.16638
1445779_at	0.746943	0.776305	1.16058	1.30905
1428521_at	0.841447	0.986656	0.9073	1.21251
1455805_x_at	0.873173	0.863201	1.0161	1.20167
1432813_at	0.856969	1.07639	0.956136	1.16954
1438116_x_at	0.781076	0.9627	1.0295	1.10235
1425190_a_at	1.02154	0.954515	1.18585	0.722654
1443649_at	1.04773	1.11427	0.909299	0.964836
1439240_x_at	0.913816	0.919616	1.01841	1.17103
1418663_at	1.37478	0.978208	1.06306	0.700817
1436021_at	0.684612	1.02837	0.745896	1.37598
1459001_at	0.857043	0.918948	1.12934	1.09711
1437149_at	0.878123	1.04787	0.965273	0.997037
1434038_at	0.921531	1.17723	1.08029	0.899456
1431885_a_at	0.995713	0.975988	0.977144	1.09764
1438496_a_at	0.818272	1.16031	1.14145	0.967947
1425560_a_at	0.923938	1.02429	0.938879	1.32313
1418183_a_at	0.808862	1.03305	1.0469	1.1138
1460033_at	0.931602	1.05024	1.26306	0.885847
1416340_a_at	0.794111	1.16638	0.962939	1.07388
1424755_at	0.949833	1.02202	1.22872	0.903352
1436081_a_at	1.04012	1.06066	0.845298	1.03067
1456995_at	1.00658	1.01424	1.05799	0.88884
1459903_at	0.936254	0.829227	1.12351	1.17973
1460462_at	1.16966	0.987353	0.947684	0.983202
1437716_x_at	0.975333	1.04584	0.868059	1.20593
1435105_at	0.918742	1.12661	1.02105	0.943205
1456547_at	0.576386	1.17461	1.06321	1.16512
1426899_at	0.937963	1.24898	1.00189	0.794992
1417263_at	1.14274	0.741652	1.10124	1.01813
1417393_a_at	0.838523	1.11653	1.00297	0.939466
1434624_x_at	0.811719	0.923764	1.03347	1.12313
1453245_at	0.918249	0.728965	0.962726	1.196
1448948_at	0.981911	0.912883	0.974405	1.18242
1434369_a_at	0.81993	0.669982	1.11345	1.08826
1420123_at	0.946581	1.20865	0.798969	1.05735
1428025_s_at	1.10539	0.869078	1.19832	0.920827
1421202_at	1.06933	1.00165	0.988692	0.970016
1455197_at	0.893977	0.777162	1.14788	1.18468
1426801_at	0.892798	1.04626	1.35069	0.921943
1460349_at	0.937497	0.954291	1.05041	1.1173
1449680_at	1.07399	0.984675	0.966762	0.985664
1435404_at	1.00392	1.12439	0.964898	0.941078
1417933_at	1.04335	0.828753	1.01424	1.32842
1434249_s_at	0.874952	0.959646	1.06511	1.15305
1427319_at	1.04841	1.07305	0.950093	0.707848
1418322_at	1.02448	0.813494	1.34602	1.0272
1455831_at	0.905952	0.979488	1.21609	1.01602
1426513_at	1.07688	0.83791	1.15752	0.941996
1449511_a_at	0.877043	1.06162	1.00504	1.21838
1447537_at	0.75862	1.06942	1.45055	1.01365
1437638_at	0.581535	1.09012	1.36558	0.987608
1428904_at	1.07492	1.11697	1.03545	0.727853
1442054_at	0.966807	0.931501	0.978686	1.16245
1449138_at	0.928548	1.12083	1.03158	0.828771
1434504_at	0.788499	1.08487	0.900921	1.0658
1455256_at	0.8955	1.11322	1.11612	0.939381
1434159_at	1.00587	0.88408	1.17794	0.926259
1459971_at	0.818634	0.97703	0.992643	1.14113
1437122_at	0.834459	0.939719	1.2814	1.01718
1422535_at	0.907564	1.34668	0.925408	1.08577
1431055_a_at	0.954578	1.29128	0.986521	0.917386
1433555_at	0.803472	1.0541	1.18702	1.00743
1430798_x_at	1.36369	0.932445	0.871165	0.948235
1448385_at	0.847379	0.944063	1.29542	0.98127
1436529_at	1.00396	1.03611	1.0068	0.906977
1460086_at	0.849913	1.20209	1.13685	2.12215
1442072_at	1.27049	0.99827	0.95983	0.938086
1415895_at	0.985672	1.08066	0.989776	0.847601
1417220_at	0.97081	0.838353	1.0732	1.09959
1426826_at	0.859717	1.05431	1.0833	0.959773
1437687_x_at	0.741937	1.14248	1.0702	1.39686
1432360_a_at	1.24185	1.03828	0.904451	0.94764
1455105_at	0.841881	1.02362	1.20533	0.994663
1452789_at	0.929862	1.2313	0.968206	1.01129
1436543_at	1.12447	1.13945	0.999362	0.593227
1436263_at	0.925928	1.10392	1.29399	0.883093
1426916_at	1.20003	0.976137	0.952093	0.966913
1426621_a_at	0.990892	1.08321	0.979919	0.830837
1437287_at	1.0129	1.07597	0.964844	0.82151
1415732_at	1.00348	1.01917	0.942261	1.02056
1435749_at	0.981173	1.25287	0.963811	0.851378
1423457_at	0.978737	1.06212	1.08275	0.734926
1431096_at	1.07745	0.962631	1.36389	0.684883
1455904_at	0.747594	0.902339	1.0765	1.39071
1441072_at	0.771666	1.06254	1.0675	1.07254
1429761_at	0.968071	1.10105	1.04097	0.847359
1428542_at	0.934561	1.03006	0.891036	1.05007
1448916_at	0.724829	0.985049	1.19173	1.04258
1437864_at	0.980222	0.930938	1.28897	1.12048
1440156_s_at	1.04262	1.16315	0.881906	0.85282
1457324_at	0.814993	0.986343	1.31027	0.998732
1415785_a_at	1.02573	1.0893	1.02498	0.811208
1416230_at	1.17996	0.959637	0.903336	0.870768
1424239_at	0.93063	0.996572	1.2233	0.99789
1437051_at	0.996643	1.11081	0.909247	0.956047
1428388_at	1.12707	1.08954	0.993544	0.731832
1434162_at	1.01614	1.13011	0.948573	0.895529
1417763_at	1.05836	1.03455	0.979419	0.815753
1415922_s_at	0.828047	1.21273	0.925226	1.1068
1440324_at	1.00843	1.02176	1.10995	0.806517
1418989_at	1.10003	0.924794	0.959736	0.974643
1428299_at	0.963392	1.12732	1.02036	0.977844
1451638_s_at	0.950861	1.09318	1.07203	0.863552
1453928_a_at	1.07823	1.04991	0.971862	0.809068
1441937_s_at	0.907549	0.968893	1.02465	1.12714
1438517_at	1.26925	1.05456	0.848946	0.934687
1426539_at	0.996686	1.13445	0.924209	0.755468
1418107_at	0.810423	1.08028	0.961547	1.10018
1418565_at	1.22369	0.972511	1.02785	0.818107
1435356_at	0.879001	1.05821	1.02396	0.986378
1428311_at	0.890732	1.05708	1.24188	0.857797
1448609_at	0.883354	0.912213	0.986757	1.19404
1437746_at	0.984785	1.22418	0.848272	1.10552
1449945_at	0.760709	1.00407	1.10029	1.14855
1431746_a_at	1.08839	1.01386	0.968462	0.749297
1440329_s_at	0.969278	1.19927	1.01521	0.851621
1452046_a_at	1.02899	0.948251	1.10013	0.842599
1418070_at	0.874742	0.903114	1.12898	1.11098
1418186_at	0.934374	0.949832	0.931677	1.21939
1455034_at	0.485581	0.88364	0.986505	1.30723
1437547_s_at	0.892063	0.993959	1.05562	1.06847
1440971_x_at	0.804549	1.15645	0.984589	1.37588
1453050_at	1.20688	0.863262	0.998611	0.965141
1423121_at	0.698225	0.818091	1.43397	1.52463
1460600_at	1.10578	0.738101	0.673762	1.03332
1435767_at	0.899336	1.33683	0.954583	1.11448
1417238_at	0.893533	1.14891	0.885502	1.06687
1434223_at	0.849121	1.20851	0.947001	1.09534
1420482_at	1.05741	1.15416	0.98357	0.788155
1422520_at	0.981962	0.829354	1.08114	0.910801
1437235_x_at	0.988297	1.33612	0.957296	0.980566
1448114_a_at	0.847526	0.934526	1.03234	1.14629
1439415_x_at	0.711861	0.863901	1.02718	1.31653
1418485_at	0.921269	1.10189	0.940717	1.18829
1438073_at	0.780271	0.88262	1.07118	1.07656
1426771_at	1.01528	0.93794	0.838433	1.06208
1455459_at	0.852451	0.915368	1.25256	1.03457
1427023_at	1.05013	1.05811	1.00456	0.845154
1423559_at	0.989839	0.967446	1.14217	0.912049
1460602_at	0.931509	0.964072	1.21369	0.971285
1416265_at	0.809554	1.0184	1.14608	1.06707
1434298_at	0.929181	0.946405	1.17759	1.0054
1428964_at	0.873381	0.960014	0.991224	1.21742
1423912_at	0.775473	1.16362	0.905755	1.16175
1416202_at	0.787758	0.990204	1.02178	1.0866
1423734_at	1.01987	0.993813	0.964818	0.755785
1455192_at	0.864358	0.947431	1.15164	1.05891
1417173_at	0.854334	0.945184	1.11075	1.30492
1451349_at	1.00856	1.22985	0.939823	0.959202
1434222_at	0.993938	0.91739	1.19456	0.993412
1417376_a_at	1.07814	1.12401	0.938941	0.834994
1424655_at	1.11377	1.09351	0.865944	0.728579
1424209_at	1.01686	1.02887	0.842575	0.961058
1450731_s_at	1.14452	1.0363	1.10492	0.813209
1436819_at	0.998971	1.18721	0.952539	1.0225
1452959_a_at	0.932072	1.15691	1.02408	0.927729
1426993_at	1.17959	1.11285	0.893849	0.768002
1435491_at	1.07138	1.01875	0.858267	0.706607
1418206_at	0.937448	0.629026	1.6763	1.04408
1427148_at	1.27754	1.13267	0.896913	0.759579
1439854_at	0.882988	1.44575	0.951462	1.09835
1429191_at	0.87489	1.07338	1.07072	0.977486
1423936_at	0.878513	1.1409	0.968631	0.987765
1422155_at	0.914345	0.597309	1.03731	1.22552
1428637_at	0.747318	1.12714	1.06211	1.06126
1459853_x_at	0.941478	1.17365	1.01856	0.953847
1450172_at	1.06014	0.877184	1.49463	0.694707
1451344_at	0.85357	0.945179	1.24433	1.01349
1452832_s_at	0.969491	1.10278	1.04391	0.87609
1456090_at	1.05444	1.05769	1.00311	0.77455
1427122_at	0.78202	1.09828	1.11629	1.03296
1437247_at	0.953959	0.814499	1.60829	0.955198
1416132_at	1.25268	1.02945	0.9648	0.768645
1435197_at	0.909564	0.946956	1.28506	1.06084
1449070_x_at	0.818583	1.09512	0.999631	1.05927
1449128_at	0.9752	0.995169	1.2071	1.0093
1436118_at	1.11947	1.03961	0.979794	0.857312
1460510_a_at	0.81388	1.12568	1.18529	0.864866
1421487_a_at	0.867425	1.03507	1.22797	0.84751
1434649_at	0.744553	0.942197	1.1325	1.13875
1416071_at	0.927388	1.06535	1.11358	0.939281
1452155_a_at	0.985901	1.04684	1.14238	0.928082
1424459_at	1.03824	0.981847	1.00649	0.869246
1453021_at	1.0982	1.14032	0.917036	0.92524
1448705_at	0.841002	1.09632	0.86571	1.24989
1451147_x_at	1.02662	0.968808	1.05812	0.867335
1428985_at	0.857134	0.913951	1.15448	1.01263
1434154_at	0.972988	1.09223	0.996232	0.981909
1438078_at	0.998299	1.25088	0.998722	0.990441
1455164_at	1.13392	0.860089	1.23885	0.915209
1433805_at	1.02141	1.11093	1.00713	0.728995
1451745_a_at	0.888444	0.930155	1.02264	1.28636
1454614_at	0.967178	0.946132	0.878686	1.24497
1460326_at	1.00653	0.957928	1.1116	0.849657
1454863_at	0.969908	1.19292	0.995092	0.960594
1451164_a_at	1.0497	0.970027	0.989664	1.26887
1437532_at	0.795463	0.98246	1.27573	1.01349
1423113_a_at	1.01814	1.05301	1.0794	0.887459
1448289_at	0.880092	1.10314	1.01796	0.977903
1459657_s_at	0.904346	1.11463	0.976276	1.02581
1417935_at	0.956486	1.16067	0.965934	0.915349
1423223_a_at	0.964435	1.06453	1.02481	0.879979
1428783_at	0.891215	1.00854	1.23505	0.845578
1422048_at	1.20427	0.979684	0.906881	0.847945
1444531_at	0.883827	1.00269	1.01686	1.1447
1456821_at	0.945768	0.962757	1.24359	1.03877
1424347_at	1.08391	1.04109	1.00981	0.816485
[truncated: 1,891 more rows]

## Sheet: probe set cluster
set1	set2	set3	set4	set5	set6	set7	set8
1415693_at	1415717_at	1415730_at	1415732_at	1415740_at	1415742_at	1415770_at	1415853_at
1415697_at	1415735_at	1415767_at	1415793_at	1415872_at	1415792_at	1415779_s_at	1415886_at
1415726_at	1415936_at	1415825_s_at	1415797_at	1415889_a_at	1415918_a_at	1415841_at	1416230_at
1415784_at	1415952_at	1415834_at	1415922_s_at	1416064_a_at	1415933_a_at	1415860_at	1416773_at
1415785_a_at	1416006_at	1415850_at	1416205_at	1416362_a_at	1415978_at	1415878_at	1416774_at
1415838_at	1416104_at	1416029_at	1416207_at	1416432_at	1416005_at	1415887_at	1417261_at
1415856_at	1416350_at	1416032_at	1416222_at	1416455_a_at	1416021_a_at	1415993_at	1417288_at
1415895_at	1416353_at	1416071_at	1416340_a_at	1416469_at	1416048_at	1416009_at	1417289_at
1415982_at	1416400_at	1416081_at	1416378_at	1416600_a_at	1416065_a_at	1416084_at	1418032_at
1416014_at	1416401_at	1416122_at	1416411_at	1416601_a_at	1416113_at	1416107_at	1418039_at
1416019_at	1416425_at	1416129_at	1416499_a_at	1417170_at	1416127_a_at	1416115_at	1418077_at
1416052_at	1416454_s_at	1416150_a_at	1416607_at	1417241_at	1416185_a_at	1416125_at	1418212_at
1416132_at	1416528_at	1416152_a_at	1416608_a_at	1417263_at	1416202_at	1416138_at	1418260_at
1416146_at	1416538_at	1416171_at	1416825_at	1417455_at	1416223_at	1416155_at	1418369_at
1416147_at	1416604_at	1416241_at	1416954_at	1417576_a_at	1416246_a_at	1416181_at	1418578_at
1416153_at	1416619_at	1416252_at	1417039_a_at	1417655_a_at	1416263_at	1416221_at	1418739_at
1416201_at	1416726_s_at	1416268_at	1417169_at	1417740_at	1416265_at	1416261_at	1418753_at
1416209_at	1416746_at	1416323_at	1417177_at	1417801_a_at	1416290_a_at	1416332_at	1418828_at
1416288_at	1416765_s_at	1416534_at	1417238_at	1418031_at	1416311_s_at	1416392_a_at	1418900_at
1416364_at	1416769_s_at	1416545_at	1417348_at	1418096_at	1416339_a_at	1416405_at	1418989_at
1416365_at	1416809_at	1416563_at	1417354_at	1418188_a_at	1416347_at	1416430_at	1419501_at
1416369_at	1416819_at	1416568_a_at	1417390_at	1418189_s_at	1416429_a_at	1416620_at	1419565_a_at
1416374_at	1416845_at	1416703_at	1417400_at	1418206_at	1416503_at	1416653_at	1419880_x_at
1416467_at	1416863_at	1416755_at	1417428_at	1418322_at	1416514_a_at	1416716_at	1420075_at
1416482_at	1416894_at	1416756_at	1417775_at	1418468_at	1416533_at	1416722_at	1420275_at
1416484_at	1416960_at	1416792_at	1417807_at	1418591_at	1416542_at	1416735_at	1420377_at
1416681_at	1417100_at	1416880_at	1417985_at	1418592_at	1416556_at	1416760_at	1420480_at
1416702_at	1417162_at	1416891_at	1418081_at	1419077_at	1416685_s_at	1416793_at	1420556_at
1416706_at	1417173_at	1416958_at	1418107_at	1419103_a_at	1416708_a_at	1416813_at	1420855_at
1416732_at	1417220_at	1417057_a_at	1418123_at	1419163_s_at	1416864_at	1417001_a_at	1420863_at
1416733_at	1417222_a_at	1417068_a_at	1418157_at	1419244_a_at	1416900_s_at	1417168_a_at	1420931_at
1416835_s_at	1417224_a_at	1417084_at	1418298_s_at	1419389_at	1416911_a_at	1417182_at	1421155_at
1416861_at	1417322_at	1417091_at	1418395_at	1419612_at	1416914_s_at	1417393_a_at	1421202_at
1417012_at	1417449_at	1417106_at	1418419_at	1420011_s_at	1416917_at	1417442_a_at	1421353_at
1417027_at	1417458_s_at	1417142_at	1418485_at	1420150_at	1416933_at	1417495_x_at	1421639_at
1417107_at	1417556_at	1417161_at	1418690_at	1420497_a_at	1416947_s_at	1417569_at	1421675_at
1417113_at	1417627_a_at	1417404_at	1418784_at	1420509_at	1416953_at	1417649_at	1421747_at
1417166_at	1417654_at	1417549_at	1418841_s_at	1420596_at	1417004_at	1417672_at	1421839_at
1417183_at	1417690_at	1417575_at	1418902_at	1420720_at	1417050_at	1417708_at	1421850_at
1417254_at	1417693_a_at	1417602_at	1418910_at	1420886_a_at	1417065_at	1417765_a_at	1421934_at
1417307_at	1417705_at	1417612_at	1419221_a_at	1420949_at	1417144_at	1417794_at	1422048_at
1417361_at	1417773_at	1417657_s_at	1419231_s_at	1420998_at	1417155_at	1417854_at	1422167_at
1417367_at	1417787_at	1417744_a_at	1419557_a_at	1421140_a_at	1417167_at	1417935_at	1422255_at
1417376_a_at	1417839_at	1417820_at	1419912_s_at	1421148_a_at	1417294_at	1417951_at	1422460_at
1417398_at	1417855_at	1417875_at	1420123_at	1421255_a_at	1417374_at	1418316_a_at	1423521_at
1417539_at	1417862_at	1418025_at	1420124_s_at	1421267_a_at	1417380_at	1418341_at	1423658_at
1417598_a_at	1417868_a_at	1418036_at	1420892_at	1421396_at	1417448_at	1418446_at	1423723_s_at
1417750_a_at	1417870_x_at	1418042_a_at	1420915_at	1421571_a_at	1417524_at	1418493_a_at	1424209_at
1417763_at	1417891_at	1418084_at	1420997_a_at	1421735_a_at	1417557_at	1418561_at	1424366_at
1417907_at	1417933_at	1418115_s_at	1421097_at	1421768_a_at	1417582_s_at	1418615_at	1424688_at
1417924_at	1417959_at	1418424_at	1421500_at	1421790_a_at	1417605_s_at	1418699_s_at	1424701_at
1417982_at	1418090_at	1418532_at	1421943_at	1421925_at	1417613_at	1419428_a_at	1424750_at
1417984_at	1418149_at	1418553_at	1422185_a_at	1422053_at	1417625_s_at	1419638_at	1424841_s_at
1418020_s_at	1418186_at	1418587_at	1422186_s_at	1422168_a_at	1417647_at	1419821_s_at	1424856_at
1418023_at	1418335_a_at	1418774_a_at	1422441_x_at	1422169_a_at	1417722_at	1419909_at	1425022_at
1418177_at	1418365_at	1418937_at	1422463_a_at	1422208_a_at	1417749_a_at	1419925_s_at	1425091_at
1418226_at	1418400_at	1418954_at	1422478_a_at	1422293_a_at	1417859_at	1420093_s_at	1425099_a_at
1418253_a_at	1418643_at	1419070_at	1422514_at	1422520_at	1417865_at	1420110_s_at	1425279_at
1418387_at	1418781_at	1419137_at	1422535_at	1422551_at	1417892_a_at	1420405_at	1425388_a_at
1418436_at	1418810_at	1419211_s_at	1422583_at	1422599_s_at	1417900_a_at	1420654_a_at	1425410_at
1418443_at	1418823_at	1419224_at	1422616_s_at	1422742_at	1417930_at	1420707_a_at	1425483_at
1418453_a_at	1418876_at	1419649_s_at	1422635_at	1422943_a_at	1417969_at	1420799_at	1425818_at
1418524_at	1419067_a_at	1420015_s_at	1422640_at	1423074_at	1418003_at	1420841_at	1426087_at
1418535_at	1419299_at	1420048_at	1422649_at	1423075_at	1418006_at	1420850_at	1426095_a_at
1418565_at	1419414_at	1420643_at	1422711_a_at	1423151_at	1418070_at	1420885_a_at	1426110_a_at
1418622_at	1419471_a_at	1420649_at	1422903_at	1423160_at	1418080_at	1420907_at	1426123_a_at
1418663_at	1419472_s_at	1420772_a_at	1422997_s_at	1423161_s_at	1418094_s_at	1420919_at	1426424_at
1418794_at	1419687_at	1420840_at	1423083_at	1423162_s_at	1418103_at	1420924_at	1426612_at
1418966_a_at	1419710_at	1420950_at	1423286_at	1423180_at	1418174_at	1420925_at	1426771_at
1418972_at	1419812_s_at	1421122_at	1423330_at	1423184_at	1418183_a_at	1420938_at	1426916_at
1419030_at	1419845_at	1421184_a_at	1423471_at	1423246_at	1418300_a_at	1420961_a_at	1426947_x_at
1419041_at	1420008_s_at	1421197_a_at	1423608_at	1423249_at	1418326_at	1421033_a_at	1427096_s_at
1419176_at	1420401_a_at	1421260_a_at	1423666_s_at	1423491_at	1418357_at	1421059_a_at	1427217_at
1419180_at	1420484_a_at	1421487_a_at	1423677_at	1423501_at	1418364_a_at	1421088_at	1427375_at
1419243_at	1420532_at	1421529_a_at	1423797_at	1423552_at	1418463_at	1421512_at	1427490_at
1419257_at	1420553_x_at	1421830_at	1423824_at	1423559_at	1418533_s_at	1421662_a_at	1427500_at
1419265_at	1420619_a_at	1421892_at	1423887_a_at	1423648_at	1418640_at	1421811_at	1427558_s_at
1419274_at	1421081_a_at	1421961_a_at	1423912_at	1423750_a_at	1418775_at	1421821_at	1427853_a_at
1419288_at	1421154_at	1422045_a_at	1424004_x_at	1423795_at	1418822_a_at	1421917_at	1427879_at
1419313_at	1421348_a_at	1422068_at	1424119_at	1423796_at	1418835_at	1422456_at	1428274_s_at
1419365_at	1421375_a_at	1422264_s_at	1424140_at	1423841_at	1418839_at	1422497_at	1428462_at
1419374_at	1421606_a_at	1422461_at	1424370_s_at	1423982_at	1419066_at	1422552_at	1428682_at
1419543_a_at	1422014_at	1422469_at	1424381_at	1424033_at	1419181_at	1422620_s_at	1428897_at
1419544_at	1422155_at	1422477_at	1424421_at	1424055_at	1419406_a_at	1422630_at	1429233_at
1419585_at	1422407_s_at	1422502_at	1424611_x_at	1424057_at	1419655_at	1422660_at	1429331_at
1419587_s_at	1422549_at	1422664_at	1424757_at	1424235_at	1419732_at	1422677_at	1429389_at
1419592_at	1422554_at	1422850_at	1424763_at	1424589_s_at	1420054_s_at	1422678_at	1429509_at
1419616_at	1422580_at	1423044_at	1424769_s_at	1424622_at	1420500_at	1422712_a_at	1429692_s_at
1419662_at	1422716_a_at	1423096_at	1424785_at	1424633_at	1420530_at	1422715_s_at	1429716_at
1419763_at	1422763_at	1423107_at	1425068_a_at	1424638_at	1420703_at	1422759_a_at	1429875_at
1419816_s_at	1422878_at	1423186_at	1425076_at	1425030_at	1420895_at	1422779_at	1429934_at
1419914_s_at	1422977_at	1423248_at	1425328_at	1425197_at	1421093_at	1422844_a_at	1430115_at
1420383_a_at	1423092_at	1423269_a_at	1425553_s_at	1425671_at	1421610_at	1422906_at	1430190_at
1420478_at	1423554_at	1423306_at	1426068_at	1425710_a_at	1421739_a_at	1422909_at	1430245_at
1420482_at	1423588_at	1423433_at	1426094_at	1425725_s_at	1421923_at	1423078_a_at	1430291_at
1420533_at	1423589_at	1423474_at	1426277_at	1425777_at	1421957_a_at	1423085_at	1430455_at
1420534_at	1423713_at	1423621_a_at	1426422_at	1425870_a_at	1421962_at	1423173_at	1430670_at
1420547_at	1423733_a_at	1423663_at	1426466_s_at	1426187_a_at	1422256_at	1423228_at	1430795_at
1420611_at	1423789_at	1423667_at	1426602_at	1426307_at	1422439_a_at	1423280_at	1430798_x_at
1420617_at	1423792_a_at	1423755_at	1426669_at	1426406_at	1422503_s_at	1423391_at	1430919_at
1420639_at	1423803_s_at	1423837_at	1426746_at	1426450_at	1422516_a_at	1423394_at	1431144_at
1420640_at	1423957_at	1423838_s_at	1426851_a_at	1426513_at	1422524_at	1423425_at	1431401_at
1420644_a_at	1423986_a_at	1423884_at	1426913_at	1426519_at	1422531_at	1423470_at	1431768_a_at
1420739_at	1424003_at	1423978_at	1426939_at	1426698_a_at	1422533_at	1423565_at	1432193_at
1420828_s_at	1424027_at	1424014_at	1427129_a_at	1426885_a_at	1422564_at	1423593_a_at	1432279_at
1420835_at	1424064_at	1424135_at	1427221_at	1426896_at	1422638_s_at	1423596_at	1432360_a_at
1420836_at	1424073_at	1424163_at	1427245_at	1426912_at	1422670_at	1423662_at	1432438_at
1420838_at	1424079_x_at	1424239_at	1427373_at	1426980_s_at	1422733_at	1423748_at	1432447_a_at
1420839_at	1424121_at	1424244_at	1427674_a_at	1427030_at	1422809_at	1423936_at	1432711_at
1420858_at	1424219_at	1424250_a_at	1427720_a_at	1427031_s_at	1423032_at	1423937_at	1432730_at
1420871_at	1424326_at	1424271_at	1427883_a_at	1427072_at	1423065_at	1424016_at	1433189_at
1420879_a_at	1424345_s_at	1424297_at	1428109_at	1427126_at	1423120_at	1424137_at	1433379_at
1420900_a_at	1424379_at	1424314_at	1428180_at	1427127_x_at	1423121_at	1424175_at	1433723_s_at
1420922_at	1424394_at	1424320_a_at	1428332_at	1427305_at	1423142_a_at	1424182_at	1433979_at
1420951_a_at	1424422_s_at	1424384_a_at	1428336_at	1427344_s_at	1423212_at	1424251_a_at	1434516_at
1421065_at	1424428_at	1424431_at	1428428_at	1427457_a_at	1423259_at	1424252_at	1434675_at
1421116_a_at	1424468_s_at	1424590_at	1428501_at	1427464_s_at	1423418_at	1424325_at	1434760_at
1421139_a_at	1424490_at	1424619_at	1428542_at	1427484_at	1423420_at	1424327_at	1434826_at
1421143_at	1424496_at	1424721_at	1428556_at	1427638_at	1423502_at	1424415_s_at	1434919_at
1421157_at	1424530_at	1424755_at	1428577_at	1427685_a_at	1423575_a_at	1424455_at	1435049_s_at
1421201_a_at	1424733_at	1424790_at	1428584_a_at	1428025_s_at	1423690_s_at	1424478_at	1435141_at
1421305_x_at	1424871_s_at	1424883_s_at	1428630_x_at	1428078_at	1423740_a_at	1424481_s_at	1435184_at
1421395_at	1424916_x_at	1425248_a_at	1428635_at	1428112_at	1423804_a_at	1424674_at	1435297_at
1421459_a_at	1424935_at	1425263_a_at	1428669_at	1428118_at	1423811_at	1424819_a_at	1435346_at
1421816_at	1425260_at	1425264_s_at	1428707_at	1428142_at	1423842_a_at	1424873_at	1435606_at
1421828_at	1425531_at	1425281_a_at	1428732_at	1428232_at	1423893_x_at	1424981_at	1435711_at
1421845_at	1425560_a_at	1425319_s_at	1428774_at	1428315_at	1423971_at	1425082_s_at	1435854_at
1421851_at	1425573_a_at	1425452_s_at	1428894_at	1428484_at	1424023_at	1425143_a_at	1436060_at
1421871_at	1425608_at	1425503_at	1428917_at	1428766_at	1424037_at	1425185_at	1436069_at
1421879_at	1426030_a_at	1425557_x_at	1428972_at	1428793_at	1424072_at	1425231_a_at	1436507_at
1421881_a_at	1426051_a_at	1425656_a_at	1429063_s_at	1428933_at	1424086_at	1425293_a_at	1436619_at
1421887_a_at	1426108_s_at	1425934_a_at	1429111_at	1428955_x_at	1424115_at	1425340_a_at	1436786_at
1421888_x_at	1426118_a_at	1426011_a_at	1429224_at	1429003_at	1424116_x_at	1425364_a_at	1437127_at
1421894_a_at	1426235_a_at	1426124_a_at	1429244_at	1429080_at	1424145_at	1425458_a_at	1437240_at
1421908_a_at	1426303_at	1426128_a_at	1429309_at	1429087_at	1424212_at	1425702_a_at	1437241_at
1421939_a_at	1426304_x_at	1426216_at	1429430_at	1429175_at	1424270_at	1425733_a_at	1437619_x_at
1421970_a_at	1426311_s_at	1426218_at	1429599_a_at	1429184_at	1424362_at	1426016_a_at	1437645_at
1421978_at	1426428_at	1426253_at	1429627_at	1429399_at	1424473_at	1426208_x_at	1437882_s_at
1422031_a_at	1426444_at	1426365_at	1429719_at	1429415_at	1424554_at	1426293_at	1438027_at
1422094_a_at	1426577_a_at	1426373_at	1429796_at	1429438_at	1424557_at	1426306_a_at	1438075_at
1422099_a_at	1426710_at	1426381_at	1429862_at	1429475_at	1424591_at	1426314_at	1438138_a_at
1422202_at	1426725_s_at	1426383_at	1429958_x_at	1429537_at	1424606_at	1426339_at	1438342_at
1422206_at	1426741_a_at	1426399_at	1429982_at	1430047_at	1424620_at	1426351_at	1438517_at
1422329_a_at	1426886_at	1426485_at	1430068_at	1430392_at	1424641_a_at	1426410_at	1438614_x_at
1422455_s_at	1426897_at	1426550_at	1430558_at	1430425_at	1424737_at	1426442_at	1438628_x_at
1422556_at	1426974_at	1426559_at	1431126_a_at	1430568_at	1424743_at	1426453_at	1438697_at
1422563_at	1427004_at	1426599_a_at	1431337_a_at	1430849_a_at	1424862_s_at	1426482_at	1438710_at
1422576_at	1427099_at	1426600_at	1432750_at	1431394_a_at	1424915_s_at	1426584_a_at	1438877_at
1422581_at	1427100_at	1426614_at	1432813_at	1431422_a_at	1425016_at	1426585_s_at	1438972_x_at
1422594_at	1427243_at	1426640_s_at	1433436_s_at	1433174_a_at	1425245_a_at	1426625_at	1439025_at
1422615_at	1427578_a_at	1426641_at	1433464_at	1433607_at	1425265_a_at	1426631_at	1439129_at
1422621_at	1427631_x_at	1426666_a_at	1433505_a_at	1433806_x_at	1425921_a_at	1426677_at	1439153_at
1422624_at	1427895_at	1426674_at	1433507_a_at	1433871_at	1426111_x_at	1426712_at	1439312_at
1422650_a_at	1427947_at	1426691_at	1433602_at	1433885_at	1426114_at	1426723_at	1439490_at
1422687_at	1428155_at	1426722_at	1433684_at	1434055_at	1426239_s_at	1426735_at	1439870_at
1422690_at	1428170_at	1426756_at	1433709_at	1434114_at	1426240_at	1426753_at	1439979_at
1422703_at	1428200_a_at	1426780_at	1433873_s_at	1434159_at	1426263_at	1426899_at	1440046_at
1422736_at	1428245_at	1426782_at	1433936_at	1434206_s_at	1426409_at	1426946_at	1440348_at
1422740_at	1428298_at	1426798_a_at	1433940_at	1434221_at	1426465_at	1426961_at	1440463_at
1422746_s_at	1428364_at	1426801_at	1433968_a_at	1434222_at	1426487_a_at	1426969_at	1440519_at
1422857_at	1428404_at	1426810_at	1433990_at	1434228_at	1426562_a_at	1427032_at	1440608_at
1422869_at	1428516_a_at	1426826_at	1434004_at	1434261_at	1426644_at	1427043_s_at	1440688_at
1422879_at	1428521_at	1426827_at	1434110_x_at	1434280_at	1426657_s_at	1427053_at	1440843_at
1422900_at	1428621_a_at	1426879_at	1434223_at	1434298_at	1426733_at	1427227_at	1440984_at
1422901_at	1428739_at	1426979_at	1434297_at	1434369_a_at	1426734_at	1427244_at	1441198_at
1422902_s_at	1428751_at	1426987_at	1434434_s_at	1434381_at	1426747_at	1427296_at	1441267_at
1423045_at	1428753_a_at	1426998_at	1434447_at	1434470_at	1426750_at	1427320_at	1441285_at
1423051_at	1428773_s_at	1427091_at	1434504_at	1434595_at	1426777_a_at	1427412_s_at	1441329_at
1423053_at	1428782_a_at	1427143_at	1434580_at	1434639_at	1426816_at	1427413_a_at	1441508_at
1423094_at	1428835_at	1427159_at	1434632_at	1434759_at	1426903_at	1427528_a_at	1441724_at
1423112_at	1428850_x_at	1427260_a_at	1434637_x_at	1434761_at	1426933_at	1428051_a_at	1441741_at
1423113_a_at	1428892_at	1427283_at	1434730_at	1434779_at	1426966_at	1428063_at	1441754_at
1423114_at	1428915_at	1427311_at	1434855_at	1434793_at	1427005_at	1428081_at	1441771_at
1423130_a_at	1428964_at	1427432_a_at	1434856_at	1435116_at	1427045_at	1428096_at	1441902_x_at
1423155_at	1429078_a_at	1427504_s_at	1434936_at	1435158_at	1427069_at	1428173_at	1441953_at
1423156_at	1429084_at	1427894_at	1435015_at	1435249_at	1427122_at	1428267_at	1442072_at
1423214_at	1429202_at	1427997_at	1435051_at	1435374_at	1427284_a_at	1428277_at	1442150_at
1423223_a_at	1429217_at	1428052_a_at	1435058_x_at	1435553_at	1427347_s_at	1428287_at	1442322_at
1423241_a_at	1429260_at	1428219_at	1435060_at	1435579_at	1427351_s_at	1428299_at	1442432_x_at
1423307_s_at	1429382_at	1428311_at	1435092_at	1435666_at	1427469_at	1428335_a_at	1442686_at
1423314_s_at	1429479_at	1428353_at	1435202_at	1435867_at	1427482_a_at	1428375_at	1443067_at
1423322_at	1429764_at	1428365_a_at	1435225_s_at	1435937_at	1427974_s_at	1428491_at	1443268_at
1423324_at	1429985_at	1428458_at	1435252_at	1436094_at	1428049_a_at	1428628_at	1443521_at
1423332_at	1430514_a_at	1428487_s_at	1435411_at	1436181_at	1428071_at	1428675_at	1443707_at
1423337_at	1430527_a_at	1428535_at	1435539_at	1436216_s_at	1428122_s_at	1428754_at	1443727_x_at
1423345_at	1430745_at	1428592_s_at	1435598_at	1436329_at	1428131_a_at	1428778_at	1443851_at
1423361_at	1430978_at	1428654_at	1435623_at	1436387_at	1428147_at	1428844_a_at	1443888_at
1423364_a_at	1431067_at	1428668_at	1435627_x_at	1436843_at	1428148_s_at	1428845_at	1444007_at
1423382_a_at	1431145_a_at	1428674_at	1435677_at	1436983_at	1428158_at	1428968_at	1444139_at
1423395_at	1431158_at	1428783_at	1435767_at	1437067_at	1428210_s_at	1428982_at	1444145_at
1423419_at	1431885_a_at	1428831_at	1435768_at	1437223_s_at	1428211_at	1429022_at	1444164_at
1423427_at	1432372_a_at	1428834_at	1435820_x_at	1437247_at	1428221_at	1429056_at	1444276_at
1423440_at	1433184_at	1428849_at	1435848_at	1437264_at	1428284_at	1429114_at	1444305_at
1423457_at	1433482_a_at	1428854_at	1435913_at	1437363_at	1428564_at	1429116_at	1444582_at
1423459_at	1433714_at	1428866_at	1435930_at	1437470_at	1428637_at	1429151_at	1445234_at
1423481_at	1433719_at	1428954_at	1436021_at	1437543_at	1428748_at	1429240_at	1445330_at
1423490_at	1433811_at	1428967_at	1436081_a_at	1437864_at	1428806_at	1429337_at	1445380_at
1423513_at	1433934_at	1428979_at	1436104_a_at	1437875_at	1428862_at	1429400_at	1445553_at
1423545_a_at	1433975_at	1428985_at	1436209_at	1438038_at	1428997_at	1429436_at	1445621_at
1423566_a_at	1433980_at	1429169_at	1436320_at	1438201_at	1429005_at	1429456_a_at	1445656_at
1423599_a_at	1434045_at	1429191_at	1436448_a_at	1438207_at	1429038_at	1429486_at	1445774_at
1423605_a_at	1434085_at	1429249_at	1436595_at	1438212_at	1429039_s_at	1429528_at	1445902_at
1423610_at	1434214_at	1429256_at	1436599_at	1438408_at	1429053_at	1429584_at	1446098_at
1423652_at	1434291_a_at	1429257_at	1436680_s_at	1438458_a_at	1429089_s_at	1429592_at	1446159_at
1423707_at	1434366_x_at	1429370_a_at	1436991_x_at	1438459_x_at	1429153_at	1429642_at	1446253_at
1423720_a_at	1434599_a_at	1429372_at	1436992_x_at	1438624_x_at	1429177_x_at	1429707_at	1446317_at
1423734_at	1434636_at	1429487_at	1437062_s_at	1438911_at	1429252_at	1429710_at	1446336_at
1423818_a_at	1434683_at	1429560_at	1437146_x_at	1439662_at	1429316_at	1429768_at	1446519_at
1423845_at	1434687_at	1430028_at	1437149_at	1439797_at	1429348_at	1429911_at	1446573_at
1423850_at	1434702_at	1430125_s_at	1437152_at	1440187_at	1429417_at	1429965_at	1446613_at
1423890_x_at	1434854_a_at	1430127_a_at	1437181_at	1440320_at	1429490_at	1429979_a_at	1446771_at
1423900_at	1434866_x_at	1430183_at	1437286_x_at	1440372_at	1429516_at	1430167_a_at	1446802_at
1423961_at	1434879_at	1432195_s_at	1437526_x_at	1440455_at	1429568_x_at	1430188_at	1446927_at
1423997_at	1434901_at	1433047_at	1437716_x_at	1441049_at	1430029_a_at	1430316_at	1447028_at
1424069_at	1434945_at	1433430_s_at	1437746_at	1441511_at	1430123_a_at	1430805_s_at	1447491_at
1424129_at	1434992_at	1433550_at	1437852_x_at	1441636_at	1430293_a_at	1430940_at	1447584_s_at
1424231_s_at	1435031_at	1433555_at	1437947_x_at	1441742_at	1430309_at	1431055_a_at	1447797_x_at
1424307_at	1435140_at	1433561_at	1437967_at	1442051_at	1430367_at	1431360_s_at	1447809_x_at
1424347_at	1435182_at	1433576_at	1438017_at	1442077_at	1430599_at	1431367_at	1447908_x_at
1424353_at	1435258_at	1433617_s_at	1438026_at	1442321_at	1430776_s_at	1431939_a_at	1448127_at
1424403_a_at	1435259_s_at	1433636_at	1438170_x_at	1442614_at	1431170_at	1432103_a_at	1448204_at
1424442_a_at	1435337_at	1433649_at	1438208_at	1442707_at	1431188_a_at	1432136_s_at	1448383_at
1424459_at	1435339_at	1433650_at	1438376_s_at	1442897_at	1431226_a_at	1432198_at	1448494_at
1424540_at	1435347_at	1433733_a_at	1439031_at	1443143_at	1431284_a_at	1432273_a_at	1448537_at
1424636_at	1435364_at	1433745_at	1439630_x_at	1443396_at	1431920_a_at	1433443_a_at	1448694_at
1424654_at	1435394_s_at	1433829_a_at	1439854_at	1444037_at	1432003_a_at	1433444_at	1449053_s_at
1424655_at	1435477_s_at	1433830_at	1440147_at	1444147_at	1433387_at	1433445_x_at	1449065_at
1424702_a_at	1435488_at	1433879_a_at	1440418_at	1444343_at	1433388_at	1433446_at	1449121_at
1424717_at	1435509_x_at	1433887_at	1440795_x_at	1444560_at	1433449_at	1433468_at	1449135_at
1424768_at	1435561_at	1434054_at	1440971_x_at	1444875_at	1433453_a_at	1433546_at	1449275_at
1424826_s_at	1435572_at	1434140_at	1441259_s_at	1445393_at	1433463_at	1433551_at	1449379_at
1425110_at	1435659_a_at	1434150_a_at	1442484_at	1445481_at	1433495_at	1433577_at	1449680_at
1425113_x_at	1435680_a_at	1434258_s_at	1443921_at	1445539_at	1433656_a_at	1433643_at	1449875_s_at
1425140_at	1435731_x_at	1434278_at	1444008_at	1446014_at	1433658_x_at	1433662_s_at	1450045_at
1425175_at	1435834_at	1434329_s_at	1444317_at	1446090_at	1433668_at	1433702_at	1450336_at
1425188_s_at	1435852_at	1434398_at	1444437_at	1446212_at	1433673_at	1433734_at	1450416_at
1425190_a_at	1435872_at	1434403_at	1445503_at	1447057_at	1433703_s_at	1433735_a_at	1450569_a_at
1425211_at	1435959_at	1434406_at	1445546_at	1447979_at	1433746_at	1433749_at	1450698_at
1425255_s_at	1436026_at	1434418_at	1445564_at	1447980_s_at	1433748_at	1433767_at	1450745_at
1425301_at	1436067_at	1434445_at	1445679_at	1448126_at	1433757_a_at	1433795_at	1450998_at
1425338_at	1436115_at	1434520_at	1446815_at	1448135_at	1433908_a_at	1433826_at	1451021_a_at
1425485_at	1436195_at	1434539_at	1447112_s_at	1448352_at	1433918_at	1433992_at	1451161_a_at
1425497_a_at	1436246_at	1434562_at	1447223_at	1448438_at	1433933_s_at	1434038_at	1451418_a_at
1425516_at	1436343_at	1434618_at	1447894_x_at	1449037_at	1433944_at	1434060_at	1451454_at
1425517_s_at	1436373_at	1434621_at	1447991_at	1449085_at	1434024_at	1434062_at	1451504_at
1425524_at	1436377_at	1434711_at	1448028_at	1449148_a_at	1434043_a_at	1434095_at	1451737_at
1425563_s_at	1436468_at	1434714_at	1448121_at	1449283_a_at	1434056_a_at	1434102_at	1451751_at
1425610_s_at	1436515_at	1434745_at	1448132_at	1449319_at	1434120_a_at	1434132_at	1452076_at
1425624_at	1436622_at	1434834_at	1448140_at	1449373_at	1434126_at	1434135_at	1452333_at
1425665_a_at	1436642_x_at	1434835_at	1448214_at	1449960_at	1434128_a_at	1434154_at	1452560_a_at
1425798_a_at	1436704_x_at	1434841_at	1448498_at	1450082_s_at	1434153_at	1434162_at	1452688_at
1425825_at	1436759_x_at	1434925_at	1448559_at	1450172_at	1434177_at	1434243_s_at	1452796_at
1425826_a_at	1436764_at	1434935_at	1448705_at	1450212_at	1434249_s_at	1434270_at	1453050_at
1425835_a_at	1436824_x_at	1434944_at	1448790_at	1450405_at	1434254_at	1434274_at	1453059_at
1425861_x_at	1436970_a_at	1435056_x_at	1448815_at	1450449_a_at	1434312_at	1434330_at	1453210_at
1425929_a_at	1437013_x_at	1435096_at	1448856_a_at	1450479_x_at	1434367_s_at	1434450_s_at	1453291_at
1425933_a_at	1437236_a_at	1435101_at	1449019_at	1450685_at	1434378_a_at	1434461_at	1453317_a_at
1425956_a_at	1437262_x_at	1435156_at	1449026_at	1450708_at	1434499_a_at	1434518_at	1453364_x_at
1426088_at	1437313_x_at	1435197_at	1449084_s_at	1450843_a_at	1434513_at	1434531_at	1453534_at
1426122_a_at	1437409_s_at	1435228_at	1449202_at	1450938_at	1434529_x_at	1434613_at	1453572_a_at
1426146_a_at	1437419_at	1435229_at	1449267_at	1450945_at	1434569_at	1434672_at	1453749_at
1426246_at	1437490_x_at	1435230_at	1449420_at	1450949_at	1434578_x_at	1434713_at	1454278_at
1426264_at	1437671_x_at	1435248_a_at	1449423_at	1450963_at	1434624_x_at	1434770_at	1454346_at
1426289_at	1437713_x_at	1435250_at	1449527_at	1451110_at	1434649_at	1434800_at	1454460_at
1426294_at	1437726_x_at	1435348_at	1449575_a_at	1451573_a_at	1434655_at	1434833_at	1454814_s_at
1426300_at	1437834_s_at	1435367_at	1449682_s_at	1451931_x_at	1434681_at	1434849_at	1455116_at
1426343_at	1437839_x_at	1435379_at	1449734_s_at	1452054_at	1434743_x_at	1434937_at	1455139_at
1426369_at	1437859_x_at	1435402_at	1449898_at	1452247_at	1434744_at	1434951_at	1455219_at
1426376_at	1437917_at	1435417_at	1450027_at	1452318_a_at	1434765_at	1435047_at	1455240_x_at
1426416_a_at	1437986_x_at	1435453_at	1450417_a_at	1452344_at	1434773_a_at	1435083_at	1455311_at
1426421_s_at	1438030_at	1435470_at	1450483_at	1452377_at	1434829_at	1435105_at	1455365_at
1426449_a_at	1438098_at	1435546_a_at	1450522_a_at	1452415_at	1434889_at	1435180_at	1455396_at
1426500_at	1438132_at	1435745_at	1450705_at	1452708_a_at	1434900_at	1435187_at	1455430_at
1426539_at	1438154_x_at	1435778_at	1450759_at	1452754_at	1434920_a_at	1435220_s_at	1455432_at
1426540_at	1438169_a_at	1435871_at	1450835_a_at	1452911_at	1434930_at	1435272_at	1455494_at
1426555_at	1438270_at	1435878_at	1451015_at	1453273_at	1434940_x_at	1435303_at	1455655_a_at
1426576_at	1438388_at	1435916_at	1451269_at	1453983_a_at	1434995_s_at	1435319_at	1455778_at
1426620_at	1438403_s_at	1435981_at	1451286_s_at	1454014_a_at	1435072_at	1435325_at	1455781_at
1426621_a_at	1438465_at	1436122_at	1451325_at	1454501_at	1435130_at	1435375_at	1456007_at
1426645_at	1438634_x_at	1436157_at	1451475_at	1454637_at	1435164_s_at	1435389_at	1456331_at
1426662_at	1438864_at	1436173_at	1451496_at	1454708_at	1435168_at	1435392_at	1456593_at
1426679_at	1438922_x_at	1436240_at	1451893_s_at	1454725_at	1435174_at	1435404_at	1456603_at
1426684_at	1438982_s_at	1436261_at	1451895_a_at	1454784_at	1435181_at	1435407_at	1456648_at
1426806_at	1439233_at	1436263_at	1451918_a_at	1454861_at	1435188_at	1435445_at	1456689_at
1426835_at	1439240_x_at	1436338_at	1452092_at	1454871_at	1435245_at	1435513_at	1456785_at
1426918_at	1439251_at	1436550_at	1452130_at	1454929_s_at	1435274_at	1435526_at	1457067_at
1426962_at	1439253_x_at	1436570_at	1452150_at	1454992_at	1435344_at	1435605_at	1457137_at
1426993_at	1439263_at	1436648_at	1452170_at	1454999_at	1435356_at	1435651_a_at	1457147_at
1427023_at	1439369_x_at	1436746_at	1452194_at	1455003_at	1435357_at	1435662_at	1457261_at
1427057_at	1439382_x_at	1436826_at	1452220_at	1455059_at	1435369_at	1435743_at	1457299_at
1427074_at	1439397_at	1436892_at	1452253_at	1455164_at	1435480_at	1435749_at	1457325_at
1427084_a_at	1439398_x_at	1436898_at	1452380_at	1455187_at	1435534_a_at	1435807_at	1457617_at
1427087_at	1439415_x_at	1436960_at	1452434_s_at	1455225_at	1435589_at	1435894_at	1457729_at
1427089_at	1439767_at	1437003_at	1452440_at	1455428_at	1435612_at	1435899_at	1457887_at
1427114_at	1439932_at	1437022_at	1452648_at	1455625_at	1435655_at	1436033_at	1457916_at
1427148_at	1440161_at	1437122_at	1452693_at	1455839_at	1435674_at	1436037_at	1458033_at
1427273_at	1440357_at	1437150_at	1452820_at	1455862_at	1435692_at	1436087_at	1458037_at
1427281_at	1440391_at	1437197_at	1452828_at	1456023_at	1435714_x_at	1436135_at	1458079_at
1427314_at	1440407_at	1437203_at	1452838_at	1456027_at	1435798_a_at	1436279_at	1458084_at
1427319_at	1440425_at	1437252_at	1452918_at	1456150_at	1435800_a_at	1436324_at	1458125_at
1427334_s_at	1440533_at	1437276_at	1453109_at	1456170_x_at	1435859_x_at	1436511_at	1458212_at
1427343_at	1440728_at	1437284_at	1453324_at	1456764_at	1435922_at	1436517_at	1458371_at
1427358_a_at	1440771_at	1437311_at	1453329_s_at	1456811_at	1436114_at	1436518_at	1458397_at
1427414_at	1440792_x_at	1437532_at	1454667_at	1456821_at	1436153_a_at	1436582_at	1458523_at
1427470_s_at	1440813_s_at	1437638_at	1454671_at	1456831_at	1436191_at	1436788_at	1458539_at
1427471_at	1440826_s_at	1437700_at	1454782_at	1457069_at	1436215_at	1436800_at	1458857_at
1427518_at	1441131_at	1437759_at	1454803_a_at	1457118_at	1436237_at	1436819_at	1458954_at
1427522_at	1441170_a_at	1437787_at	1454836_at	1457145_at	1436298_x_at	1436846_x_at	1459241_at
1427580_a_at	1441276_at	1438301_at	1454837_at	1457281_at	1436390_a_at	1436877_at	1459473_at
1427831_s_at	1441701_at	1438328_at	1454840_at	1457333_at	1436420_a_at	1437051_at	1459642_at
1427906_at	1441738_at	1438494_at	1454870_x_at	1457336_at	1436494_x_at	1437052_s_at	1459786_at
1427973_s_at	1441778_at	1438496_a_at	1455039_a_at	1457687_at	1436584_at	1437091_at	1460225_at
1428087_at	1441788_s_at	1438533_at	1455150_at	1457908_at	1436645_a_at	1437137_at	1460404_at
1428172_at	1441790_at	1438669_at	1455169_at	1458119_at	1436698_x_at	1437151_at	1460462_at
1428225_s_at	1441856_x_at	1438670_at	1455185_s_at	1458440_at	1436713_s_at	1437192_x_at	1460600_at
1428233_at	1441860_x_at	1438674_a_at	1455295_at	1459143_at	1436745_at	1437235_x_at	1460653_at
1428275_at	1441937_s_at	1438675_at	1455342_at	1459329_at	1436747_at	1437360_at
1428316_a_at	1441947_x_at	1438700_at	1455469_at	1459332_at	1436761_s_at	1437362_at
1428329_a_at	1441972_at	1438705_at	1455507_s_at	1459619_at	1436790_a_at	1437387_at
1428339_at	1442032_at	1438896_at	1455509_at	1459894_at	1436801_x_at	1437417_s_at
1428376_at	1442054_at	1439010_at	1455545_at	1460034_at	1436822_x_at	1437861_s_at
1428387_at	1442121_at	1439033_at	1455549_at	1460116_s_at	1436906_at	1437923_at
1428388_at	1442138_at	1439105_at	1455686_at	1460645_at	1436907_at	1438018_at
1428390_at	1442141_at	1439106_at	1455712_at	1460711_at	1436909_at	1438078_at
1428398_at	1442473_at	1439198_at	1455937_at	1436918_at	1438174_x_at
1428399_a_at	1442587_at	1439333_at	1456010_x_at	1436959_x_at	1438991_x_at
1428429_at	1442625_at	1439368_a_at	1456038_at	1437008_x_at	1439024_at
1428436_at	1442739_at	1439578_at	1456226_x_at	1437009_a_at	1439026_at
1428482_at	1442745_x_at	1439611_at	1456375_x_at	1437016_x_at	1439087_a_at
1428499_at	1442787_at	1439640_at	1456698_s_at	1437027_x_at	1439148_a_at
1428558_at	1443123_at	1439702_at	1456748_a_at	1437043_a_at	1439172_at
1428647_at	1443144_at	1439998_at	1456779_a_at	1437077_at	1439178_at
1428648_at	1443167_at	1440082_at	1457231_at	1437172_x_at	1439272_at
1428649_at	1443325_at	1440097_at	1457423_at	1437194_x_at	1439293_at
1428742_at	1443330_at	1440301_at	1457736_at	1437212_at	1439548_at
1428764_at	1443356_at	1440586_at	1458056_at	1437267_x_at	1439607_at
1428887_at	1443466_s_at	1440818_s_at	1458394_at	1437353_at	1439704_at
1428904_at	1443771_x_at	1440841_at	1459019_at	1437359_at	1439732_at
1428905_at	1443790_x_at	1441117_at	1459223_at	1437380_x_at	1440084_at
1428918_at	1443855_at	1441224_at	1459657_s_at	1437524_x_at	1440156_s_at
1428944_at	1443966_at	1441370_at	1459859_x_at	1437525_a_at	1440289_at
1428970_at	1444082_at	1441509_at	1459897_a_at	1437546_at	1440325_at
1428971_at	1444268_at	1441663_at	1460096_at	1437547_s_at	1440329_s_at
1428974_s_at	1444291_at	1441733_s_at	1460228_at	1437621_x_at	1440343_at
1429107_at	1444724_at	1442277_at	1460433_at	1437682_x_at	1440356_at
1429121_at	1445160_at	1442309_at	1460440_at	1437687_x_at	1441356_at
1429187_at	1445381_at	1442347_at	1460455_at	1437689_x_at	1441435_at
1429336_at	1445417_at	1442418_at	1460495_s_at	1437708_x_at	1442019_at
1429356_s_at	1445479_at	1442434_at	1460588_at	1437828_s_at	1442371_at
1429363_at	1445498_at	1442886_at	1460608_at	1437829_s_at	1442404_at
1429364_at	1445579_at	1443163_at	1460672_at	1437842_at	1442538_at
1429413_at	1445642_at	1443271_at	1460724_at	1437845_x_at	1442593_at
1429497_s_at	1445779_at	1443512_at	1437851_x_at	1442676_at
1429500_at	1445885_at	1443603_at	1437872_at	1442989_at
1429502_at	1445929_at	1443733_x_at	1437974_a_at	1443220_at
1429580_x_at	1445960_at	1444034_at	1437991_x_at	1443649_at
1429591_at	1446172_at	1444274_at	1438033_at	1443856_at
1429614_at	1446206_at	1444393_at	1438072_at	1443881_at
1429617_at	1446860_at	1444640_at	1438073_at	1444092_at
1429655_at	1447258_at	1444714_at	1438095_x_at	1444890_at
1429761_at	1447360_at	1445307_at	1438115_a_at	1445124_at
1429775_a_at	1447676_x_at	1445315_at	1438116_x_at	1445439_at
1429886_at	1447868_x_at	1445523_at	1438118_x_at	1445532_at
1430021_a_at	1448057_at	1445534_at	1438143_s_at	1446692_at
1430037_at	1448244_at	1445574_at	1438167_x_at	1447277_s_at
1430241_at	1448300_at	1445808_at	1438211_s_at	1447311_at
1430274_a_at	1448479_at	1446144_at	1438218_at	1447445_at
1430575_a_at	1448540_a_at	1447272_s_at	1438228_at	1447898_s_at
1430577_at	1448609_at	1447537_at	1438321_x_at	1448083_at
1430640_a_at	1448633_at	1447951_at	1438360_x_at	1448101_s_at
1430656_a_at	1448644_at	1448079_at	1438377_x_at	1448108_at
1430681_at	1448651_at	1448185_at	1438385_s_at	1448130_at
1430991_at	1448658_at	1448231_at	1438503_x_at	1448133_at
1430995_at	1448672_a_at	1448385_at	1438506_s_at	1448209_a_at
1431018_at	1448680_at	1448454_at	1438511_a_at	1448289_at
1431096_at	1448699_at	1448557_at	1438641_x_at	1448433_a_at
1431097_at	1448718_at	1448569_at	1438652_x_at	1448538_a_at
1431109_at	1448764_a_at	1448586_at	1438656_x_at	1448654_at
1431183_at	1448766_at	1448594_at	1438659_x_at	1448744_at
1431230_a_at	1448817_at	1448653_at	1438665_at	1448761_a_at
1431344_at	1448845_at	1448760_at	1438668_x_at	1448807_at
1431390_a_at	1448849_at	1448835_at	1438684_at	1449027_at
1431680_a_at	1448942_at	1448958_at	1438786_a_at	1449028_at
1431717_at	1448948_at	1449056_at	1438796_at	1449039_a_at
1431746_a_at	1448986_x_at	1449128_at	1438816_at	1449138_at
1431818_at	1449072_a_at	1449372_at	1438940_x_at	1449244_at
1431827_a_at	1449172_a_at	1449408_at	1438984_x_at	1449290_at
1431896_at	1449246_at	1449519_at	1438992_x_at	1449303_at
1432094_a_at	1449434_at	1450084_s_at	1438993_a_at	1449335_at
1432416_a_at	1449523_at	1450183_a_at	1439027_at	1449468_at
1432534_at	1449626_s_at	1450264_a_at	1439088_at	1449563_at
1433502_s_at	1449633_s_at	1450376_at	1439184_s_at	1449628_s_at
1433631_at	1450081_x_at	1450387_s_at	1439189_at	1449709_s_at
1433633_at	1450187_a_at	1450622_at	1439304_at	1449815_a_at
1433654_at	1450406_a_at	1450817_at	1439371_x_at	1449901_a_at
1433724_at	1450694_at	1450873_at	1439388_s_at	1449944_a_at
1433805_at	1450849_at	1451037_at	1439422_a_at	1449999_a_at
1433827_at	1450942_at	1451078_at	1439434_x_at	1450028_a_at
1433850_at	1451017_at	1451323_at	1439455_x_at	1450031_at
1434000_at	1451067_at	1451341_s_at	1439464_s_at	1450040_at
1434021_at	1451164_a_at	1451344_at	1439486_at	1450044_at
1434051_s_at	1451248_at	1451383_a_at	1439616_at	1450047_at
1434065_at	1451267_at	1451459_at	1439740_s_at	1450062_a_at
1434077_at	1451284_at	1451527_at	1439743_at	1450269_a_at
1434080_at	1451290_at	1451550_at	1439832_at	1450386_at
1434081_at	1451364_at	1451556_a_at	1439841_at	1450477_at
1434171_at	1451399_at	1451601_a_at	1439894_at	1450486_a_at
1434181_at	1451465_at	1451624_a_at	1440090_at	1450493_at
1434217_at	1451562_at	1451833_a_at	1440112_at	1450626_at
1434352_at	1451592_at	1451975_at	1440177_at	1450720_at
1434362_at	1451676_at	1452094_at	1440311_at	1450740_a_at
1434454_at	1451745_a_at	1452097_a_at	1440619_at	1450777_at
1434547_at	1451884_a_at	1452099_at	1440729_at	1450937_at
1434657_at	1452000_s_at	1452147_at	1440817_x_at	1450950_at
1434724_at	1452048_at	1452155_a_at	1440836_at	1450969_at
1434729_at	1452124_at	1452176_at	1441072_at	1451004_at
1434839_s_at	1452173_at	1452249_at	1441108_at	1451195_a_at
1434948_at	1452193_a_at	1452261_at	1441233_at	1451209_at
1434979_at	1452287_at	1452374_at	1441535_at	1451222_at
1435026_at	1452451_at	1452429_s_at	1441722_at	1451223_a_at
1435134_at	1452599_s_at	1452438_s_at	1441797_at	1451285_at
1435144_at	1452601_a_at	1452581_at	1441938_x_at	1451338_at
1435157_at	1452670_at	1452629_at	1441948_x_at	1451349_at
1435169_at	1452684_at	1452633_s_at	1442068_at	1451388_a_at
1435242_at	1452724_at	1452869_at	1442311_at	1451430_at
1435292_at	1452726_a_at	1452887_at	1442442_at	1451449_at
1435423_x_at	1452762_at	1452906_at	1442883_s_at	1451525_at
1435439_at	1452807_s_at	1452966_at	1443044_at	1451566_at
1435491_at	1452809_at	1452968_at	1443100_at	1451576_at
1435519_at	1452893_s_at	1453105_at	1443227_at	1451586_at
1435716_x_at	1452914_at	1453140_at	1443230_at	1451638_s_at
1435740_at	1452980_at	1453260_a_at	1443609_s_at	1451899_a_at
1435788_at	1453006_at	1453582_at	1443744_at	1451902_at
1436118_at	1453245_at	1453654_at	1443919_at	1451974_at
1436232_a_at	1453262_at	1453782_at	1443952_at	1451994_s_at
1436281_at	1453304_s_at	1454109_a_at	1443955_at	1452013_at
1436341_at	1453461_at	1454149_a_at	1444152_at	1452025_a_at
1436347_a_at	1453485_s_at	1454304_at	1444411_at	1452059_at
1436427_at	1453556_x_at	1454606_at	1444492_at	1452065_at
1436498_at	1453620_at	1454752_at	1444531_at	1452068_at
1436529_at	1453750_x_at	1454756_at	1444671_at	1452075_at
1436543_at	1453994_at	1454758_a_at	1444785_at	1452134_at
1436547_at	1454042_a_at	1454763_at	1444884_at	1452159_at
1436572_at	1454045_a_at	1454768_at	1445137_at	1452186_at
1436581_at	1454046_x_at	1454819_at	1445499_at	1452206_at
1436923_at	1454106_a_at	1454826_at	1445589_at	1452230_at
1436998_at	1454263_at	1454858_x_at	1446670_at	1452299_at
1437064_at	1454268_a_at	1454909_at	1447023_at	1452454_at
1437114_at	1454614_at	1454915_at	1447234_s_at	1452650_at
1437287_at	1454619_at	1454937_at	1447432_s_at	1452669_at
1437348_at	1454692_x_at	1454960_at	1447500_at	1452716_at
1437349_at	1454770_at	1454993_a_at	1447521_x_at	1452763_at
1437476_at	1454898_s_at	1455007_s_at	1447720_x_at	1452789_at
1437560_at	1454943_a_at	1455037_at	1447738_s_at	1452831_s_at
1437639_at	1454985_at	1455105_at	1447811_s_at	1452832_s_at
1438001_x_at	1455008_at	1455256_at	1447863_s_at	1452837_at
1438011_at	1455098_a_at	1455261_at	1447883_x_at	1452841_at
1438020_at	1455172_at	1455292_x_at	1447923_at	1452868_at
1438122_at	1455197_at	1455294_at	1448114_a_at	1452870_at
1438402_at	1455210_at	1455301_at	1448162_at	1452878_at
1438481_at	1455421_x_at	1455325_at	1448170_at	1452959_a_at
1438504_x_at	1455443_at	1455345_at	1448211_at	1452984_at
1438662_at	1455558_at	1455459_at	1448250_at	1453061_at
1438774_s_at	1455777_x_at	1455478_at	1448412_a_at	1453104_at
1439041_at	1455787_x_at	1455612_at	1448431_at	1453106_a_at
1439083_at	1455805_x_at	1455687_at	1448446_at	1453278_a_at
1439128_at	1455904_at	1455696_a_at	1448629_at	1453429_at
1439175_at	1455938_x_at	1455831_at	1448664_a_at	1453468_at
1439450_x_at	1456013_x_at	1455881_at	1448839_at	1453802_at
1439508_at	1456032_x_at	1455916_at	1448893_at	1453852_at
1439538_at	1456045_at	1455933_at	1448916_at	1454006_a_at
1439672_at	1456133_x_at	1455942_at	1448943_at	1454542_at
1439850_at	1456191_x_at	1455987_at	1448947_at	1454613_at
1439855_at	1456219_at	1456180_at	1448949_at	1454634_at
1439987_at	1456244_x_at	1456200_at	1449055_x_at	1454650_at
1440125_at	1456279_a_at	1456341_a_at	1449066_a_at	1454677_at
1440228_at	1456313_x_at	1456430_at	1449070_x_at	1454678_s_at
1440231_at	1456314_x_at	1456510_x_at	1449197_at	1454709_at
1440235_at	1456380_x_at	1456544_at	1449355_a_at	1454735_at
1440324_at	1456471_x_at	1456643_at	1449471_at	1454736_at
1440670_at	1456574_at	1456664_x_at	1449511_a_at	1454843_at
1440882_at	1456582_x_at	1456699_s_at	1449618_s_at	1454863_at
1440894_at	1456616_a_at	1456789_at	1449851_at	1454894_at
1440946_at	1456737_x_at	1456828_at	1449942_a_at	1455045_at
1441380_at	1456759_at	1456880_at	1449945_at	1455047_at
1441501_at	1456787_at	1456909_at	1450042_at	1455102_at
1441625_at	1456837_at	1457030_at	1450103_a_at	1455109_at
1442169_at	1456888_at	1457268_at	1450181_at	1455134_at
1442186_at	1456900_at	1457316_at	1450350_a_at	1455217_at
1442301_at	1457043_at	1457324_at	1450414_at	1455227_at
1442626_at	1457235_at	1457672_at	1450436_s_at	1455230_at
1443536_at	1457260_at	1457673_at	1450623_at	1455231_s_at
1443581_at	1457270_at	1457881_at	1450630_at	1455249_at
1443863_at	1457284_at	1458185_at	1450688_at	1455254_at
1443865_at	1457294_at	1458376_at	1450749_a_at	1455272_at
1443948_at	1457566_at	1458693_at	1450750_a_at	1455291_s_at
1443965_at	1457669_x_at	1459008_at	1450782_at	1455298_at
1443991_at	1457984_at	1459133_at	1450814_a_at	1455303_at
1444444_at	1458050_at	1459219_at	1450980_at	1455403_at
1444478_at	1458182_at	1459376_at	1451012_a_at	1455447_at
1444695_at	1458205_at	1459674_at	1451035_a_at	1455513_at
1444738_at	1458282_at	1459874_s_at	1451085_at	1455531_at
1444762_at	1458586_at	1460009_at	1451094_at	1455798_at
1445138_at	1458662_at	1460033_at	1451182_s_at	1455840_at
1445181_at	1459105_at	1460324_at	1451190_a_at	1455868_a_at
1445189_at	1459783_s_at	1460338_a_at	1451221_at	1455940_x_at
1446312_at	1459903_at	1460401_at	1451235_at	1456026_at
1446337_at	1459979_x_at	1460510_a_at	1451262_a_at	1456144_at
1446391_at	1459981_s_at	1460541_at	1451272_a_at	1456392_at
1446521_at	1459996_at	1460602_at	1451401_a_at	1456464_x_at
1446565_at	1460086_at	1460674_at	1451431_a_at	1456478_at
1446610_at	1460195_at	1460691_at	1451470_s_at	1456597_at
1446880_at	1460349_at	1460695_a_at	1451517_at	1456611_at
1447150_at	1460424_at	1451649_a_at	1456637_at
1447374_at	1460439_at	1451671_at	1456765_at
1447571_at	1460538_at	1451678_at	1457695_at
1447745_at	1460635_at	1451808_at	1458010_at
1447805_s_at	1460684_at	1452024_a_at	1458515_at
1448014_s_at	1460728_s_at	1452049_at	1459853_x_at
1448020_at	1452151_at	1460213_at
1448117_at	1452182_at	1460287_at
1448155_at	1452221_a_at	1460436_at
1448299_at	1452232_at	1460551_at
1448309_at	1452248_at
1448339_at	1452257_at
1448370_at	1452262_at
1448378_at	1452500_at
1448399_at	1452736_at
1448458_at	1452760_at
1448525_a_at	1452781_a_at
1448543_at	1452927_x_at
1448571_a_at	1452937_s_at
1448581_at	1452951_at
1448590_at	1452974_at
1448737_at	1453023_at
1448828_at	1453126_at
1448843_at	1453512_at
1448936_at	1453569_s_at
1449157_at	1454064_a_at
1449262_s_at	1454487_at
1449298_a_at	1454609_x_at
1449371_at	1454612_at
1449444_a_at	1454621_s_at
1449507_a_at	1454628_at
1449542_at	1454648_s_at
1449552_at	1454680_at
1449574_a_at	1454729_at
1449716_s_at	1454822_x_at
1449865_at	1454829_at
1449885_at	1454838_s_at
1449928_at	1454867_at
1450006_at	1454922_at
1450008_a_at	1454934_at
1450016_at	1454983_at
1450036_at	1455034_at
1450039_at	1455065_x_at
1450052_at	1455072_at
1450059_at	1455084_x_at
1450061_at	1455160_at
1450105_at	1455192_at
1450227_at	1455200_at
1450229_at	1455229_x_at
1450319_at	1455252_at
1450385_at	1455269_a_at
1450400_at	1455328_at
1450431_a_at	1455344_at
1450472_s_at	1455353_at
1450505_a_at	1455394_at
1450530_at	1455397_at
1450731_s_at	1455402_at
1450841_at	1455420_at
1450888_at	1455435_s_at
1450898_at	1455470_x_at
1450901_a_at	1455476_a_at
1450905_at	1455487_at
1450908_at	1455596_a_at
1450913_at	1455599_at
1450933_at	1455697_at
1450988_at	1455701_at
1451028_at	1455714_at
1451036_at	1455760_at
1451108_at	1455771_at
1451131_at	1455796_x_at
1451147_x_at	1455812_x_at
1451316_a_at	1455814_x_at
1451391_at	1455822_x_at
1451420_at	1455883_a_at
1451451_at	1455897_x_at
1451519_at	1455925_at
1451622_at	1455941_s_at
1451631_at	1455947_at
1451744_a_at	1456057_x_at
1451839_a_at	1456108_x_at
1452032_at	1456109_a_at
1452038_at	1456157_at
1452046_a_at	1456195_x_at
1452051_at	1456243_x_at
1452053_a_at	1456381_x_at
1452066_a_at	1456388_at
1452080_a_at	1456424_s_at
1452154_at	1456467_s_at
1452211_at	1456540_s_at
1452223_s_at	1456547_at
1452238_at	1456606_a_at
1452258_at	1456633_at
1452290_at	1456687_at
1452297_at	1456726_x_at
1452328_s_at	1456833_at
1452330_a_at	1456838_at
1452364_at	1456906_at
1452395_at	1456926_at
1452418_at	1456927_at
1452430_s_at	1456999_at
1452499_a_at	1457015_at
1452612_at	1457374_at
1452658_at	1457412_at
1452735_at	1457635_s_at
1452778_x_at	1457797_at
1452783_at	1457913_at
1452899_at	1457979_at
1452970_at	1458045_at
1452997_at	1458292_at
1453021_at	1458318_at
1453029_s_at	1458343_x_at
1453048_at	1458403_at
1453054_at	1458406_at
1453083_at	1458407_s_at
1453110_at	1458663_at
1453149_at	1458802_at
1453163_at	1458891_at
1453227_at	1459001_at
1453365_at	1459185_at
1453581_at	1459680_at
1453726_s_at	1459840_s_at
1453727_at	1459971_at
1453736_s_at	1460113_at
1453740_a_at	1460121_at
1453796_a_at	1460206_at
1453928_a_at	1460220_a_at
1454074_a_at	1460355_at
1454084_a_at	1460547_a_at
1454299_at	1460565_at
1454631_at	1460594_a_at
1454636_at	1460634_at
1454670_at	1460652_at
1454686_at
1454698_at
1454791_a_at
1454835_at
1454916_s_at
1455092_at
1455095_at
1455111_at
1455130_at
1455167_at
1455183_at
1455248_at
1455287_at
1455479_a_at
1455480_s_at
1455680_at
1455849_at
1456021_at
1456090_at
1456259_at
1456307_s_at
1456398_at
1456401_at
1456433_at
1456528_x_at
1456682_at
1456738_s_at
1456827_at
1456943_a_at
1456995_at
1457392_at
1457625_s_at
1458218_s_at
1458742_at
1458984_at
1458987_at
1459014_at
1459072_at
1459829_x_at
1459910_at
1460178_at
1460224_at
1460239_at
1460260_s_at
1460320_at
1460326_at
1460400_at
1460521_a_at
1460544_at
1460573_at
1460624_at
1460665_a_at
1460726_at

## Sheet: current study
MOUSE CORTEX OSCILLATING GENE				HUMAN ORTHOLOG				RAT ORTHOLOG				FLY ORTHOLOG
Ensembl gene stable ID	cross-reference database	cross-reference ID		Ensembl gene stable ID	cross-reference database	cross-reference ID		Ensembl gene stable ID	cross-reference database	cross-reference ID		Ensembl gene stable ID	cross-reference database	cross-reference ID
ENSMUSG00000000056	MGI Symbol	Narf		ENSG00000000457	HGNC Symbol	SCYL3		ENSRNOG00000000010	EntrezGene	498922		CG10029	FlyBaseCGID gene	CG10029
ENSMUSG00000000088	MGI Symbol	Cox5a		ENSG00000001167	HGNC Symbol	NFYA		ENSRNOG00000000036	UniProtKB/TrEMBL	Q5EB86_RAT		CG10037	FlyBaseName gene	vvl
ENSMUSG00000000131	MGI Symbol	Xpo6		ENSG00000001561	HGNC Symbol	ENPP4		ENSRNOG00000000039				CG1004	FlyBaseName gene	rho
ENSMUSG00000000149	MGI Symbol	Gna12		ENSG00000001630	HGNC Symbol	CYP51A1		ENSRNOG00000000042	EntrezGene	289424		CG10042	FlyBaseName gene	MBD-R2
ENSMUSG00000000168	MGI Symbol	Dlat		ENSG00000002834	HGNC Symbol	LASP1		ENSRNOG00000000044	RefSeq peptide	NP_001014013.1		CG10043	FlyBaseName gene	rtGEF
ENSMUSG00000000184	MGI Symbol	Ccnd2		ENSG00000003756	HGNC Symbol	RBM5		ENSRNOG00000000047	UniProtKB/Swiss-Prot	CD82_RAT		CG10047	FlyBaseName gene	SytIV
ENSMUSG00000000197	MGI Symbol	Vgcnl1		ENSG00000004399	HGNC Symbol	PLXND1		ENSRNOG00000000054	EntrezGene	306338		CG10051	FlyBaseCGID gene	CG10051
ENSMUSG00000000276	MGI Symbol	Dgke		ENSG00000004478	HGNC Symbol	FKBP4		ENSRNOG00000000066	EntrezGene	305105		CG10059	FlyBaseName gene	MAGE
ENSMUSG00000000278	MGI Symbol	Scpep1		ENSG00000004660	HGNC Symbol	CAMKK1		ENSRNOG00000000070	UniProtKB/Swiss-Prot	TBAP_RAT		CG10062	FlyBaseCGID gene	CG10062
ENSMUSG00000000378	MGI Symbol	Ccm2		ENSG00000004700	HGNC Symbol	RECQL		ENSRNOG00000000098	EntrezGene	362002		CG10067	FlyBaseName gene	Act57B
ENSMUSG00000000439	MGI Symbol	Mkrn2		ENSG00000004766	HGNC Symbol	CCDC132		ENSRNOG00000000104	EntrezGene	290519		CG1007	FlyBaseName gene	emc
ENSMUSG00000000486	MGI Symbol	Sept1		ENSG00000004777	HGNC Symbol	SNX26		ENSRNOG00000000130	EntrezGene	313811		CG10073	FlyBaseCGID gene	CG10073
ENSMUSG00000000489	MGI Symbol	Pdgfb		ENSG00000004848	HGNC Symbol	ARX		ENSRNOG00000000137	Projected MGI Symbol	Ly86		CG10077	FlyBaseCGID gene	CG10077
ENSMUSG00000000531	MGI Symbol	Grasp		ENSG00000005022	HGNC Symbol	SLC25A5		ENSRNOG00000000150	Projected MGI Symbol	Dnajc1		CG10078	FlyBaseName gene	Prat2
ENSMUSG00000000560	MGI Symbol	Gabra2		ENSG00000005100	HGNC Symbol	DHX33		ENSRNOG00000000186	UniProtKB/Swiss-Prot	THTR_RAT		CG10081	FlyBaseCGID gene	CG10081
ENSMUSG00000000561	MGI Symbol	Wdr77		ENSG00000005156	HGNC Symbol	LIG3		ENSRNOG00000000190	UniProtKB/TrEMBL	Q91XT0_RAT		CG10082	FlyBaseCGID gene	CG10082
ENSMUSG00000000632	MGI Symbol	Sez6		ENSG00000005194	UniprotKB/SpliceVariant	Q6FI81-2		ENSRNOG00000000207	EntrezGene	500622		CG10090	FlyBaseName gene	Tim17a1
ENSMUSG00000000787	MGI Symbol	Ddx3x		ENSG00000005249	HGNC Symbol	PRKAR2B		ENSRNOG00000000216	RefSeq peptide	NP_001032431.1		CG10092	FlyBaseCGID gene	CG10092
ENSMUSG00000000805	MGI Symbol	Car4		ENSG00000005339	HGNC Symbol	CREBBP		ENSRNOG00000000236	RefSeq peptide	NP_001034109.1		CG10098	FlyBaseCGID gene	CG10098
ENSMUSG00000000827	MGI Symbol	Tpd52l2		ENSG00000005379	HGNC Symbol	BZRAP1		ENSRNOG00000000242	Projected MGI Symbol	Ap1gbp1		CG10103	FlyBaseCGID gene	CG10103
ENSMUSG00000000861	MGI Symbol	Bcl11a		ENSG00000005448	HGNC Symbol	WDR54		ENSRNOG00000000246	UniProtKB/Swiss-Prot	AMZ2_RAT		CG10119	FlyBaseName gene	LamC
ENSMUSG00000000915	MGI Symbol	Hip1r		ENSG00000005486	HGNC Symbol	RHBDD2		ENSRNOG00000000247	Projected MGI Symbol	2600014M03Rik		CG10122	FlyBaseName gene	RpI1
ENSMUSG00000000948	MGI Symbol	Snrpn		ENSG00000005810	HGNC Symbol	MYCBP2		ENSRNOG00000000248	Projected MGI Symbol	Sfrs2		CG10124	FlyBaseCGID gene	CG10124
ENSMUSG00000000957	MGI Symbol	Mmp14		ENSG00000005812	HGNC Symbol	FBXL3		ENSRNOG00000000249	RefSeq peptide	NP_001008284.1		CG10128	FlyBaseName gene	tra2
ENSMUSG00000001025	MGI Symbol	S100a6		ENSG00000005955	HGNC Symbol	ZNF403		ENSRNOG00000000250	Projected MGI Symbol	Ptdsr		CG10131	FlyBaseCGID gene	CG10131
ENSMUSG00000001054	MGI Symbol	Rmnd5b		ENSG00000006114	HGNC Symbol	AP1GBP1		ENSRNOG00000000257	UniProtKB/Swiss-Prot	NSMA2_RAT		CG10133	FlyBaseCGID gene	CG10133
ENSMUSG00000001061				ENSG00000006118	HGNC Symbol	TMEM132A		ENSRNOG00000000258	RefSeq peptide	NP_001014175.1		CG10137	FlyBaseCGID gene	CG10137
ENSMUSG00000001089	MGI Symbol	Luzp1		ENSG00000006194	HGNC Symbol	ZNF263		ENSRNOG00000000264	RefSeq peptide	NP_001019945.1		CG10149	FlyBaseName gene	Rpn6
ENSMUSG00000001119	MGI Symbol	Col6a1		ENSG00000006704	HGNC Symbol	GTF2IRD1		ENSRNOG00000000274	RefSeq peptide	NP_001012076.1		CG10155	FlyBaseName gene	Spred
ENSMUSG00000001127	MGI Symbol	Araf		ENSG00000006831	HGNC Symbol	ADIPOR2		ENSRNOG00000000275	Projected MGI Symbol	1200015N20Rik		CG10158	FlyBaseCGID gene	CG10158
ENSMUSG00000001138	MGI Symbol	Cnnm3		ENSG00000007047	HGNC Symbol	MARK4		ENSRNOG00000000282	EntrezGene	363831		CG10160	FlyBaseName gene	ImpL3
ENSMUSG00000001151	MGI Symbol	Pcnt		ENSG00000007237	HGNC Symbol	GAS7		ENSRNOG00000000308	UniProtKB/Swiss-Prot	ZBT24_RAT		CG1017	FlyBaseCGID gene	CG1017
ENSMUSG00000001157	MGI Symbol	Gmcl1		ENSG00000007264	HGNC Symbol	MATK		ENSRNOG00000000380	Projected MGI Symbol	Sirt1		CG10171	FlyBaseCGID gene	CG10171
ENSMUSG00000001227	MGI Symbol	Sema6b		ENSG00000007392	HGNC Symbol	LUC7L		ENSRNOG00000000381	RefSeq peptide	NP_001012074.1		CG10174	FlyBaseName gene	Ntf-2r
ENSMUSG00000001248	MGI Symbol	Gramd1a		ENSG00000007541	HGNC Symbol	PIGQ		ENSRNOG00000000396	UniProtKB/TrEMBL	Q5BJM0_RAT		CG10191	FlyBaseCGID gene	CG10191
ENSMUSG00000001260	MGI Symbol	Gabrg1		ENSG00000008118	HGNC Symbol	CAMK1G		ENSRNOG00000000397	Projected MGI Symbol	Ccar1		CG10202	FlyBaseCGID gene	CG10202
ENSMUSG00000001300	MGI Symbol	Efnb2		ENSG00000008128	HGNC Symbol	CDC2L2		ENSRNOG00000000399	UniProtKB/Swiss-Prot	IMA1_RAT		CG10203	FlyBaseName gene	xl6
ENSMUSG00000001313	MGI Symbol	Rnd2		ENSG00000008282	HGNC Symbol	SYPL1		ENSRNOG00000000407	Projected MGI Symbol	Dcbld1		CG1021	FlyBaseCGID gene	CG1021
ENSMUSG00000001323	MGI Symbol	Srr		ENSG00000008405	HGNC Symbol	CRY1		ENSRNOG00000000411	Projected MGI Symbol	D10Ertd438e		CG10221	FlyBaseCGID gene	CG10221
ENSMUSG00000001376	MGI Symbol	Ccdc132		ENSG00000008853	HGNC Symbol	RHOBTB2		ENSRNOG00000000420	RefSeq peptide	NP_997713.1		CG10223	FlyBaseName gene	Top2
ENSMUSG00000001467	MGI Symbol	Cyp51		ENSG00000008988	HGNC Symbol	RPS20		ENSRNOG00000000431	RefSeq peptide	NP_001002809.1		CG10225	FlyBaseCGID gene	CG10225
ENSMUSG00000001482	MGI Symbol	Def8		ENSG00000009307	HGNC Symbol	NRAS		ENSRNOG00000000461	RefSeq peptide	NP_997660.1		CG10228	FlyBaseName gene	l(2)k08015
ENSMUSG00000001506	MGI Symbol	Col1a1		ENSG00000009780	HGNC Symbol	FAM76A		ENSRNOG00000000470	UniProtKB/Swiss-Prot	VPS52_RAT		CG10229	FlyBaseName gene	katanin-60
ENSMUSG00000001518	MGI Symbol	Itfg2		ENSG00000010017	HGNC Symbol	RANBP9		ENSRNOG00000000474	RefSeq peptide	NP_997712.1		CG10253	FlyBaseCGID gene	CG10253
ENSMUSG00000001630	MGI Symbol	Stk38l		ENSG00000010244	HGNC Symbol	ZNF207		ENSRNOG00000000476	RefSeq peptide	NP_001009172.1		CG10263	FlyBaseCGID gene	CG10263
ENSMUSG00000001663	MGI Symbol	Gstt1		ENSG00000010256	HGNC Symbol	UQCRC1		ENSRNOG00000000480	RefSeq peptide	NP_997703.1		CG10272	FlyBaseName gene	gpp
ENSMUSG00000001674	MGI Symbol	Ddx18		ENSG00000010270	HGNC Symbol	STARD3NL		ENSRNOG00000000490				CG10277	FlyBaseCGID gene	CG10277
ENSMUSG00000001767	MGI Symbol	Crnkl1		ENSG00000010295	RefSeq peptide	NP_542769.2		ENSRNOG00000000501	EntrezGene	361809		CG10279	FlyBaseName gene	Rm62
ENSMUSG00000001774	MGI Symbol	Chordc1		ENSG00000010322	HGNC Symbol	NISCH		ENSRNOG00000000502	EntrezGene	309642		CG10286	FlyBaseCGID gene	CG10286
ENSMUSG00000001847	MGI Symbol	Rac1		ENSG00000011083	HGNC Symbol	SLC6A7		ENSRNOG00000000503	RefSeq peptide	NP_037273.1		CG10302	FlyBaseName gene	bsf
ENSMUSG00000001909	MGI Symbol	Trmt1		ENSG00000011275	UniProtKB/Swiss-Prot	UB7I1_HUMAN		ENSRNOG00000000511	RefSeq peptide	NP_001020897.1		CG10318	FlyBaseName gene	NC2alpha
ENSMUSG00000001942	MGI Symbol	Siae		ENSG00000011295	HGNC Symbol	TTC19		ENSRNOG00000000513	UniProtKB/Swiss-Prot	MK14_RAT		CG10326	FlyBaseCGID gene	CG10326
ENSMUSG00000001995	MGI Symbol	Sipa1l2		ENSG00000011332	HGNC Symbol	DPF1		ENSRNOG00000000517	Projected MGI Symbol	Kctd20		CG10327	FlyBaseName gene	TBPH
ENSMUSG00000002012	MGI Symbol	Pnck		ENSG00000011485	HGNC Symbol	PPP5C		ENSRNOG00000000519	RefSeq peptide	NP_001015025.1		CG10328	FlyBaseName gene	nonA-l
ENSMUSG00000002015	MGI Symbol	Bcap31		ENSG00000012983	HGNC Symbol	MAP4K5		ENSRNOG00000000520	RefSeq peptide	NP_001041372.1		CG10336	FlyBaseCGID gene	CG10336
ENSMUSG00000002028	MGI Symbol	Mll1		ENSG00000013275	HGNC Symbol	PSMC4		ENSRNOG00000000521	RefSeq peptide	NP_542960.1		CG10343	FlyBaseCGID gene	CG10343
ENSMUSG00000002058	MGI Symbol	Unc119		ENSG00000013293	HGNC Symbol	SLC7A14		ENSRNOG00000000523	RefSeq peptide	NP_001029360.1		CG10347	FlyBaseCGID gene	CG10347
ENSMUSG00000002103	MGI Symbol	Acp2		ENSG00000013441	HGNC Symbol	CLK1		ENSRNOG00000000524	UniProtKB/Swiss-Prot	CF089_RAT		CG10354	FlyBaseCGID gene	CG10354
ENSMUSG00000002109	MGI Symbol	Ddb2		ENSG00000013503	HGNC Symbol	POLR3B		ENSRNOG00000000539	UniProtKB/Swiss-Prot	ZFAN3_RAT		CG10376	FlyBaseCGID gene	CG10376
ENSMUSG00000002221	MGI Symbol	Paxip1		ENSG00000013561	HGNC Symbol	RNF14		ENSRNOG00000000540	Projected MGI Symbol	Btbd9		CG10379	FlyBaseName gene	mbc
ENSMUSG00000002233	MGI Symbol	Rhoc		ENSG00000015171	HGNC Symbol	ZMYND11		ENSRNOG00000000551	EntrezGene	294499		CG10384	FlyBaseCGID gene	CG10384
ENSMUSG00000002250	MGI Symbol	Ppard		ENSG00000016391	HGNC Symbol	CHDH		ENSRNOG00000000555	RefSeq peptide	NP_001028241.1		CG10392	FlyBaseName gene	Ogt
ENSMUSG00000002257	MGI Symbol	Def6		ENSG00000018189	HGNC Symbol	RUFY3		ENSRNOG00000000557	RefSeq peptide	NP_001007740.1		CG10413	FlyBaseCGID gene	CG10413
ENSMUSG00000002274	MGI Symbol	Metrn		ENSG00000018236	HGNC Symbol	CNTN1		ENSRNOG00000000569	RefSeq peptide	NP_001037765.1		CG10417	FlyBaseCGID gene	CG10417
ENSMUSG00000002308	MGI Symbol	Cd320		ENSG00000018510	HGNC Symbol	AGPS		ENSRNOG00000000573	EntrezGene	361840		CG10418	FlyBaseCGID gene	CG10418
ENSMUSG00000002319	MGI Symbol	Ipo4		ENSG00000019144	HGNC Symbol	PHLDB1		ENSRNOG00000000585	UniProtKB/Swiss-Prot	DCAM_RAT		CG10420	FlyBaseCGID gene	CG10420
ENSMUSG00000002346	MGI Symbol	Slc25a42		ENSG00000019505	HGNC Symbol	SYT13		ENSRNOG00000000606	Projected MGI Symbol	Pcdh15		CG1044	FlyBaseName gene	dos
ENSMUSG00000002458	MGI Symbol	Rgs19		ENSG00000021461	HGNC Symbol	CYP3A43		ENSRNOG00000000609	UniProtKB/Swiss-Prot	IPMK_RAT		CG10440	FlyBaseCGID gene	CG10440
ENSMUSG00000002504	MGI Symbol	Slc9a3r2		ENSG00000021574	HGNC Symbol	SPAST		ENSRNOG00000000661	EntrezGene	304555		CG10443	FlyBaseName gene	Lar
ENSMUSG00000002661	MGI Symbol	Alkbh7		ENSG00000023171	HGNC Symbol	GRAMD1B		ENSRNOG00000000662	Projected MGI Symbol	2810002G02Rik		CG10465	FlyBaseCGID gene	CG10465
ENSMUSG00000002679	MGI Symbol	Med6		ENSG00000023228	HGNC Symbol	NDUFS1		ENSRNOG00000000700	EntrezGene	304581		CG10481	FlyBaseCGID gene	CG10481
ENSMUSG00000002733	MGI Symbol	Plekha3		ENSG00000023318	HGNC Symbol	TXNDC4		ENSRNOG00000000708	Projected MGI Symbol	Rutbc2		CG10483	FlyBaseCGID gene	CG10483
ENSMUSG00000002763	MGI Symbol	Pex6		ENSG00000023734	HGNC Symbol	STRAP		ENSRNOG00000000723	RefSeq peptide	NP_001008843.1		CG10484	FlyBaseName gene	Dox-A2
ENSMUSG00000002820	MGI Symbol	Atg4d		ENSG00000023892	HGNC Symbol	DEF6		ENSRNOG00000000790				CG1049	FlyBaseName gene	Cct1
ENSMUSG00000002825	MGI Symbol	Qtrt1		ENSG00000024048	HGNC Symbol	UBR2		ENSRNOG00000000795	RefSeq peptide	NP_001008855.1		CG10506	FlyBaseName gene	Aats-gln
ENSMUSG00000002949	MGI Symbol	Timm44		ENSG00000025293	HGNC Symbol	PHF20		ENSRNOG00000000796	Projected MGI Symbol	Ranbp2		CG10516	FlyBaseCGID gene	CG10516
ENSMUSG00000002963	MGI Symbol	Pnkp		ENSG00000026025	HGNC Symbol	VIM		ENSRNOG00000000799	UniProtKB/Swiss-Prot	ABCF1_RAT		CG10536	FlyBaseName gene	cbx
ENSMUSG00000002984	MGI Symbol	Tomm40		ENSG00000026652	HGNC Symbol	AGPAT4		ENSRNOG00000000804	RefSeq peptide	NP_997699.1		CG10540	FlyBaseCGID gene	CG10540
ENSMUSG00000002997	MGI Symbol	Prkar2b		ENSG00000027847	HGNC Symbol	B4GALT7		ENSRNOG00000000826	UniProtKB/Swiss-Prot	FLOT1_RAT		CG10545	FlyBaseName gene	Gbeta13F
ENSMUSG00000003031	MGI Symbol	Cdkn1b		ENSG00000029363	HGNC Symbol	BCLAF1		ENSRNOG00000000830	UniProtKB/Swiss-Prot	DDR1_RAT		CG10565	FlyBaseCGID gene	CG10565
ENSMUSG00000003038	MGI Symbol	Hmgn2		ENSG00000029725	HGNC Symbol	RABEP1		ENSRNOG00000000845	RefSeq peptide	NP_997696.1		CG1058	FlyBaseName gene	rpk
ENSMUSG00000003062	MGI Symbol	Stard3nl		ENSG00000031081	RefSeq peptide	NP_065805.1		ENSRNOG00000000895	EntrezGene	360797		CG10580	FlyBaseName gene	fng
ENSMUSG00000003099	MGI Symbol	Ppp5c		ENSG00000031698	HGNC Symbol	SARS		ENSRNOG00000000902	Projected MGI Symbol	Hsp110		CG10582	FlyBaseName gene	Sin
ENSMUSG00000003153	MGI Symbol	Slc2a3		ENSG00000033030	HGNC Symbol	ZCCHC8		ENSRNOG00000000924	UniProtKB/Swiss-Prot	CTR1_RAT		CG10588	FlyBaseCGID gene	CG10588
ENSMUSG00000003161	MGI Symbol	Sri		ENSG00000033100	UniProtKB/Swiss-Prot	CHGUT_HUMAN		ENSRNOG00000000931	Projected MGI Symbol	Sfrs8		CG1059	FlyBaseName gene	Karybeta3
ENSMUSG00000003184	MGI Symbol	Irf3		ENSG00000033178	HGNC Symbol	UBE1L2		ENSRNOG00000000938	UniProtKB/Swiss-Prot	RAN_RAT		CG10600	FlyBaseCGID gene	CG10600
ENSMUSG00000003226	MGI Symbol	Ranbp2		ENSG00000033800	HGNC Symbol	PIAS1		ENSRNOG00000000962	RefSeq peptide	NP_653359.1		CG10617	FlyBaseCGID gene	CG10617
ENSMUSG00000003234	MGI Symbol	Abcf3		ENSG00000034693	HGNC Symbol	PEX3		ENSRNOG00000000963	Projected MGI Symbol	4632425D07Rik		CG10628	FlyBaseCGID gene	CG10628
ENSMUSG00000003269	MGI Symbol	Pscd2		ENSG00000035687	HGNC Symbol	ADSS		ENSRNOG00000000967	RefSeq peptide	NP_075592.1		CG10632	FlyBaseCGID gene	CG10632
ENSMUSG00000003273	MGI Symbol	Car11		ENSG00000035862	HGNC Symbol	TIMP2		ENSRNOG00000000978				CG10645	FlyBaseName gene	lama
ENSMUSG00000003346	MGI Symbol	D10Bwg1364e		ENSG00000036054	HGNC Symbol	TBC1D23		ENSRNOG00000001004	Projected MGI Symbol	Ncor2		CG10653	FlyBaseName gene	Hk
ENSMUSG00000003378	MGI Symbol	Grik5		ENSG00000036672	HGNC Symbol	USP2		ENSRNOG00000001006	UniProtKB/Swiss-Prot	NPTX2_RAT		CG1066	FlyBaseName gene	Shab
ENSMUSG00000003402	MGI Symbol	Prkcsh		ENSG00000037474	HGNC Symbol	NSUN2		ENSRNOG00000001025				CG10662	FlyBaseCGID gene	CG10662
ENSMUSG00000003411	MGI Symbol	Rab3b		ENSG00000037637	HGNC Symbol	FBXO42		ENSRNOG00000001030	UniProtKB/Swiss-Prot	T22D1_RAT		CG10681	FlyBaseCGID gene	CG10681
ENSMUSG00000003423	MGI Symbol	Nop17		ENSG00000037749	HGNC Symbol	MFAP3		ENSRNOG00000001044	RefSeq peptide	NP_001032425.1		CG10683	FlyBaseName gene	rhi
ENSMUSG00000003464	MGI Symbol	Pex19		ENSG00000038382	HGNC Symbol	TRIO		ENSRNOG00000001052	Projected MGI Symbol	Slc25a30		CG10686	FlyBaseName gene	tral
ENSMUSG00000003518	MGI Symbol	Dusp3		ENSG00000039523	HGNC Symbol	FAM65A		ENSRNOG00000001055	EntrezGene	304469		CG1072	FlyBaseName gene	Awh
ENSMUSG00000003531	MGI Symbol	Dgcr6		ENSG00000039560	HGNC Symbol	RAI14		ENSRNOG00000001057	UniProtKB/Swiss-Prot	CTXN1_RAT		CG10723	FlyBaseName gene	Kua
ENSMUSG00000003534	MGI Symbol	Ddr1		ENSG00000039650	HGNC Symbol	PNKP		ENSRNOG00000001058	UniProtKB/Swiss-Prot	TIM44_RAT		CG10728	FlyBaseName gene	vls
ENSMUSG00000003585	MGI Symbol	Sec14l2		ENSG00000040608	HGNC Symbol	RTN4R		ENSRNOG00000001062				CG10732	FlyBaseCGID gene	CG10732
ENSMUSG00000003617	MGI Symbol	Cp		ENSG00000040633	HGNC Symbol	PHF23		ENSRNOG00000001064	UniProtKB/TrEMBL	Q5BJL5_RAT		CG10757	FlyBaseName gene	mRpS18B
ENSMUSG00000003721	MGI Symbol	Insig2		ENSG00000041988	HGNC Symbol	THAP3		ENSRNOG00000001068	UniProtKB/Swiss-Prot	RAC1_RAT		CG10763	FlyBaseName gene	Gbeta5
ENSMUSG00000003814	MGI Symbol	Calr		ENSG00000043093	HGNC Symbol	DCUN1D1		ENSRNOG00000001070	EntrezGene	360804		CG10777	FlyBaseCGID gene	CG10777
ENSMUSG00000003872	MGI Symbol	Lin7b		ENSG00000043591	HGNC Symbol	ADRB1		ENSRNOG00000001082	UniProtKB/Swiss-Prot	ABCB9_RAT		CG10798	FlyBaseName gene	dm
ENSMUSG00000003934	MGI Symbol	Efnb3		ENSG00000044090	HGNC Symbol	CUL7		ENSRNOG00000001091	UniProtKB/TrEMBL	Q99PW9_RAT		CG10803	FlyBaseCGID gene	CG10803
ENSMUSG00000003992	MGI Symbol	Ssbp2		ENSG00000044446	HGNC Symbol	PHKA2		ENSRNOG00000001098	UniProtKB/TrEMBL	Q6TRW4_RAT		CG10809	FlyBaseCGID gene	CG10809
ENSMUSG00000004113	MGI Symbol	Cacna1b		ENSG00000044574	HGNC Symbol	HSPA5		ENSRNOG00000001101	EntrezGene	304294		CG10847	FlyBaseName gene	enc
ENSMUSG00000004127	MGI Symbol	Rg9mtd2		ENSG00000047056	HGNC Symbol	WDR37		ENSRNOG00000001115	EntrezGene	288499		CG10851	FlyBaseName gene	B52
ENSMUSG00000004264	MGI Symbol	Phb2		ENSG00000047346	HGNC Symbol	KIAA1370		ENSRNOG00000001124	Projected MGI Symbol	Tmem118		CG1086	FlyBaseName gene	Glut1
ENSMUSG00000004451	MGI Symbol	Ralb		ENSG00000047457	HGNC Symbol	CP		ENSRNOG00000001125	UniProtKB/Swiss-Prot	HRK_RAT		CG10874	FlyBaseCGID gene	CG10874
ENSMUSG00000004455	MGI Symbol	Ppp1cc		ENSG00000048162	UniProtKB/Swiss-Prot	U384_HUMAN		ENSRNOG00000001129	EntrezGene	360818		CG10882	FlyBaseCGID gene	CG10882
ENSMUSG00000004460	MGI Symbol	Dnajb11		ENSG00000048392	HGNC Symbol	RRM2B		ENSRNOG00000001142	UniProtKB/Swiss-Prot	AAKB1_RAT		CG10897	FlyBaseName gene	tou
ENSMUSG00000004535	MGI Symbol	Tax1bp1		ENSG00000048405	HGNC Symbol	ZNF800		ENSRNOG00000001145	Projected MGI Symbol	Ccdc64		CG10903	FlyBaseCGID gene	CG10903
ENSMUSG00000004552	MGI Symbol	Ctse		ENSG00000048828	HGNC Symbol	FAM120A		ENSRNOG00000001149	UniProtKB/Swiss-Prot	PAXI_RAT		CG10908	FlyBaseCGID gene	CG10908
ENSMUSG00000004568	MGI Symbol	Arhgef18		ENSG00000048991	HGNC Symbol	R3HDM1		ENSRNOG00000001156	UniProtKB/Swiss-Prot	MSI1H_RAT		CG10917	FlyBaseName gene	fj
ENSMUSG00000004677	MGI Symbol	Myo9b		ENSG00000049245	HGNC Symbol	VAMP3		ENSRNOG00000001161	EntrezGene	360821		CG10922	FlyBaseName gene	La
ENSMUSG00000004730	MGI Symbol	Emr1		ENSG00000049540	HGNC Symbol	ELN		ENSRNOG00000001163	UniProtKB/Swiss-Prot	SFRS9_RAT		CG1093	FlyBaseName gene	plx
ENSMUSG00000004865	MGI Symbol	Srpk1		ENSG00000049759	HGNC Symbol	NEDD4L		ENSRNOG00000001173	UniProtKB/Swiss-Prot	CABP1_RAT		CG10932	FlyBaseCGID gene	CG10932
ENSMUSG00000004902	MGI Symbol	Slc25a18		ENSG00000050820	HGNC Symbol	BCAR1		ENSRNOG00000001178	Projected MGI Symbol	Sppl3		CG10939	FlyBaseName gene	SIP1
ENSMUSG00000004933	MGI Symbol	Matk		ENSG00000051108	HGNC Symbol	HERPUD1		ENSRNOG00000001184	RefSeq peptide	NP_001013092.1		CG10947	FlyBaseCGID gene	CG10947
ENSMUSG00000004934	MGI Symbol	Pias4		ENSG00000051415	HGNC Symbol	AMY1A		ENSRNOG00000001190	RefSeq peptide	NP_001005553.1		CG10948	FlyBaseCGID gene	CG10948
ENSMUSG00000004937	MGI Symbol	Sgta		ENSG00000051523	HGNC Symbol	CYBA		ENSRNOG00000001203	RefSeq peptide	NP_001012073.1		CG10952	FlyBaseName gene	eag
ENSMUSG00000004951	MGI Symbol	Hspb1		ENSG00000051596	HGNC Symbol	THOC3		ENSRNOG00000001214	UniProtKB/Swiss-Prot	K6PL_RAT		CG10966	FlyBaseName gene	rdgA
ENSMUSG00000004961	MGI Symbol	Syt5		ENSG00000052723	RefSeq peptide	NP_079349.1		ENSRNOG00000001225	RefSeq peptide	NP_001008308.1		CG10971	FlyBaseCGID gene	CG10971
ENSMUSG00000004980	MGI Symbol	Hnrpa2b1		ENSG00000052795	UniProtKB/TrEMBL	Q9H994_HUMAN		ENSRNOG00000001228	EntrezGene	309686		CG10972	FlyBaseName gene	ppk12
ENSMUSG00000005034	MGI Symbol	Prkacb		ENSG00000052802	HGNC Symbol	SC4MOL		ENSRNOG00000001235	UniProtKB/Swiss-Prot	GNA12_RAT		CG10973	FlyBaseCGID gene	CG10973
ENSMUSG00000005124	MGI Symbol	Wisp1		ENSG00000052835	HGNC Symbol	ZNF785		ENSRNOG00000001238	RefSeq peptide	NP_001014150.1		CG10979	FlyBaseCGID gene	CG10979
ENSMUSG00000005142	MGI Symbol	Man2b1		ENSG00000052841	HGNC Symbol	TTC17		ENSRNOG00000001242	UniProtKB/Swiss-Prot	GSTT1_RAT		CG1099	FlyBaseName gene	Dap160
ENSMUSG00000005148	MGI Symbol	Klf5		ENSG00000053371	HGNC Symbol	AKR7A2		ENSRNOG00000001243	EntrezGene	288661		CG11007	FlyBaseCGID gene	CG11007
ENSMUSG00000005362	MGI Symbol	Crbn		ENSG00000053524	HGNC Symbol	MCF2L2		ENSRNOG00000001249	Projected MGI Symbol	Col6a1		CG11009	FlyBaseCGID gene	CG11009
ENSMUSG00000005378	MGI Symbol	Wbscr22		ENSG00000054267	HGNC Symbol	ARID4B		ENSRNOG00000001250	UniProtKB/Swiss-Prot	LFNG_RAT		CG11010	FlyBaseName gene	Ent3
ENSMUSG00000005469	MGI Symbol	Prkaca		ENSG00000054803	HGNC Symbol	CBLN4		ENSRNOG00000001253	UniProtKB/Swiss-Prot	IF39_RAT		CG11024	FlyBaseName gene	cl
ENSMUSG00000005481	MGI Symbol	Ddx39		ENSG00000054967	HGNC Symbol	TNFRSF19L		ENSRNOG00000001254	UniProtKB/TrEMBL	Q5EB88_RAT		CG11027	FlyBaseName gene	Arf102F
ENSMUSG00000005483	MGI Symbol	Dnajb1		ENSG00000054983	HGNC Symbol	GALC		ENSRNOG00000001256	EntrezGene	288663		CG11033	FlyBaseCGID gene	CG11033
ENSMUSG00000005506	MGI Symbol	Cugbp1		ENSG00000056097	HGNC Symbol	ZFR		ENSRNOG00000001258	EntrezGene	288504		CG11035	FlyBaseCGID gene	CG11035
ENSMUSG00000005514	MGI Symbol	Por		ENSG00000056487	HGNC Symbol	PHF21B		ENSRNOG00000001259	Projected MGI Symbol	Cutl2		CG11044	FlyBaseCGID gene	CG11044
ENSMUSG00000005575	MGI Symbol	Ube2m		ENSG00000057757	HGNC Symbol	C1orf128		ENSRNOG00000001267	UniProtKB/Swiss-Prot	ERG7_RAT		CG11055	FlyBaseCGID gene	CG11055
ENSMUSG00000005615	MGI Symbol	Pcyt1a		ENSG00000058063	HGNC Symbol	ATP11B		ENSRNOG00000001269	UniProtKB/Swiss-Prot	PP1G_RAT		CG1106	FlyBaseName gene	Gel
ENSMUSG00000005629	MGI Symbol	Scnm1		ENSG00000058272	HGNC Symbol	PPP1R12A		ENSRNOG00000001276	Projected MGI Symbol	Pcnt		CG11062	FlyBaseName gene	activin-beta
ENSMUSG00000005656	MGI Symbol	Snx6		ENSG00000058600	HGNC Symbol	POLR3E		ENSRNOG00000001299	RefSeq peptide	NP_001007148.1		CG11081	FlyBaseName gene	plexA
ENSMUSG00000005674	MGI Symbol	Tomm40l		ENSG00000058729	HGNC Symbol	RIOK2		ENSRNOG00000001323	Projected MGI Symbol	2610020C11Rik		CG11084	FlyBaseName gene	pk
ENSMUSG00000005687	MGI Symbol	Bcas2		ENSG00000059804	HGNC Symbol	SLC2A3		ENSRNOG00000001337	Projected MGI Symbol	Setd1b		CG11086	FlyBaseCGID gene	CG11086
ENSMUSG00000005813	MGI Symbol	Metap1		ENSG00000060138	HGNC Symbol	CSDA		ENSRNOG00000001375	EntrezGene	498166		CG11105	FlyBaseCGID gene	CG11105
ENSMUSG00000005873	MGI Symbol	Reep5		ENSG00000060237	HGNC Symbol	WNK1		ENSRNOG00000001376	RefSeq peptide	NP_001032432.1		CG11128	FlyBaseName gene	slif
ENSMUSG00000005881	MGI Symbol	Ergic3		ENSG00000060339	HGNC Symbol	CCAR1		ENSRNOG00000001380	RefSeq peptide	NP_647548.2		CG11138	FlyBaseCGID gene	CG11138
ENSMUSG00000005897	MGI Symbol	Nr2c1		ENSG00000060566	HGNC Symbol	CREB3L3		ENSRNOG00000001385	RefSeq peptide	NP_640348.1		CG11139	FlyBaseName gene	p47
ENSMUSG00000005936	MGI Symbol	Kctd20		ENSG00000060971	HGNC Symbol	ACAA1		ENSRNOG00000001408	EntrezGene	288563		CG11146	FlyBaseCGID gene	CG11146
ENSMUSG00000005958	MGI Symbol	Ephb3		ENSG00000061918	HGNC Symbol	GUCY1B3		ENSRNOG00000001409	UniProtKB/Swiss-Prot	GBB2_RAT		CG11166	FlyBaseCGID gene	CG11166
ENSMUSG00000005983	MGI Symbol	1700037C18Rik		ENSG00000061936	HGNC Symbol	SFRS8		ENSRNOG00000001416	UniProtKB/Swiss-Prot	VGF_RAT		CG11196	FlyBaseCGID gene	CG11196
ENSMUSG00000005986	MGI Symbol	Ankrd13d		ENSG00000062282	HGNC Symbol	DGAT2		ENSRNOG00000001418	Projected MGI Symbol	Znhit1		CG11199	FlyBaseName gene	Liprin-alpha
ENSMUSG00000006276	MGI Symbol	Eps15l1		ENSG00000062650	HGNC Symbol	WAPAL		ENSRNOG00000001429	RefSeq peptide	NP_001014003.1		CG1120	FlyBaseCGID gene	CG1120
ENSMUSG00000006301	MGI Symbol	Tmbim1		ENSG00000063015	HGNC Symbol	SEZ6		ENSRNOG00000001441	RefSeq peptide	NP_001010945.1		CG11221	FlyBaseCGID gene	CG11221
ENSMUSG00000006333	MGI Symbol	Rps9		ENSG00000063180	HGNC Symbol	CA11		ENSRNOG00000001442	UniProtKB/Swiss-Prot	NCPR_RAT		CG11246	FlyBaseName gene	Rpb8
ENSMUSG00000006362	MGI Symbol	Cbfa2t3h		ENSG00000063515	HGNC Symbol	GSCL		ENSRNOG00000001443	Projected MGI Symbol	Rhbdd2		CG11257	FlyBaseCGID gene	CG11257
ENSMUSG00000006442	MGI Symbol	Srm		ENSG00000064042	RefSeq peptide	NP_055803.1		ENSRNOG00000001448	UniProtKB/TrEMBL	Q8VHU1_RAT		CG11268	FlyBaseCGID gene	CG11268
ENSMUSG00000006456	MGI Symbol	Rbm14		ENSG00000064102	HGNC Symbol	C12orf11		ENSRNOG00000001456	UniProtKB/Swiss-Prot	NU153_RAT		CG11323	FlyBaseCGID gene	CG11323
ENSMUSG00000006476	MGI Symbol	Nelf		ENSG00000064115	HGNC Symbol	TM7SF3		ENSRNOG00000001469	UniProtKB/Swiss-Prot	ELN_RAT		CG11324	FlyBaseName gene	homer
ENSMUSG00000006494	MGI Symbol	Pdk1		ENSG00000065029	HGNC Symbol	ZNF76		ENSRNOG00000001470	UniProtKB/Swiss-Prot	LIMK1_RAT		CG11328	FlyBaseName gene	Nhe3
ENSMUSG00000006519	MGI Symbol	Cyba		ENSG00000065054	HGNC Symbol	SLC9A3R2		ENSRNOG00000001478	RefSeq peptide	NP_001001504.1		CG11331	FlyBaseName gene	Spn27A
ENSMUSG00000006575	MGI Symbol	Rap2ip		ENSG00000065150	HGNC Symbol	RANBP5		ENSRNOG00000001484	UniProtKB/TrEMBL	Q2V6E2_RAT		CG1134	FlyBaseCGID gene	CG1134
ENSMUSG00000006576	MGI Symbol	Slc4a3		ENSG00000065183	HGNC Symbol	WDR3		ENSRNOG00000001487	EntrezGene	308218		CG11348	FlyBaseName gene	nAcRbeta-64B
ENSMUSG00000006673	MGI Symbol	2610028H07Rik		ENSG00000065357	HGNC Symbol	DGKA		ENSRNOG00000001517	UniProtKB/Swiss-Prot	PDK1_RAT		CG11360	FlyBaseCGID gene	CG11360
ENSMUSG00000006675	MGI Symbol	4933406E20Rik		ENSG00000065615	HGNC Symbol	CYB5R4		ENSRNOG00000001547	UniProtKB/Swiss-Prot	ADAS_RAT		CG11367	FlyBaseCGID gene	CG11367
ENSMUSG00000006699	MGI Symbol	Cdc42		ENSG00000065665	HGNC Symbol	SEC61A2		ENSRNOG00000001592	EntrezGene	288305		CG11377	FlyBaseCGID gene	CG11377
ENSMUSG00000006705	MGI Symbol	Pknox1		ENSG00000066739	HGNC Symbol	C14orf103		ENSRNOG00000001595				CG11387	FlyBaseName gene	ct
ENSMUSG00000006728	MGI Symbol	Cdk4		ENSG00000066926	HGNC Symbol	FECH		ENSRNOG00000001602	UniProtKB/TrEMBL	Q5RJS4_RAT		CG1139	FlyBaseCGID gene	CG1139
ENSMUSG00000006736	MGI Symbol	Tspan31		ENSG00000067064	HGNC Symbol	IDI1		ENSRNOG00000001620	Projected MGI Symbol	Prdm15		CG11396	FlyBaseCGID gene	CG11396
ENSMUSG00000006818	MGI Symbol	Sod2		ENSG00000067113	HGNC Symbol	PPAP2A		ENSRNOG00000001627	Projected MGI Symbol	Abi3bp		CG11405	FlyBaseName gene	A3-3
ENSMUSG00000006932	MGI Symbol	Ctnnb1		ENSG00000067141	HGNC Symbol	NEO1		ENSRNOG00000001633	RefSeq peptide	NP_001012144.1		CG11414	FlyBaseCGID gene	CG11414
ENSMUSG00000007036	MGI Symbol	Bat5		ENSG00000067191	HGNC Symbol	CACNB1		ENSRNOG00000001640	RefSeq peptide	NP_997684.1		CG11415	FlyBaseName gene	Tsp2A
ENSMUSG00000007050	MGI Symbol	Lsm2		ENSG00000067445	HGNC Symbol	TRO		ENSRNOG00000001642	EntrezGene	304019		CG11416	FlyBaseCGID gene	CG11416
ENSMUSG00000007411	MGI Symbol	Mark3		ENSG00000067560	HGNC Symbol	RHOA		ENSRNOG00000001647	Projected MGI Symbol	Ets2		CG11417	FlyBaseCGID gene	CG11417
ENSMUSG00000007564	MGI Symbol	Ppp2r1a		ENSG00000067704	HGNC Symbol	IARS2		ENSRNOG00000001662	UniProtKB/Swiss-Prot	DYR1A_RAT		CG11426	FlyBaseCGID gene	CG11426
ENSMUSG00000007610	MGI Symbol	Gtpbp3		ENSG00000067798	HGNC Symbol	NAV3		ENSRNOG00000001680	RefSeq peptide	NP_695221.1		CG11436	FlyBaseCGID gene	CG11436
ENSMUSG00000007613	MGI Symbol	Tgfbr1		ENSG00000067842	HGNC Symbol	ATP2B3		ENSRNOG00000001682	EntrezGene	360702		CG11448	FlyBaseCGID gene	CG11448
ENSMUSG00000007617	MGI Symbol	Homer1		ENSG00000067992	HGNC Symbol	PDK3		ENSRNOG00000001706	UniProtKB/Swiss-Prot	HAPIP_RAT		CG11450	FlyBaseName gene	net
ENSMUSG00000007653	MGI Symbol	Gabrb2		ENSG00000068650	HGNC Symbol	ATP11A		ENSRNOG00000001710	UniProtKB/Swiss-Prot	ABCF3_RAT		CG11471	FlyBaseName gene	Aats-ile
ENSMUSG00000007656	MGI Symbol	Arpp19		ENSG00000068654	HGNC Symbol	POLR1A		ENSRNOG00000001728	RefSeq peptide	NP_001034091.1		CG11489	FlyBaseCGID gene	CG11489
ENSMUSG00000007812	MGI Symbol	Zfp655		ENSG00000068745	HGNC Symbol	IHPK2		ENSRNOG00000001736	UniProtKB/Swiss-Prot	BDH_RAT		CG11502	FlyBaseName gene	svp
ENSMUSG00000007817	MGI Symbol	Rai17		ENSG00000068796	HGNC Symbol	KIF2A		ENSRNOG00000001746	EntrezGene	689116		CG11505	FlyBaseCGID gene	CG11505
ENSMUSG00000007850	MGI Symbol	Hnrph1		ENSG00000068878	HGNC Symbol	PSME4		ENSRNOG00000001748	UniProtKB/TrEMBL	Q9Z0W2_RAT		CG1152	FlyBaseName gene	Gld
ENSMUSG00000007852	UniProtKB/TrEMBL	Q9D2M0_MOUSE		ENSG00000068885	HGNC Symbol	TRIM59		ENSRNOG00000001753	Projected MGI Symbol	Fbxo45		CG11523	FlyBaseCGID gene	CG11523
ENSMUSG00000007950	MGI Symbol	Abhd8		ENSG00000068912	HGNC Symbol	C2orf30		ENSRNOG00000001762	UniProtKB/Swiss-Prot	PCY1A_RAT		CG11525	FlyBaseName gene	CycG
ENSMUSG00000007989	MGI Symbol	Fzd3		ENSG00000069188	HGNC Symbol	SDK2		ENSRNOG00000001783	UniProtKB/Swiss-Prot	TRA2B_RAT		CG11534	FlyBaseCGID gene	CG11534
ENSMUSG00000008226	MGI Symbol	Scrn3		ENSG00000069329	HGNC Symbol	VPS35		ENSRNOG00000001785	EntrezGene	303828		CG11537	FlyBaseCGID gene	CG11537
ENSMUSG00000008318	MGI Symbol	Tnfrsf19l		ENSG00000069345	HGNC Symbol	DNAJA2		ENSRNOG00000001795	Projected MGI Symbol	Itgb5		CG11539	FlyBaseCGID gene	CG11539
ENSMUSG00000008373	MGI Symbol	Prpf31		ENSG00000069702	HGNC Symbol	TGFBR3		ENSRNOG00000001803	RefSeq peptide	NP_001015021.1		CG11546	FlyBaseName gene	l(2)02045
ENSMUSG00000008429	MGI Symbol	Herpud2		ENSG00000069869	HGNC Symbol	NEDD4		ENSRNOG00000001808	Projected MGI Symbol	4933424B01Rik		CG11563	FlyBaseCGID gene	CG11563
ENSMUSG00000008450	MGI Symbol	Nutf2		ENSG00000069966	HGNC Symbol	GNB5		ENSRNOG00000001813	UniProtKB/Swiss-Prot	DNM1L_RAT		CG11567	FlyBaseName gene	Cpr
ENSMUSG00000008489	MGI Symbol	Elavl2		ENSG00000070495	HGNC Symbol	PTDSR		ENSRNOG00000001817	UniProtKB/Swiss-Prot	TM7S3_RAT		CG11576	FlyBaseCGID gene	CG11576
ENSMUSG00000008686	MGI Symbol	Zfp422-rs1		ENSG00000070614	HGNC Symbol	NDST1		ENSRNOG00000001828	Projected MGI Symbol	Stk38l		CG11579	FlyBaseName gene	arm
ENSMUSG00000008730	MGI Symbol	Hipk1		ENSG00000070808	HGNC Symbol	CAMK2A		ENSRNOG00000001849	UniProtKB/Swiss-Prot	MK01_RAT		CG1158	FlyBaseName gene	Tim17b1
ENSMUSG00000008999	MGI Symbol	Bmp7		ENSG00000070831	HGNC Symbol	CDC42		ENSRNOG00000001852	Projected MGI Symbol	Ergic2		CG11583	FlyBaseCGID gene	CG11583
ENSMUSG00000009030	MGI Symbol	Pdcl		ENSG00000070882	HGNC Symbol	OSBPL3		ENSRNOG00000001854	Projected MGI Symbol	BC023818		CG11589	FlyBaseName gene	VhaM9.7-1
ENSMUSG00000009376	MGI Symbol	Met		ENSG00000071054	HGNC Symbol	MAP4K4		ENSRNOG00000001859	Projected MGI Symbol	Sdf2l1		CG11593	FlyBaseCGID gene	CG11593
ENSMUSG00000009418	MGI Symbol	Nav1		ENSG00000071462	HGNC Symbol	WBSCR22		ENSRNOG00000001862	EntrezGene	363836		CG1161	FlyBaseCGID gene	CG1161
ENSMUSG00000009535	MGI Symbol	Rnmt		ENSG00000071537	HGNC Symbol	SEL1L		ENSRNOG00000001874	EntrezGene	303787		CG11628	FlyBaseName gene	Grp1
ENSMUSG00000009575	MGI Symbol	Cbx5		ENSG00000071575	HGNC Symbol	TRIB2		ENSRNOG00000001876	Projected MGI Symbol	2310015A05Rik		CG11652	FlyBaseCGID gene	CG11652
ENSMUSG00000009927	MGI Symbol	Rps25		ENSG00000072041	HGNC Symbol	SLC6A15		ENSRNOG00000001880	EntrezGene	303794		CG1167	FlyBaseName gene	Ras64B
ENSMUSG00000009995	MGI Symbol	Taz		ENSG00000072062	HGNC Symbol	PRKACA		ENSRNOG00000001885	RefSeq peptide	NP_001011895.1		CG1172	FlyBaseCGID gene	CG1172
ENSMUSG00000010086	MGI Symbol	Zfp179		ENSG00000072110	HGNC Symbol	ACTN1		ENSRNOG00000001886	Projected MGI Symbol	Dgcr8		CG11722	FlyBaseCGID gene	CG11722
ENSMUSG00000010095	MGI Symbol	Slc3a2		ENSG00000072182	HGNC Symbol	ACCN4		ENSRNOG00000001893				CG11734	FlyBaseName gene	HERC2
ENSMUSG00000010122	MGI Symbol	1300013J15Rik		ENSG00000072315	HGNC Symbol	TRPC5		ENSRNOG00000001896	UniProtKB/Swiss-Prot	RM40_RAT		CG11750	FlyBaseCGID gene	CG11750
ENSMUSG00000010205	MGI Symbol	Raver1		ENSG00000072364	HGNC Symbol	AFF4		ENSRNOG00000001964	UniProtKB/Swiss-Prot	CD47_RAT		CG11763	FlyBaseName gene	micr
ENSMUSG00000010529	MGI Symbol	Gm266		ENSG00000072518	HGNC Symbol	MARK2		ENSRNOG00000001971	Projected MGI Symbol	Bbx		CG11765	FlyBaseName gene	Prx2540-2
ENSMUSG00000010554	MGI Symbol	Mett10d		ENSG00000072609	HGNC Symbol	CHFR		ENSRNOG00000001979	RefSeq peptide	NP_714946.2		CG11771	FlyBaseCGID gene	CG11771
ENSMUSG00000010651	MGI Symbol	Acaa1a		ENSG00000072694	HGNC Symbol	FCGR2B		ENSRNOG00000001989	UniProtKB/Swiss-Prot	CD166_RAT		CG11777	FlyBaseCGID gene	CG11777
ENSMUSG00000010751	MGI Symbol	Tnfrsf22		ENSG00000072832	HGNC Symbol	CRMP1		ENSRNOG00000001996	UniProtKB/Swiss-Prot	YTDC1_RAT		CG11779	FlyBaseCGID gene	CG11779
ENSMUSG00000010914	MGI Symbol	Pdhx		ENSG00000072849	HGNC Symbol	DERL2		ENSRNOG00000002001	UniProtKB/Swiss-Prot	ITSN1_RAT		CG11780	FlyBaseName gene	beta4GalT7
ENSMUSG00000011096	MGI Symbol	Akt1s1		ENSG00000072858	HGNC Symbol	SIDT1		ENSRNOG00000002004	Projected MGI Symbol	Prdm8		CG11799	FlyBaseName gene	Mnf
ENSMUSG00000011114	MGI Symbol	Tbrg1		ENSG00000073169	UniProtKB/Swiss-Prot	SELO_HUMAN		ENSRNOG00000002013	UniProtKB/Swiss-Prot	SIDT1_RAT		CG11802	FlyBaseCGID gene	CG11802
ENSMUSG00000011306	MGI Symbol	Sf4		ENSG00000073712	HGNC Symbol	PLEKHC1		ENSRNOG00000002021	UniProtKB/TrEMBL	Q6PDU3_RAT		CG11807	FlyBaseCGID gene	CG11807
ENSMUSG00000011427	MGI Symbol	6330581L23Rik		ENSG00000073756	HGNC Symbol	PTGS2		ENSRNOG00000002028	RefSeq peptide	NP_001020185.1		CG11825	FlyBaseCGID gene	CG11825
ENSMUSG00000011960	MGI Symbol	Ccnt1		ENSG00000073905	HGNC Symbol	VDAC1		ENSRNOG00000002034				CG11839	FlyBaseCGID gene	CG11839
ENSMUSG00000012296	MGI Symbol	Tjap1		ENSG00000073969	HGNC Symbol	NSF		ENSRNOG00000002044	RefSeq peptide	NP_001020186.1		CG11859	FlyBaseCGID gene	CG11859
ENSMUSG00000012640	MGI Symbol	Zfp715		ENSG00000074266	HGNC Symbol	EED		ENSRNOG00000002054	Projected MGI Symbol	Glmn		CG11866	FlyBaseCGID gene	CG11866
ENSMUSG00000013089	MGI Symbol	Etv5		ENSG00000074319	HGNC Symbol	TSG101		ENSRNOG00000002069	EntrezGene	498081		CG11876	FlyBaseCGID gene	CG11876
ENSMUSG00000013275	MGI Symbol	Slc41a1		ENSG00000074590	HGNC Symbol	NUAK1		ENSRNOG00000002092	EntrezGene	288275		CG11877	FlyBaseCGID gene	CG11877
ENSMUSG00000013495	MGI Symbol	Tmem175		ENSG00000074696	HGNC Symbol	PTPLAD1		ENSRNOG00000002093	UniProtKB/Swiss-Prot	TGBR3_RAT		CG11909	FlyBaseCGID gene	CG11909
ENSMUSG00000013529	MGI Symbol	2410002F23Rik		ENSG00000075043	HGNC Symbol	KCNQ2		ENSRNOG00000002101	UniProtKB/Swiss-Prot	PUR6_RAT		CG11919	FlyBaseCGID gene	CG11919
ENSMUSG00000013562	MGI Symbol	4833413E03Rik		ENSG00000075131	HGNC Symbol	TIPIN		ENSRNOG00000002106	EntrezGene	289584		CG1193	FlyBaseCGID gene	CG1193
ENSMUSG00000013646	MGI Symbol	Sh3bp5l		ENSG00000075142	HGNC Symbol	SRI		ENSRNOG00000002121	UniProtKB/Swiss-Prot	LRC8D_RAT		CG11961	FlyBaseCGID gene	CG11961
ENSMUSG00000013973	MGI Symbol	Dedd		ENSG00000075213	HGNC Symbol	SEMA3A		ENSRNOG00000002126	RefSeq peptide	NP_981954.1		CG11963	FlyBaseCGID gene	CG11963
ENSMUSG00000014039	MGI Symbol	Prdm15		ENSG00000075223	HGNC Symbol	SEMA3C		ENSRNOG00000002128	UniProtKB/Swiss-Prot	PUR1_RAT		CG11968	FlyBaseCGID gene	CG11968
ENSMUSG00000014353	MGI Symbol	2610301K12Rik		ENSG00000075239	HGNC Symbol	ACAT1		ENSRNOG00000002177	EntrezGene	289608		CG11982	FlyBaseCGID gene	CG11982
ENSMUSG00000014361	MGI Symbol	Mertk		ENSG00000075240	RefSeq peptide	NP_055939.1		ENSRNOG00000002182	EntrezGene	305227		CG11990	FlyBaseCGID gene	CG11990
ENSMUSG00000014402	MGI Symbol	Tsg101		ENSG00000075413	HGNC Symbol	MARK3		ENSRNOG00000002192	Projected MGI Symbol	AA536743		CG11999	FlyBaseCGID gene	CG11999
ENSMUSG00000014470	MGI Symbol	Rnf166		ENSG00000075420	HGNC Symbol	FNDC3B		ENSRNOG00000002201				CG12014	FlyBaseCGID gene	CG12014
ENSMUSG00000014599	MGI Symbol	Csf1		ENSG00000075426	HGNC Symbol	FOSL2		ENSRNOG00000002202	EntrezGene	289501		CG12019	FlyBaseName gene	Cdc37
ENSMUSG00000014668	MGI Symbol	Chfr		ENSG00000075461	HGNC Symbol	CACNG4		ENSRNOG00000002203	UniProtKB/TrEMBL	Q4FZV6_RAT		CG12030	FlyBaseCGID gene	CG12030
ENSMUSG00000014763	MGI Symbol	4932442K08Rik		ENSG00000075618	HGNC Symbol	FSCN1		ENSRNOG00000002214	EntrezGene	289457		CG12031	FlyBaseName gene	MED14
ENSMUSG00000014782	MGI Symbol	Plekhg4		ENSG00000075884	HGNC Symbol	ARHGAP15		ENSRNOG00000002244	UniProtKB/Swiss-Prot	PGFRA_RAT		CG12042	FlyBaseCGID gene	CG12042
ENSMUSG00000014786	EntrezGene	277973		ENSG00000075886	UniProtKB/Swiss-Prot	TBA2_HUMAN		ENSRNOG00000002254	UniProtKB/Swiss-Prot	TMM33_RAT		CG12050	FlyBaseCGID gene	CG12050
ENSMUSG00000014867	MGI Symbol	Surf4		ENSG00000075975	HGNC Symbol	MKRN2		ENSRNOG00000002270	RefSeq peptide	NP_001028868.1		CG12058	FlyBaseName gene	mxc
ENSMUSG00000015002	MGI Symbol	C920006C10Rik		ENSG00000076067	HGNC Symbol	RBMS2		ENSRNOG00000002273	UniProtKB/Swiss-Prot	ASAHL_RAT		CG12101	FlyBaseName gene	Hsp60
ENSMUSG00000015027	MGI Symbol	Galns		ENSG00000076344	HGNC Symbol	RGS11		ENSRNOG00000002280	EntrezGene	302363		CG12102	FlyBaseCGID gene	CG12102
ENSMUSG00000015092	MGI Symbol	Edf1		ENSG00000076685	HGNC Symbol	NT5C2		ENSRNOG00000002318	Projected MGI Symbol	3732412D22Rik		CG12125	FlyBaseCGID gene	CG12125
ENSMUSG00000015120	MGI Symbol	Ube2i		ENSG00000076716	HGNC Symbol	GPC4		ENSRNOG00000002321	RefSeq peptide	NP_001014128.1		CG1214	FlyBaseName gene	ru
ENSMUSG00000015143	MGI Symbol	Actn1		ENSG00000077080	HGNC Symbol	ACTL6B		ENSRNOG00000002338	RefSeq peptide	NP_001034430.1		CG12151	FlyBaseCGID gene	CG12151
ENSMUSG00000015217	MGI Symbol	Hmgb3		ENSG00000077097	HGNC Symbol	TOP2B		ENSRNOG00000002347	Projected MGI Symbol	Rgl1		CG12157	FlyBaseName gene	Tom40
ENSMUSG00000015243	MGI Symbol	Abca1		ENSG00000077264	HGNC Symbol	PAK3		ENSRNOG00000002349	UniProtKB/Swiss-Prot	GBRA2_RAT		CG1216	FlyBaseName gene	mri
ENSMUSG00000015337	MGI Symbol	Endog		ENSG00000077348	HGNC Symbol	EXOSC5		ENSRNOG00000002353	UniProtKB/Swiss-Prot	RBGPR_RAT		CG12175	FlyBaseName gene	tth
ENSMUSG00000015354	MGI Symbol	Pcolce2		ENSG00000077380	HGNC Symbol	DYNC1I2		ENSRNOG00000002355	RefSeq peptide	NP_001014140.1		CG12189	FlyBaseName gene	Rev1
ENSMUSG00000015461	MGI Symbol	Crebl1		ENSG00000077514	HGNC Symbol	POLD3		ENSRNOG00000002358	UniProtKB/Swiss-Prot	RISC_RAT		CG12190	FlyBaseCGID gene	CG12190
ENSMUSG00000015542	MGI Symbol	Nat9		ENSG00000077585	HGNC Symbol	GPR137B		ENSRNOG00000002360	UniProtKB/Swiss-Prot	GBRG1_RAT		CG12192	FlyBaseName gene	Klp59D
ENSMUSG00000015597	MGI Symbol	Zfp318		ENSG00000077684	HGNC Symbol	PHF17		ENSRNOG00000002364	UniProtKB/Swiss-Prot	ZN179_RAT		CG12194	FlyBaseCGID gene	CG12194
ENSMUSG00000015668	MGI Symbol	Pdzd11		ENSG00000078061	HGNC Symbol	ARAF		ENSRNOG00000002365	RefSeq peptide	NP_001020883.1		CG12201	FlyBaseCGID gene	CG12201
ENSMUSG00000015697	MGI Symbol	Setdb1		ENSG00000078081	HGNC Symbol	LAMP3		ENSRNOG00000002368	Projected MGI Symbol	Iars2		CG12202	FlyBaseName gene	Nat1
ENSMUSG00000015748	MGI Symbol	Prpf3		ENSG00000078269	HGNC Symbol	SYNJ2		ENSRNOG00000002373	UniProtKB/Swiss-Prot	AKAP1_RAT		CG12210	FlyBaseName gene	Syb
ENSMUSG00000015766	MGI Symbol	Eps8		ENSG00000078304	HGNC Symbol	PPP2R5C		ENSRNOG00000002407	EntrezGene	304721		CG12214	FlyBaseCGID gene	CG12214
ENSMUSG00000015882	MGI Symbol	Lcorl		ENSG00000078549	HGNC Symbol	ADCYAP1R1		ENSRNOG00000002413	RefSeq peptide	NP_001014130.1		CG12217	FlyBaseName gene	PpV
ENSMUSG00000015944	MGI Symbol	Gats		ENSG00000078596	HGNC Symbol	ITM2A		ENSRNOG00000002433	RefSeq peptide	NP_001014011.1		CG12218	FlyBaseName gene	mei-P26
ENSMUSG00000015961	MGI Symbol	Adss		ENSG00000078618	HGNC Symbol	NRD1		ENSRNOG00000002440	UniProtKB/Swiss-Prot	RALB_RAT		CG12235	FlyBaseName gene	Arp11
ENSMUSG00000015968	MGI Symbol	Cacna1d		ENSG00000078674	HGNC Symbol	PCM1		ENSRNOG00000002443	UniProtKB/Swiss-Prot	MFAP3_RAT		CG12237	FlyBaseCGID gene	CG12237
ENSMUSG00000015970	MGI Symbol	Chdh		ENSG00000078814	HGNC Symbol	MYH7B		ENSRNOG00000002449	RefSeq peptide	NP_536727.2		CG12238	FlyBaseName gene	l(1)G0084
ENSMUSG00000016179	MGI Symbol	Camk1g		ENSG00000079134	HGNC Symbol	THOC1		ENSRNOG00000002454	UniProtKB/Swiss-Prot	RING2_RAT		CG12272	FlyBaseCGID gene	CG12272
ENSMUSG00000016181	MGI Symbol	AA408296		ENSG00000079156	HGNC Symbol	OSBPL6		ENSRNOG00000002463	UniProtKB/Swiss-Prot	SNN_RAT		CG12275	FlyBaseName gene	RpS10a
ENSMUSG00000016256	MGI Symbol	Ctsz		ENSG00000079257	HGNC Symbol	LXN		ENSRNOG00000002478	RefSeq peptide	NP_835192.1		CG12276	FlyBaseName gene	Aos1
ENSMUSG00000016257	MGI Symbol	2310042G06Rik		ENSG00000079332	HGNC Symbol	SAR1A		ENSRNOG00000002480	EntrezGene	289287		CG12279	FlyBaseCGID gene	CG12279
ENSMUSG00000016319	MGI Symbol	Slc25a5		ENSG00000079459	HGNC Symbol	FDFT1		ENSRNOG00000002506	UniProtKB/Swiss-Prot	CDKL2_RAT		CG1228	FlyBaseName gene	Ptpmeg
ENSMUSG00000016346	MGI Symbol	Kcnq2		ENSG00000079616	HGNC Symbol	KIF22		ENSRNOG00000002511	UniProtKB/Swiss-Prot	VGFR3_RAT		CG12286	FlyBaseName gene	kar
ENSMUSG00000016409	MGI Symbol	2610020O08Rik		ENSG00000079819	HGNC Symbol	EPB41L2		ENSRNOG00000002515	UniProtKB/TrEMBL	Q99NX2_RAT		CG12288	FlyBaseCGID gene	CG12288
ENSMUSG00000016481	MGI Symbol	Crry		ENSG00000079950	HGNC Symbol	STX7		ENSRNOG00000002525	UniProtKB/Swiss-Prot	PGH2_RAT		CG12301	FlyBaseCGID gene	CG12301
ENSMUSG00000016505				ENSG00000080189	HGNC Symbol	SLC35C2		ENSRNOG00000002529	Projected MGI Symbol	Rap2c		CG12304	FlyBaseCGID gene	CG12304
ENSMUSG00000016541	MGI Symbol	Atxn10		ENSG00000080345	HGNC Symbol	RIF1		ENSRNOG00000002541	EntrezGene	305343		CG1231	FlyBaseCGID gene	CG1231
ENSMUSG00000016624	MGI Symbol	Phf21b		ENSG00000080503	HGNC Symbol	SMARCA2		ENSRNOG00000002545	EntrezGene	302913		CG12317	FlyBaseName gene	JhI-21
ENSMUSG00000016921	MGI Symbol	Sfrs6		ENSG00000080824	HGNC Symbol	HSP90AA1		ENSRNOG00000002556	Projected MGI Symbol	Tsr2		CG12333	FlyBaseCGID gene	CG12333
ENSMUSG00000016946	MGI Symbol	Kctd5		ENSG00000080845	HGNC Symbol	DLGAP4		ENSRNOG00000002565	EntrezGene	317256		CG12342	FlyBaseCGID gene	CG12342
ENSMUSG00000017009	MGI Symbol	Sdc4		ENSG00000081019	HGNC Symbol	RSBN1		ENSRNOG00000002580	RefSeq peptide	NP_001032269.1		CG12348	FlyBaseName gene	Sh
ENSMUSG00000017132	MGI Symbol	Pscd1		ENSG00000081154	HGNC Symbol	PCNP		ENSRNOG00000002593	UniProtKB/Swiss-Prot	ERR3_RAT		CG12352	FlyBaseName gene	san
ENSMUSG00000017176	MGI Symbol	Nt5c3l		ENSG00000081760	HGNC Symbol	AACS		ENSRNOG00000002595	UniProtKB/Swiss-Prot	DPP10_RAT		CG12357	FlyBaseName gene	Cbp20
ENSMUSG00000017188	MGI Symbol	Ccdc56		ENSG00000081818	HGNC Symbol	PCDHB4		ENSRNOG00000002618	RefSeq peptide	NP_001040550.1		CG12362	FlyBaseCGID gene	CG12362
ENSMUSG00000017221	MGI Symbol	Psmd3		ENSG00000081923	HGNC Symbol	ATP8B1		ENSRNOG00000002712				CG12363	FlyBaseName gene	Dlc90F
ENSMUSG00000017307	MGI Symbol	Acot8		ENSG00000082074	HGNC Symbol	FYB		ENSRNOG00000002736	EntrezGene	304914		CG12366	FlyBaseName gene	O-fut1
ENSMUSG00000017344	MGI Symbol	Vtn		ENSG00000082258	HGNC Symbol	CCNT2		ENSRNOG00000002737	Projected MGI Symbol	Sh3bp5l		CG12370	FlyBaseCGID gene	CG12370
ENSMUSG00000017376	MGI Symbol	Nlk		ENSG00000082781	HGNC Symbol	ITGB5		ENSRNOG00000002746	UniProtKB/TrEMBL	Q7TP46_RAT		CG12375	FlyBaseCGID gene	CG12375
ENSMUSG00000017421	MGI Symbol	Zfp207		ENSG00000082898	HGNC Symbol	XPO1		ENSRNOG00000002748	UniProtKB/Swiss-Prot	CCD43_RAT		CG12389	FlyBaseName gene	Fpps
ENSMUSG00000017428	MGI Symbol	Psmd11		ENSG00000083642	HGNC Symbol	APRIN		ENSRNOG00000002751	UniProtKB/Swiss-Prot	ZDH15_RAT		CG12393	FlyBaseCGID gene	CG12393
ENSMUSG00000017466	MGI Symbol	Timp2		ENSG00000083799	HGNC Symbol	CYLD		ENSRNOG00000002764	Projected MGI Symbol	Mett10d		CG12396	FlyBaseName gene	Nnp-1
ENSMUSG00000017478	MGI Symbol	5830416A07Rik		ENSG00000083838	HGNC Symbol	ZNF446		ENSRNOG00000002790	UniProtKB/Swiss-Prot	ABCB7_RAT		CG12398	FlyBaseCGID gene	CG12398
ENSMUSG00000017485	MGI Symbol	Top2b		ENSG00000083842	HGNC Symbol	ZNF8		ENSRNOG00000002791	UniProtKB/Swiss-Prot	BCL2_RAT		CG12399	FlyBaseName gene	Mad
ENSMUSG00000017548	MGI Symbol	Suz12		ENSG00000083896	HGNC Symbol	YTHDC1		ENSRNOG00000002793	UniProtKB/Swiss-Prot	SSR2_RAT		CG12404	FlyBaseCGID gene	CG12404
ENSMUSG00000017561	MGI Symbol	Crlf3		ENSG00000084090	HGNC Symbol	STARD7		ENSRNOG00000002795	EntrezGene	303652		CG12405	FlyBaseName gene	Prx2540-1
ENSMUSG00000017615	MGI Symbol	Tnfaip1		ENSG00000084207	HGNC Symbol	GSTP1		ENSRNOG00000002803	UniProtKB/Swiss-Prot	CNOT6_RAT		CG1241	FlyBaseName gene	Atg2
ENSMUSG00000017664	MGI Symbol	Slc35c2		ENSG00000084234	HGNC Symbol	APLP2		ENSRNOG00000002810	UniProtKB/Swiss-Prot	GFPT2_RAT		CG1242	FlyBaseName gene	Hsp83
ENSMUSG00000017667	MGI Symbol	Zfp334		ENSG00000084453	HGNC Symbol	SLCO1A2		ENSRNOG00000002832	UniProtKB/Swiss-Prot	MOT8_RAT		CG12449	FlyBaseName gene	Gfat1
ENSMUSG00000017715	MGI Symbol	Pgs1		ENSG00000084652	HGNC Symbol	TXLNA		ENSRNOG00000002838	EntrezGene	302422		CG12490	FlyBaseCGID gene	CG12490
ENSMUSG00000017734	MGI Symbol	Dbndd2		ENSG00000084733	HGNC Symbol	RAB10		ENSRNOG00000002848	UniProtKB/Swiss-Prot	AOFA_RAT		CG12530	FlyBaseName gene	Cdc42
ENSMUSG00000017754	MGI Symbol	Pltp		ENSG00000084754	HGNC Symbol	HADHA		ENSRNOG00000002896	UniProtKB/Swiss-Prot	PRDX6_RAT		CG12531	FlyBaseCGID gene	CG12531
ENSMUSG00000017774	MGI Symbol	Myo1c		ENSG00000085117	HGNC Symbol	CD82		ENSRNOG00000002899	UniProtKB/TrEMBL	Q66HA0_RAT		CG12539	FlyBaseCGID gene	CG12539
ENSMUSG00000017776	MGI Symbol	Crk		ENSG00000085274	HGNC Symbol	MYNN		ENSRNOG00000002908	RefSeq peptide	NP_671481.2		CG12547
ENSMUSG00000017843	MGI Symbol	Ppp2r5c		ENSG00000085365	HGNC Symbol	SCAMP1		ENSRNOG00000002911	UniProtKB/Swiss-Prot	ALBU_RAT		CG12559	FlyBaseName gene	rl
ENSMUSG00000017868	MGI Symbol	Sgk2		ENSG00000085733	HGNC Symbol	CTTN		ENSRNOG00000002914	RefSeq peptide	NP_001013892.1		CG12582	FlyBaseCGID gene	CG12582
ENSMUSG00000017943	MGI Symbol	Gdap1l1		ENSG00000086061	HGNC Symbol	DNAJA1		ENSRNOG00000002916	UniProtKB/Swiss-Prot	CAH4_RAT		CG12630	FlyBaseName gene	tio
ENSMUSG00000018042	MGI Symbol	Cyb5r3		ENSG00000086200	HGNC Symbol	IPO11		ENSRNOG00000002926	EntrezGene	498272		CG1268	FlyBaseCGID gene	CG1268
ENSMUSG00000018199	MGI Symbol	Trove2		ENSG00000086300	HGNC Symbol	SNX10		ENSRNOG00000002934	UniProtKB/Swiss-Prot	AT1B1_RAT		CG12730	FlyBaseCGID gene	CG12730
ENSMUSG00000018209	MGI Symbol	Stk4		ENSG00000086666	HGNC Symbol	ZFAND6		ENSRNOG00000002940	UniProtKB/TrEMBL	Q99MD2_RAT		CG12749	FlyBaseName gene	Hrb87F
ENSMUSG00000018287	MGI Symbol	Spag7		ENSG00000086712	UniProtKB/Swiss-Prot	TXLNG_HUMAN		ENSRNOG00000002949	EntrezGene	303698		CG12756	FlyBaseName gene	Eaf6
ENSMUSG00000018326	MGI Symbol	Ywhab		ENSG00000087085	HGNC Symbol	ACHE		ENSRNOG00000002977	Projected MGI Symbol	Ttc19		CG12782	FlyBaseCGID gene	CG12782
ENSMUSG00000018362	MGI Symbol	Kpna2		ENSG00000087086	HGNC Symbol	FTL		ENSRNOG00000002980	Projected MGI Symbol	Tsr1		CG12788	FlyBaseCGID gene	CG12788
ENSMUSG00000018363	MGI Symbol	Smurf2		ENSG00000087087	UniProtKB/Swiss-Prot	ARS2_HUMAN		ENSRNOG00000002991	RefSeq peptide	NP_942052.1		CG12833	FlyBaseName gene	esn
ENSMUSG00000018372	MGI Symbol	Ccdc45		ENSG00000087095	HGNC Symbol	NLK		ENSRNOG00000002997	UniProtKB/Swiss-Prot	NHRF2_RAT		CG12870	FlyBaseCGID gene	CG12870
ENSMUSG00000018377	MGI Symbol	Vezf1		ENSG00000087157	HGNC Symbol	PGS1		ENSRNOG00000003001	EntrezGene	689752		CG12876	FlyBaseCGID gene	CG12876
ENSMUSG00000018379	MGI Symbol	Sfrs1		ENSG00000087191	HGNC Symbol	PSMC5		ENSRNOG00000003025	RefSeq peptide	NP_001019960.1		CG12891	FlyBaseName gene	CPTI
ENSMUSG00000018398	MGI Symbol	Sept8		ENSG00000087253	HGNC Symbol	AYTL1		ENSRNOG00000003029	UniProtKB/Swiss-Prot	CALR_RAT		CG12896	FlyBaseCGID gene	CG12896
ENSMUSG00000018401	MGI Symbol	Mtmr4		ENSG00000087338	HGNC Symbol	GMCL1		ENSRNOG00000003038	UniProtKB/Swiss-Prot	SFT2B_RAT		CG12904	FlyBaseCGID gene	CG12904
ENSMUSG00000018405	MGI Symbol	Mrm1		ENSG00000087470	HGNC Symbol	DNM1L		ENSRNOG00000003065	RefSeq peptide	NP_001007801.1		CG1291	FlyBaseCGID gene	CG1291
ENSMUSG00000018425	MGI Symbol	Dhx40		ENSG00000087502	HGNC Symbol	ERGIC2		ENSRNOG00000003076	RefSeq peptide	NP_001020574.1		CG12913	FlyBaseCGID gene	CG12913
ENSMUSG00000018428	MGI Symbol	Akap1		ENSG00000088205	HGNC Symbol	DDX18		ENSRNOG00000003080				CG12948	FlyBaseCGID gene	CG12948
ENSMUSG00000018442	MGI Symbol	Derl2		ENSG00000088256	HGNC Symbol	GNA11		ENSRNOG00000003084	UniProtKB/Swiss-Prot	PARP1_RAT		CG13001	FlyBaseCGID gene	CG13001
ENSMUSG00000018459	MGI Symbol	Slc13a3		ENSG00000088448	HGNC Symbol	ANKRD10		ENSRNOG00000003088	EntrezGene	288093		CG1309	FlyBaseCGID gene	CG1309
ENSMUSG00000018470	MGI Symbol	Kcnab3		ENSG00000088833	HGNC Symbol	NSFL1C		ENSRNOG00000003108	UniProtKB/Swiss-Prot	ACBD4_RAT		CG13095	FlyBaseCGID gene	CG13095
ENSMUSG00000018572	MGI Symbol	Phf23		ENSG00000088854	HGNC Symbol	C20orf194		ENSRNOG00000003116	Projected MGI Symbol	Dph1		CG13097	FlyBaseCGID gene	CG13097
ENSMUSG00000018634	MGI Symbol	Crhr1		ENSG00000088930	HGNC Symbol	XRN2		ENSRNOG00000003127	UniProtKB/Swiss-Prot	SPRY4_RAT		CG13160	FlyBaseCGID gene	CG13160
ENSMUSG00000018648	MGI Symbol	Dusp14		ENSG00000088970	RefSeq peptide	NP_060944.2		ENSRNOG00000003131	UniProtKB/Swiss-Prot	RAB26_RAT		CG13178	FlyBaseCGID gene	CG13178
ENSMUSG00000018659	MGI Symbol	Pnpo		ENSG00000089006	HGNC Symbol	SNX5		ENSRNOG00000003138	UniProtKB/Swiss-Prot	FCGR2_RAT		CG1322	FlyBaseName gene	zfh1
ENSMUSG00000018661	MGI Symbol	Cog1		ENSG00000089048	HGNC Symbol	ESF1		ENSRNOG00000003148	UniProtKB/Swiss-Prot	TIMP2_RAT		CG13232	FlyBaseName gene	BBS4
ENSMUSG00000018752	MGI Symbol	Tnfsf12		ENSG00000089159	HGNC Symbol	PXN		ENSRNOG00000003185	UniProtKB/Swiss-Prot	GCP60_RAT		CG13248	FlyBaseCGID gene	CG13248
ENSMUSG00000018761	MGI Symbol	Mpdu1		ENSG00000089195	UniProtKB/Swiss-Prot	TRM6_HUMAN		ENSRNOG00000003187	Projected MGI Symbol	Armcx5		CG13287	FlyBaseCGID gene	CG13287
ENSMUSG00000018820	MGI Symbol	Zfyve27		ENSG00000089280	HGNC Symbol	FUS		ENSRNOG00000003195	UniProtKB/Swiss-Prot	CSKI1_RAT		CG1333	FlyBaseName gene	Ero1L
ENSMUSG00000018849	MGI Symbol	Wwc1		ENSG00000089351	HGNC Symbol	GRAMD1A		ENSRNOG00000003206	RefSeq peptide	NP_112330.1		CG13334	FlyBaseCGID gene	CG13334
ENSMUSG00000018858	MGI Symbol	Ict1		ENSG00000089723	HGNC Symbol	OTUB2		ENSRNOG00000003207	EntrezGene	287746		CG13343	FlyBaseCGID gene	CG13343
ENSMUSG00000018865	MGI Symbol	Sult4a1		ENSG00000089847	HGNC Symbol	ANKRD24		ENSRNOG00000003213	EntrezGene	287773		CG13349	FlyBaseCGID gene	CG13349
ENSMUSG00000019143	MGI Symbol	Harsl		ENSG00000090054	HGNC Symbol	SPTLC1		ENSRNOG00000003223	RefSeq peptide	NP_445775.1		CG13369	FlyBaseCGID gene	CG13369
ENSMUSG00000019146	MGI Symbol	Cacng2		ENSG00000090097	HGNC Symbol	PCBP4		ENSRNOG00000003224	UniProtKB/TrEMBL	Q3B8R8_RAT		CG13374	FlyBaseName gene	pcl
ENSMUSG00000019158	MGI Symbol	Tmem160		ENSG00000090273	HGNC Symbol	NUDC		ENSRNOG00000003229	Projected MGI Symbol	Tspan7		CG13384	FlyBaseCGID gene	CG13384
ENSMUSG00000019235	MGI Symbol	Rps6kl1		ENSG00000090432	HGNC Symbol	C1orf166		ENSRNOG00000003232	UniProtKB/Swiss-Prot	NHERF_RAT		CG13387	FlyBaseName gene	emb
ENSMUSG00000019370	MGI Symbol	Calm3		ENSG00000090487	HGNC Symbol	SPG21		ENSRNOG00000003234	UniProtKB/Swiss-Prot	MGRN1_RAT		CG13388	FlyBaseName gene	Akap200
ENSMUSG00000019428	MGI Symbol	Fkbp8		ENSG00000090520	HGNC Symbol	DNAJB11		ENSRNOG00000003239	UniProtKB/Swiss-Prot	CANT1_RAT		CG1341	FlyBaseName gene	Rpt1
ENSMUSG00000019433	MGI Symbol	Gipc1		ENSG00000091127	HGNC Symbol	PUS7		ENSRNOG00000003241	UniProtKB/Swiss-Prot	GBRG2_RAT		CG13425	FlyBaseName gene	bl
ENSMUSG00000019471	MGI Symbol	Cdc37		ENSG00000091317	HGNC Symbol	CMTM6		ENSRNOG00000003247	RefSeq peptide	NP_001020141.1		CG1344	FlyBaseCGID gene	CG1344
ENSMUSG00000019478	MGI Symbol	Rab4a		ENSG00000091640	HGNC Symbol	SPAG7		ENSRNOG00000003256	UniProtKB/Swiss-Prot	CCNG1_RAT		CG1345	FlyBaseName gene	Gfat2
ENSMUSG00000019578	MGI Symbol	Ubxd1		ENSG00000092096	HGNC Symbol	SLC22A17		ENSRNOG00000003258	UniProtKB/Swiss-Prot	CDC73_RAT		CG13466	FlyBaseCGID gene	CG13466
ENSMUSG00000019755	MGI Symbol	AI840826		ENSG00000092108	HGNC Symbol	SCFD1		ENSRNOG00000003261	Projected MGI Symbol	Usp9x		CG13604	FlyBaseCGID gene	CG13604
ENSMUSG00000019769	MGI Symbol	Syne1		ENSG00000092445	HGNC Symbol	TYRO3		ENSRNOG00000003262	UniProtKB/Swiss-Prot	CCG4_RAT		CG13605	FlyBaseCGID gene	CG13605
ENSMUSG00000019790	MGI Symbol	Stxbp5		ENSG00000092621	HGNC Symbol	PHGDH		ENSRNOG00000003264	EntrezGene	303669		CG13611	FlyBaseCGID gene	CG13611
ENSMUSG00000019794	MGI Symbol	Katna1		ENSG00000092931	RefSeq peptide	NP_077287.1		ENSRNOG00000003302	UniProtKB/Swiss-Prot	FLCN_RAT		CG1362	FlyBaseName gene	cdc2rk
ENSMUSG00000019809	MGI Symbol	Pex3		ENSG00000094880	HGNC Symbol	CDC23		ENSRNOG00000003308	Projected MGI Symbol	Darc		CG13624	FlyBaseCGID gene	CG13624
ENSMUSG00000019817	MGI Symbol	Plagl1		ENSG00000094916	HGNC Symbol	CBX5		ENSRNOG00000003334	EntrezGene	313743		CG13625	FlyBaseCGID gene	CG13625
ENSMUSG00000019826	MGI Symbol	Zbtb24		ENSG00000094975	HGNC Symbol	C1orf9		ENSRNOG00000003342				CG13630	FlyBaseCGID gene	CG13630
ENSMUSG00000019836				ENSG00000095059	HGNC Symbol	DHPS		ENSRNOG00000003358	RefSeq peptide	NP_001020308.1		CG13688	FlyBaseName gene	Ipk2
ENSMUSG00000019877	MGI Symbol	Serinc1		ENSG00000095209	HGNC Symbol	TMEM38B		ENSRNOG00000003359	UniProtKB/Swiss-Prot	OGT1_RAT		CG13702	FlyBaseName gene	AlCR2
ENSMUSG00000019889	MGI Symbol	Ptprk		ENSG00000095303	HGNC Symbol	PTGS1		ENSRNOG00000003368	Projected MGI Symbol	Tspyl2		CG1374	FlyBaseName gene	tsh
ENSMUSG00000019891	MGI Symbol	Dcbld1		ENSG00000095370	HGNC Symbol	SH2D3C		ENSRNOG00000003398	Projected MGI Symbol	Tomm40l		CG13743	FlyBaseCGID gene	CG13743
ENSMUSG00000019894	MGI Symbol	Slc6a15		ENSG00000095380	HGNC Symbol	NANS		ENSRNOG00000003399	RefSeq peptide	NP_543172.1		CG13760	FlyBaseCGID gene	CG13760
ENSMUSG00000019907	MGI Symbol	Ppp1r12a		ENSG00000095485	HGNC Symbol	CWF19L1		ENSRNOG00000003403	EntrezGene	288993		CG13761	FlyBaseName gene	Bzd
ENSMUSG00000019916	MGI Symbol	P4ha1		ENSG00000095539	HGNC Symbol	SEMA4G		ENSRNOG00000003428	UniProtKB/Swiss-Prot	RUFY3_RAT		CG13778	FlyBaseName gene	Mnn1
ENSMUSG00000019952	MGI Symbol	Wdr51b		ENSG00000095564	HGNC Symbol	BTAF1		ENSRNOG00000003434	EntrezGene	304833		CG13784	FlyBaseCGID gene	CG13784
ENSMUSG00000019960	MGI Symbol	Dusp6		ENSG00000095637	HGNC Symbol	SORBS1		ENSRNOG00000003469	UniProtKB/Swiss-Prot	MAST1_RAT		CG13830	FlyBaseCGID gene	CG13830
ENSMUSG00000019978	MGI Symbol	Epb4.1l2		ENSG00000095794	HGNC Symbol	CREM		ENSRNOG00000003475	RefSeq peptide	NP_001017473.1		CG13887	FlyBaseCGID gene	CG13887
ENSMUSG00000019979	MGI Symbol	Apaf1		ENSG00000095951	HGNC Symbol	HIVEP1		ENSRNOG00000003491	UniProtKB/Swiss-Prot	KPCA_RAT		CG13889	FlyBaseCGID gene	CG13889
ENSMUSG00000019986	MGI Symbol	Ahi1		ENSG00000096006	HGNC Symbol	CRISP3		ENSRNOG00000003492	UniProtKB/Swiss-Prot	GAS7_RAT		CG13890	FlyBaseCGID gene	CG13890
ENSMUSG00000019990	MGI Symbol	Pde7b		ENSG00000096060	HGNC Symbol	FKBP5		ENSRNOG00000003494	UniProtKB/Swiss-Prot	LIPA4_RAT		CG13892	FlyBaseName gene	Cypl
ENSMUSG00000019997	MGI Symbol	Ctgf		ENSG00000096063	HGNC Symbol	SRPK1		ENSRNOG00000003550	UniProtKB/Swiss-Prot	ACBD6_RAT		CG13893	FlyBaseCGID gene	CG13893
ENSMUSG00000019998	MGI Symbol	Stx7		ENSG00000096070	HGNC Symbol	BRPF3		ENSRNOG00000003554	Projected MGI Symbol	Piga		CG1391	FlyBaseName gene	sol
ENSMUSG00000020032	MGI Symbol	Nuak1		ENSG00000096384	HGNC Symbol	HSP90AB1		ENSRNOG00000003578	EntrezGene	302288		CG13927	FlyBaseName gene	GC
ENSMUSG00000020038	MGI Symbol	Cry1		ENSG00000096717	HGNC Symbol	SIRT1		ENSRNOG00000003597	RefSeq peptide	NP_001007005.1		CG13929	FlyBaseName gene	metl
ENSMUSG00000020044	MGI Symbol	Timp3		ENSG00000096968	HGNC Symbol	JAK2		ENSRNOG00000003606	EntrezGene	498340		CG13930	FlyBaseCGID gene	CG13930
ENSMUSG00000020048	MGI Symbol	Hsp90b1		ENSG00000099204	HGNC Symbol	ABLIM1		ENSRNOG00000003611	RefSeq peptide	NP_001013246.1		CG13957	FlyBaseCGID gene	CG13957
ENSMUSG00000020063	MGI Symbol	Sirt1		ENSG00000099219	HGNC Symbol	KIAA1815		ENSRNOG00000003625	RefSeq peptide	NP_001012025.1		CG1401	FlyBaseName gene	cul-5
ENSMUSG00000020064	MGI Symbol	Herc4		ENSG00000099246	HGNC Symbol	RAB18		ENSRNOG00000003664	RefSeq peptide	NP_001020840.1		CG14015	FlyBaseCGID gene	CG14015
ENSMUSG00000020074	MGI Symbol	Ccar1		ENSG00000099250	HGNC Symbol	NRP1		ENSRNOG00000003680	UniProtKB/Swiss-Prot	GBRB2_RAT		CG1402	FlyBaseCGID gene	CG1402
ENSMUSG00000020076	MGI Symbol	Ddx50		ENSG00000099331	HGNC Symbol	MYO9B		ENSRNOG00000003691	Projected EntrezGene	66676		CG1404	FlyBaseName gene	ran
ENSMUSG00000020083	MGI Symbol	2010107G23Rik		ENSG00000099364	HGNC Symbol	FBXL19		ENSRNOG00000003707	Projected MGI Symbol	Zmym3		CG14040	FlyBaseCGID gene	CG14040
ENSMUSG00000020088	MGI Symbol	Sar1a		ENSG00000099385	HGNC Symbol	BCL7C		ENSRNOG00000003712	Projected MGI Symbol	Smek2		CG1407	FlyBaseCGID gene	CG1407
ENSMUSG00000020091	MGI Symbol	Eif4ebp2		ENSG00000099622	HGNC Symbol	CIRBP		ENSRNOG00000003723	Projected MGI Symbol	Wdr26		CG14080	FlyBaseName gene	Mkp3
ENSMUSG00000020101	MGI Symbol	4632428N05Rik		ENSG00000099783	HGNC Symbol	HNRPM		ENSRNOG00000003746	UniProtKB/Swiss-Prot	CXB1_RAT		CG1409	FlyBaseCGID gene	CG1409
ENSMUSG00000020114	MGI Symbol	Cand1		ENSG00000099804	HGNC Symbol	CDC34		ENSRNOG00000003753	UniProtKB/Swiss-Prot	RAB1B_RAT		CG14100	FlyBaseCGID gene	CG14100
ENSMUSG00000020115	MGI Symbol	Tbk1		ENSG00000099822	HGNC Symbol	HCN2		ENSRNOG00000003759	RefSeq peptide	NP_001005888.1		CG1411	FlyBaseName gene	CRMP
ENSMUSG00000020135	MGI Symbol	Apc2		ENSG00000099840	HGNC Symbol	C19orf36		ENSRNOG00000003779	UniProtKB/Swiss-Prot	DEDD_RAT		CG14130	FlyBaseCGID gene	CG14130
ENSMUSG00000020140	MGI Symbol	Lgr5		ENSG00000099875	HGNC Symbol	MKNK2		ENSRNOG00000003787	EntrezGene	498385		CG1414	FlyBaseName gene	bbx
ENSMUSG00000020176	MGI Symbol	Grb10		ENSG00000099882	HGNC Symbol	SHANK3		ENSRNOG00000003792	EntrezGene	317343		CG14149	FlyBaseCGID gene	CG14149
ENSMUSG00000020181	MGI Symbol	Nav3		ENSG00000099899	UniProtKB/Swiss-Prot	HTF9C_HUMAN		ENSRNOG00000003805	Projected MGI Symbol	0610013E23Rik		CG14184	FlyBaseCGID gene	CG14184
ENSMUSG00000020183	MGI Symbol	Cpm		ENSG00000099904	HGNC Symbol	ZDHHC8		ENSRNOG00000003822	RefSeq peptide	NP_776208.2		CG14194	FlyBaseCGID gene	CG14194
ENSMUSG00000020184	MGI Symbol	Mdm2		ENSG00000099960	HGNC Symbol	SLC7A4		ENSRNOG00000003825	RefSeq peptide	NP_001041354.1		CG1420	FlyBaseCGID gene	CG1420
ENSMUSG00000020190	MGI Symbol	Mknk2		ENSG00000099972	UniProtKB/Swiss-Prot	K0819_HUMAN		ENSRNOG00000003840	UniProtKB/Swiss-Prot	SLIT2_RAT		CG14206	FlyBaseName gene	RpS10b
ENSMUSG00000020205	MGI Symbol	Phlda1		ENSG00000100003	HGNC Symbol	SEC14L2		ENSRNOG00000003858	UniProtKB/Swiss-Prot	RENR_RAT		CG14207	FlyBaseCGID gene	CG14207
ENSMUSG00000020236	RefSeq peptide	NP_598725.1		ENSG00000100012	HGNC Symbol	SEC14L3		ENSRNOG00000003861	UniProtKB/TrEMBL	Q5RK15_RAT		CG14215	FlyBaseCGID gene	CG14215
ENSMUSG00000020241	MGI Symbol	Col6a2		ENSG00000100030	HGNC Symbol	MAPK1		ENSRNOG00000003864	UniProtKB/Swiss-Prot	GIPC1_RAT		CG14230	FlyBaseCGID gene	CG14230
ENSMUSG00000020250	MGI Symbol	Txnrd1		ENSG00000100034	HGNC Symbol	PPM1F		ENSRNOG00000003873	UniProtKB/Swiss-Prot	CBPD_RAT		CG14231	FlyBaseCGID gene	CG14231
ENSMUSG00000020255	MGI Symbol	D10Wsu102e		ENSG00000100068	HGNC Symbol	LRP5L		ENSRNOG00000003879	UniProtKB/Swiss-Prot	RN167_RAT		CG14232	FlyBaseCGID gene	CG14232
ENSMUSG00000020260	MGI Symbol	Pofut2		ENSG00000100077	HGNC Symbol	ADRBK2		ENSRNOG00000003882	UniProtKB/TrEMBL	Q8VI43_RAT		CG14234	FlyBaseCGID gene	CG14234
ENSMUSG00000020261	MGI Symbol	Slc36a1		ENSG00000100099	HGNC Symbol	HPS4		ENSRNOG00000003890	UniProtKB/Swiss-Prot	NP1L1_RAT		CG14270	FlyBaseCGID gene	CG14270
ENSMUSG00000020277	MGI Symbol	Pfkl		ENSG00000100100	RefSeq peptide	NP_443112.2		ENSRNOG00000003897	UniProtKB/Swiss-Prot	CO1A1_RAT		CG14296	FlyBaseName gene	endoA
ENSMUSG00000020280	MGI Symbol	4933435A13Rik		ENSG00000100104	UniProtKB/Swiss-Prot	SRR1L_HUMAN		ENSRNOG00000003905	RefSeq peptide	NP_068516.1		CG1442	FlyBaseCGID gene	CG1442
ENSMUSG00000020290	MGI Symbol	Xpo1		ENSG00000100124	HGNC Symbol	ANKRD54		ENSRNOG00000003929	EntrezGene	317183		CG14435	FlyBaseCGID gene	CG14435
ENSMUSG00000020297	MGI Symbol	Nsg2		ENSG00000100201	HGNC Symbol	DDX17		ENSRNOG00000003940	EntrezGene	682644		CG14446	FlyBaseCGID gene	CG14446
ENSMUSG00000020305	MGI Symbol	Asb3		ENSG00000100219	HGNC Symbol	XBP1		ENSRNOG00000003942	EntrezGene	299507		CG14472	FlyBaseName gene	poe
ENSMUSG00000020307	MGI Symbol	Cdc34		ENSG00000100234	HGNC Symbol	TIMP3		ENSRNOG00000003949	Projected MGI Symbol	Phka2		CG14505	FlyBaseCGID gene	CG14505
ENSMUSG00000020311	MGI Symbol	4933407N01Rik		ENSG00000100243	HGNC Symbol	CYB5R3		ENSRNOG00000003951	UniProtKB/Swiss-Prot	PRS4_RAT		CG14508	FlyBaseCGID gene	CG14508
ENSMUSG00000020312	MGI Symbol	Shc2		ENSG00000100258	HGNC Symbol	TMEM153		ENSRNOG00000003958	RefSeq peptide	NP_001004276.1		CG1451	FlyBaseName gene	Apc
ENSMUSG00000020326	MGI Symbol	Ccng1		ENSG00000100284	HGNC Symbol	TOM1		ENSRNOG00000003980	RefSeq peptide	NP_001005529.1		CG1453	FlyBaseName gene	Klp10A
ENSMUSG00000020331	MGI Symbol	Hcn2		ENSG00000100302	HGNC Symbol	RASD2		ENSRNOG00000003985	RefSeq peptide	NP_954529.1		CG14536	FlyBaseCGID gene	CG14536
ENSMUSG00000020349	MGI Symbol	Ppp2ca		ENSG00000100311	HGNC Symbol	PDGFB		ENSRNOG00000004001	RefSeq peptide	NP_001019958.1		CG14543	FlyBaseCGID gene	CG14543
ENSMUSG00000020361	MGI Symbol	Hspa4		ENSG00000100335	HGNC Symbol	SMCR7L		ENSRNOG00000004014	EntrezGene	287873		CG14548	FlyBaseName gene	HLHmbeta
ENSMUSG00000020362	MGI Symbol	Cnot6		ENSG00000100364	HGNC Symbol	C22orf9		ENSRNOG00000004019	UniProtKB/Swiss-Prot	PHLA1_RAT		CG14577	FlyBaseName gene	ORMDL
ENSMUSG00000020363	MGI Symbol	Gfpt2		ENSG00000100393	HGNC Symbol	EP300		ENSRNOG00000004033	EntrezGene	361324		CG14593	FlyBaseCGID gene	CG14593
ENSMUSG00000020380	MGI Symbol	Rad50		ENSG00000100522	HGNC Symbol	GNPNAT1		ENSRNOG00000004035	Projected MGI Symbol	Krr1		CG14613	FlyBaseCGID gene	CG14613
ENSMUSG00000020390	MGI Symbol	Ube2b		ENSG00000100532	HGNC Symbol	CGRRF1		ENSRNOG00000004048	UniProtKB/TrEMBL	Q5BJM3_RAT		CG14614	FlyBaseCGID gene	CG14614
ENSMUSG00000020402	MGI Symbol	Vdac1		ENSG00000100554	HGNC Symbol	ATP6V1D		ENSRNOG00000004049	Projected MGI Symbol	Baiap2		CG14618	FlyBaseCGID gene	CG14618
ENSMUSG00000020409	MGI Symbol	D11Ertd730e		ENSG00000100580	HGNC Symbol	TMED8		ENSRNOG00000004061	Projected MGI Symbol	Pnn		CG14619	FlyBaseCGID gene	CG14619
ENSMUSG00000020436	MGI Symbol	Gabrg2		ENSG00000100603	HGNC Symbol	SNW1		ENSRNOG00000004072	RefSeq peptide	NP_075580.1		CG14650	FlyBaseCGID gene	CG14650
ENSMUSG00000020448	MGI Symbol	Rnf185		ENSG00000100604	HGNC Symbol	CHGA		ENSRNOG00000004078	UniProtKB/Swiss-Prot	ENOB_RAT		CG14666	FlyBaseName gene	Tim17a2
ENSMUSG00000020458	MGI Symbol	Rtn4		ENSG00000100605	HGNC Symbol	ITPK1		ENSRNOG00000004084	EntrezGene	313969		CG14672	FlyBaseName gene	Spec2
ENSMUSG00000020463	MGI Symbol	Smek2		ENSG00000100626	HGNC Symbol	GALNTL1		ENSRNOG00000004099	EntrezGene	304763		CG14690	FlyBaseName gene	tomboy20
ENSMUSG00000020473	MGI Symbol	Aebp1		ENSG00000100647	HGNC Symbol	KIAA0247		ENSRNOG00000004110	EntrezGene	313974		CG1470	FlyBaseName gene	Gycbeta100B
ENSMUSG00000020484	MGI Symbol	Xbp1		ENSG00000100650	HGNC Symbol	SFRS5		ENSRNOG00000004117	RefSeq peptide	NP_067729.1		CG14715	FlyBaseCGID gene	CG14715
ENSMUSG00000020492	MGI Symbol	1110001A07Rik		ENSG00000100664	HGNC Symbol	EIF5		ENSRNOG00000004127	UniProtKB/TrEMBL	Q91Y79_RAT		CG14721	FlyBaseCGID gene	CG14721
ENSMUSG00000020521	MGI Symbol	0610013E23Rik		ENSG00000100714	HGNC Symbol	MTHFD1		ENSRNOG00000004132	UniProtKB/Swiss-Prot	LASP1_RAT		CG14724	FlyBaseName gene	CoVa
ENSMUSG00000020522	MGI Symbol	Mfap3		ENSG00000100726	HGNC Symbol	TELO2		ENSRNOG00000004137	EntrezGene	287178		CG14741	FlyBaseCGID gene	CG14741
ENSMUSG00000020530	UniprotKB/SpliceVariant	Q5SV77-3		ENSG00000100744	HGNC Symbol	C14orf129		ENSRNOG00000004140	Projected MGI Symbol	4933428G09Rik		CG14789	FlyBaseName gene	O-fut2
ENSMUSG00000020564	MGI Symbol	Atxn7l1		ENSG00000100764	HGNC Symbol	PSMC1		ENSRNOG00000004141	Projected MGI Symbol	Vasn		CG14802	FlyBaseName gene	MED18
ENSMUSG00000020570	MGI Symbol	Sypl		ENSG00000100784	HGNC Symbol	RPS6KA5		ENSRNOG00000004146	UniProtKB/Swiss-Prot	CORO7_RAT		CG1486	FlyBaseCGID gene	CG1486
ENSMUSG00000020571	MGI Symbol	Pdia6		ENSG00000100813	HGNC Symbol	ACIN1		ENSRNOG00000004160	UniProtKB/Swiss-Prot	PRPS2_RAT		CG14865	FlyBaseName gene	l(3)neo43
ENSMUSG00000020577	MGI Symbol	Tspan13		ENSG00000100829	HGNC Symbol	KIAA1443		ENSRNOG00000004162	UniProtKB/Swiss-Prot	F262_RAT		CG1487	FlyBaseName gene	krz
ENSMUSG00000020601	MGI Symbol	Trib2		ENSG00000100842	HGNC Symbol	EFS		ENSRNOG00000004201	UniProtKB/Swiss-Prot	RIMS2_RAT		CG14870	FlyBaseCGID gene	CG14870
ENSMUSG00000020607	MGI Symbol	AW125753		ENSG00000100883	HGNC Symbol	SRP54		ENSRNOG00000004205	EntrezGene	313860		CG1489	FlyBaseName gene	Pros45
ENSMUSG00000020608	MGI Symbol	Smc6		ENSG00000100941	HGNC Symbol	PNN		ENSRNOG00000004207	UniProtKB/TrEMBL	Q6ED65_RAT		CG14894	FlyBaseCGID gene	CG14894
ENSMUSG00000020610	MGI Symbol	X83328		ENSG00000100979	HGNC Symbol	PLTP		ENSRNOG00000004208	Projected MGI Symbol	Crim1		CG14899	FlyBaseCGID gene	CG14899
ENSMUSG00000020612	MGI Symbol	Prkar1a		ENSG00000101040	HGNC Symbol	PRKCBP1		ENSRNOG00000004219	UniProtKB/Swiss-Prot	DHYS_RAT		CG14939	FlyBaseCGID gene	CG14939
ENSMUSG00000020627	MGI Symbol	Kbtbd9		ENSG00000101049	HGNC Symbol	SGK2		ENSRNOG00000004221	EntrezGene	299802		CG14940	FlyBaseName gene	Pde1c
ENSMUSG00000020628	MGI Symbol	Ttc15		ENSG00000101109	HGNC Symbol	STK4		ENSRNOG00000004245	EntrezGene	289197		CG14941	FlyBaseName gene	esc
ENSMUSG00000020631	MGI Symbol	D530031C13Rik		ENSG00000101144	HGNC Symbol	BMP7		ENSRNOG00000004246	EntrezGene	303260		CG1495	FlyBaseName gene	CaMKI
ENSMUSG00000020640	MGI Symbol	Itsn2		ENSG00000101146	HGNC Symbol	RAE1		ENSRNOG00000004259	UniProtKB/Swiss-Prot	DOHH_RAT		CG14962	FlyBaseCGID gene	CG14962
ENSMUSG00000020653	MGI Symbol	Klf11		ENSG00000101150	HGNC Symbol	TPD52L2		ENSRNOG00000004268	RefSeq peptide	NP_062566.1		CG14971	FlyBaseCGID gene	CG14971
ENSMUSG00000020659	MGI Symbol	Cbll1		ENSG00000101160	HGNC Symbol	CTSZ		ENSRNOG00000004279	EntrezGene	305408		CG14977	FlyBaseCGID gene	CG14977
ENSMUSG00000020661	MGI Symbol	Dnmt3a		ENSG00000101166	UniProtKB/Swiss-Prot	CT045_HUMAN		ENSRNOG00000004282	UniProtKB/Swiss-Prot	ARL4A_RAT		CG14991	FlyBaseName gene	Fit1
ENSMUSG00000020671	MGI Symbol	Rab10		ENSG00000101180	HGNC Symbol	HRH3		ENSRNOG00000004290	EntrezGene	498416		CG14992	FlyBaseName gene	Ack
ENSMUSG00000020694	MGI Symbol	Tlk2		ENSG00000101188	HGNC Symbol	NTSR1		ENSRNOG00000004303	UniProtKB/Swiss-Prot	TIMP3_RAT		CG14993	FlyBaseName gene	Faa
ENSMUSG00000020697	MGI Symbol	Lig3		ENSG00000101199	HGNC Symbol	ARFGAP1		ENSRNOG00000004309	UniProtKB/Swiss-Prot	ACTN1_RAT		CG14994	FlyBaseName gene	Gad1
ENSMUSG00000020708	MGI Symbol	Psmc5		ENSG00000101204	HGNC Symbol	CHRNA4		ENSRNOG00000004319	RefSeq peptide	NP_954533.1		CG15012	FlyBaseCGID gene	CG15012
ENSMUSG00000020721	MGI Symbol	Helz		ENSG00000101290	HGNC Symbol	CDS2		ENSRNOG00000004362	Projected MGI Symbol	Rps6ka5		CG15081	FlyBaseName gene	l(2)03709
ENSMUSG00000020723	MGI Symbol	Cacng4		ENSG00000101333	HGNC Symbol	PLCB4		ENSRNOG00000004372	Projected MGI Symbol	Cbln4		CG15094	FlyBaseCGID gene	CG15094
ENSMUSG00000020733	MGI Symbol	Slc9a3r1		ENSG00000101335	HGNC Symbol	MYL9		ENSRNOG00000004373	UniProtKB/Swiss-Prot	DDX39_RAT		CG15095	FlyBaseName gene	l(2)08717
ENSMUSG00000020766	MGI Symbol	Galk1		ENSG00000101343	HGNC Symbol	CRNKL1		ENSRNOG00000004381	EntrezGene	311241		CG15096	FlyBaseCGID gene	CG15096
ENSMUSG00000020778	MGI Symbol	2310004N24Rik		ENSG00000101346	HGNC Symbol	POFUT1		ENSRNOG00000004382	EntrezGene	299197		CG15118	FlyBaseCGID gene	CG15118
ENSMUSG00000020785	MGI Symbol	Camkk1		ENSG00000101367	HGNC Symbol	MAPRE1		ENSRNOG00000004403	EntrezGene	315023		CG15119	FlyBaseName gene	mip40
ENSMUSG00000020803	MGI Symbol	Txnl5		ENSG00000101400	HGNC Symbol	SNTA1		ENSRNOG00000004420	RefSeq peptide	NP_001020872.1		CG15120	FlyBaseCGID gene	CG15120
ENSMUSG00000020815	MGI Symbol	1110005A03Rik		ENSG00000101405	HGNC Symbol	OXT		ENSRNOG00000004433	EntrezGene	304809		CG15150	FlyBaseName gene	elfless
ENSMUSG00000020817	MGI Symbol	Rabep1		ENSG00000101413	HGNC Symbol	C20orf77		ENSRNOG00000004438	UniProtKB/Swiss-Prot	CNTN1_RAT		CG1517	FlyBaseName gene	na
ENSMUSG00000020818	MGI Symbol	2600014M03Rik		ENSG00000101421	HGNC Symbol	CHMP4B		ENSRNOG00000004457	EntrezGene	300135		CG15173	FlyBaseCGID gene	CG15173
ENSMUSG00000020836	MGI Symbol	Coro6		ENSG00000101452	HGNC Symbol	DHX35		ENSRNOG00000004461	Projected MGI Symbol	2810417J12Rik		CG1518	FlyBaseCGID gene	CG1518
ENSMUSG00000020841	MGI Symbol	Cpd		ENSG00000101460	HGNC Symbol	MAP1LC3A		ENSRNOG00000004464	UniProtKB/Swiss-Prot	SEL1L_RAT		CG1522	FlyBaseName gene	cac
ENSMUSG00000020846	MGI Symbol	1500005K14Rik		ENSG00000101473	HGNC Symbol	ACOT8		ENSRNOG00000004481	EntrezGene	289276		CG15237	FlyBaseCGID gene	CG15237
ENSMUSG00000020870	UniProtKB/TrEMBL	Q5SUX9_MOUSE		ENSG00000101474	UniProtKB/Swiss-Prot	APMAP_HUMAN		ENSRNOG00000004518	UniProtKB/Swiss-Prot	CACB1_RAT		CG1528	FlyBaseName gene	gammaCop
ENSMUSG00000020882	MGI Symbol	Cacnb1		ENSG00000101577	HGNC Symbol	LPIN2		ENSRNOG00000004519	UniProtKB/TrEMBL	Q5EBA2_RAT		CG1530	FlyBaseCGID gene	CG1530
ENSMUSG00000020893	MGI Symbol	Per1		ENSG00000101638	HGNC Symbol	ST8SIA5		ENSRNOG00000004521	EntrezGene	314171		CG15356	FlyBaseCGID gene	CG15356
ENSMUSG00000020912	MGI Symbol	Krt12		ENSG00000101654	HGNC Symbol	RNMT		ENSRNOG00000004549	UniProtKB/Swiss-Prot	DHX40_RAT		CG15365	FlyBaseCGID gene	CG15365
ENSMUSG00000020922	MGI Symbol	2600001B17Rik		ENSG00000101665	HGNC Symbol	SMAD7		ENSRNOG00000004557	EntrezGene	314586		CG15368	FlyBaseCGID gene	CG15368
ENSMUSG00000020925	MGI Symbol	Ccdc43		ENSG00000101695	HGNC Symbol	RNF125		ENSRNOG00000004560	UniProtKB/Swiss-Prot	CAC1B_RAT		CG1539	FlyBaseName gene	tmod
ENSMUSG00000020950	MGI Symbol	Foxg1		ENSG00000101745	HGNC Symbol	ANKRD12		ENSRNOG00000004578	UniProtKB/Swiss-Prot	CTHR1_RAT		CG15400	FlyBaseCGID gene	CG15400
ENSMUSG00000020952	MGI Symbol	Scfd1		ENSG00000101782	HGNC Symbol	RIOK3		ENSRNOG00000004589	UniProtKB/TrEMBL	Q5BJS5_RAT		CG1542	FlyBaseCGID gene	CG1542
ENSMUSG00000020964	MGI Symbol	Sel1l		ENSG00000101882	UniProtKB/Swiss-Prot	NKAP_HUMAN		ENSRNOG00000004591	Projected MGI Symbol	Alg12		CG15528	FlyBaseCGID gene	CG15528
ENSMUSG00000020994	MGI Symbol	Pnn		ENSG00000101911	HGNC Symbol	PRPS2		ENSRNOG00000004594	UniProtKB/Swiss-Prot	S14L3_RAT		CG15555	FlyBaseCGID gene	CG15555
ENSMUSG00000021003	MGI Symbol	Galc		ENSG00000101997	HGNC Symbol	CCDC22		ENSRNOG00000004604	EntrezGene	303740		CG1560	FlyBaseName gene	mys
ENSMUSG00000021018	MGI Symbol	Polr2h		ENSG00000102007	HGNC Symbol	PLP2		ENSRNOG00000004607	RefSeq DNA	XR_009283.1		CG15667	FlyBaseName gene	Sara
ENSMUSG00000021020	MGI Symbol	Srp54		ENSG00000102043	HGNC Symbol	MTMR8		ENSRNOG00000004608	EntrezGene	679907		CG15671	FlyBaseName gene	cv-2
ENSMUSG00000021027	MGI Symbol	Garnl1		ENSG00000102125	HGNC Symbol	TAZ		ENSRNOG00000004616	UniProtKB/Swiss-Prot	NPM_RAT		CG15693	FlyBaseName gene	RpS20
ENSMUSG00000021039	MGI Symbol	Snw1		ENSG00000102218	HGNC Symbol	RP2		ENSRNOG00000004621	UniProtKB/Swiss-Prot	RTN4_RAT		CG15715	FlyBaseCGID gene	CG15715
ENSMUSG00000021048	MGI Symbol	Mthfd1		ENSG00000102221	HGNC Symbol	PHF16		ENSRNOG00000004659	UniProtKB/Swiss-Prot	CREL2_RAT		CG15735	FlyBaseCGID gene	CG15735
ENSMUSG00000021051	MGI Symbol	Ppp2r5e		ENSG00000102226	HGNC Symbol	USP11		ENSRNOG00000004660	UniProtKB/TrEMBL	Q8CFA9_RAT		CG15736	FlyBaseName gene	Chrac-16
ENSMUSG00000021067	MGI Symbol	Sav1		ENSG00000102316	HGNC Symbol	MAGED2		ENSRNOG00000004672	UniProtKB/Swiss-Prot	S14L2_RAT		CG15744	FlyBaseCGID gene	CG15744
ENSMUSG00000021072	MGI Symbol	Txndc1		ENSG00000102383	HGNC Symbol	ZDHHC15		ENSRNOG00000004676	UniProtKB/Swiss-Prot	PAK3_RAT		CG1575	FlyBaseCGID gene	CG1575
ENSMUSG00000021076	MGI Symbol	Actr10		ENSG00000102452	HGNC Symbol	VGCNL1		ENSRNOG00000004677	RefSeq peptide	NP_001028873.1		CG15792	FlyBaseName gene	zip
ENSMUSG00000021087	MGI Symbol	Rtn1		ENSG00000102471	HGNC Symbol	NDFIP2		ENSRNOG00000004710	EntrezGene	362706		CG15793	FlyBaseName gene	Dsor1
ENSMUSG00000021114	MGI Symbol	Atp6v1d		ENSG00000102531	HGNC Symbol	FNDC3A		ENSRNOG00000004739				CG15797	FlyBaseName gene	ric8a
ENSMUSG00000021130	MGI Symbol	Galntl1		ENSG00000102543	HGNC Symbol	CDADC1		ENSRNOG00000004752	RefSeq peptide	NP_705894.1		CG15811	FlyBaseName gene	Rop
ENSMUSG00000021133	MGI Symbol	4933426M11Rik		ENSG00000102554	HGNC Symbol	KLF5		ENSRNOG00000004753	Projected MGI Symbol	Napb		CG15822	FlyBaseCGID gene	CG15822
ENSMUSG00000021134	MGI Symbol	Sfrs5		ENSG00000102580	HGNC Symbol	DNAJC3		ENSRNOG00000004755	RefSeq peptide	NP_001028864.1		CG15862	FlyBaseName gene	Pka-R2
ENSMUSG00000021147	MGI Symbol	Wdr37		ENSG00000102606	HGNC Symbol	ARHGEF7		ENSRNOG00000004777	UniProtKB/Swiss-Prot	ABTAP_RAT		CG1587	FlyBaseName gene	Crk
ENSMUSG00000021149	MGI Symbol	Gtpbp4		ENSG00000102753	HGNC Symbol	KPNA3		ENSRNOG00000004781	UniProtKB/Swiss-Prot	DPYL1_RAT		CG1600	FlyBaseCGID gene	CG1600
ENSMUSG00000021156	MGI Symbol	Zmynd11		ENSG00000102760	HGNC Symbol	C13orf15		ENSRNOG00000004789	UniProtKB/Swiss-Prot	DEF_RAT		CG1607	FlyBaseCGID gene	CG1607
ENSMUSG00000021178	MGI Symbol	Psmc1		ENSG00000102804	HGNC Symbol	TSC22D1		ENSRNOG00000004791	UniProtKB/Swiss-Prot	ARF6_RAT		CG1618	FlyBaseName gene	comt
ENSMUSG00000021180	MGI Symbol	Rps6ka5		ENSG00000102805	HGNC Symbol	CLN5		ENSRNOG00000004794	UniprotKB/SpliceVariant	Q64548-2		CG1622	FlyBaseCGID gene	CG1622
ENSMUSG00000021193	MGI Symbol	Pitrm1		ENSG00000102858	HGNC Symbol	MGRN1		ENSRNOG00000004846	RefSeq peptide	NP_001011992.1		CG1640	FlyBaseCGID gene	CG1640
ENSMUSG00000021194	MGI Symbol	Chga		ENSG00000102879	HGNC Symbol	CORO1A		ENSRNOG00000004861	Projected MGI Symbol	Itga4		CG1646	FlyBaseCGID gene	CG1646
ENSMUSG00000021203	MGI Symbol	Otub2		ENSG00000102898	HGNC Symbol	NUTF2		ENSRNOG00000004864	EntrezGene	295607		CG1651	FlyBaseName gene	Ank
ENSMUSG00000021209	MGI Symbol	8430415E04Rik		ENSG00000102910	HGNC Symbol	LONP2		ENSRNOG00000004888	RefSeq peptide	NP_001040559.1		CG1659	FlyBaseName gene	unc-119
ENSMUSG00000021217	MGI Symbol	Tshz3		ENSG00000102924	HGNC Symbol	CBLN1		ENSRNOG00000004889	UniProtKB/Swiss-Prot	VANG2_RAT		CG16700	FlyBaseCGID gene	CG16700
ENSMUSG00000021224	MGI Symbol	Numb		ENSG00000102967	HGNC Symbol	DHODH		ENSRNOG00000004900	UniProtKB/Swiss-Prot	CRFR1_RAT		CG16707	FlyBaseName gene	vsg
ENSMUSG00000021226	MGI Symbol	Acot1		ENSG00000103042	RefSeq peptide	NP_060701.1		ENSRNOG00000004908	EntrezGene	313961		CG16728	FlyBaseCGID gene	CG16728
ENSMUSG00000021253	MGI Symbol	Tgfb3		ENSG00000103056	HGNC Symbol	SMPD3		ENSRNOG00000004918	UniProtKB/Swiss-Prot	KCNA4_RAT		CG16733	FlyBaseCGID gene	CG16733
ENSMUSG00000021262	MGI Symbol	Evl		ENSG00000103064	HGNC Symbol	SLC7A6		ENSRNOG00000004919	RefSeq peptide	NP_001011989.1		CG16753	FlyBaseCGID gene	CG16753
ENSMUSG00000021268	MGI Symbol	Gtl2		ENSG00000103126	HGNC Symbol	AXIN1		ENSRNOG00000004923	Projected MGI Symbol	Map4k5		CG1676	FlyBaseName gene	cactin
ENSMUSG00000021270	MGI Symbol	Hsp90aa1		ENSG00000103253	HGNC Symbol	HAGHL		ENSRNOG00000004925	UniProtKB/Swiss-Prot	MYPT1_RAT		CG16779	FlyBaseCGID gene	CG16779
ENSMUSG00000021273	MGI Symbol	Fdft1		ENSG00000103257	HGNC Symbol	SLC7A5		ENSRNOG00000004936	UniProtKB/Swiss-Prot	SDC2_RAT		CG16788	FlyBaseName gene	RnpS1
ENSMUSG00000021277	MGI Symbol	Traf3		ENSG00000103260	HGNC Symbol	METRN		ENSRNOG00000004941	Projected MGI Symbol	Xab1		CG1681	FlyBaseCGID gene	CG1681
ENSMUSG00000021282	MGI Symbol	Eif5		ENSG00000103264	HGNC Symbol	FBXO31		ENSRNOG00000004947	Projected MGI Symbol	9030612M13Rik		CG16827	FlyBaseName gene	alphaPS4
ENSMUSG00000021302	MGI Symbol	Ggps1		ENSG00000103269	HGNC Symbol	RHBDL1		ENSRNOG00000004971	RefSeq peptide	NP_001032264.1		CG1683	FlyBaseName gene	Ant2
ENSMUSG00000021306	MGI Symbol	Gpr137b		ENSG00000103275	HGNC Symbol	UBE2I		ENSRNOG00000004973	Projected MGI Symbol	Ppp2r5c		CG16848	FlyBaseCGID gene	CG16848
ENSMUSG00000021326	MGI Symbol	Trim27		ENSG00000103319	HGNC Symbol	EEF2K		ENSRNOG00000004978	UniProtKB/Swiss-Prot	KAPCB_RAT		CG16879	FlyBaseCGID gene	CG16879
ENSMUSG00000021327	MGI Symbol	Zfp306		ENSG00000103326	HGNC Symbol	SOLH		ENSRNOG00000005007	RefSeq peptide	NP_037251.1		CG16894	FlyBaseCGID gene	CG16894
ENSMUSG00000021360	MGI Symbol	Gcnt2		ENSG00000103381	RefSeq peptide	NP_060810.1		ENSRNOG00000005015	UniProtKB/Swiss-Prot	RABE1_RAT		CG16901	FlyBaseName gene	sqd
ENSMUSG00000021366	MGI Symbol	Hivep1		ENSG00000103426	HGNC Symbol	CORO7		ENSRNOG00000005021	RefSeq peptide	NP_954523.1		CG16903	FlyBaseCGID gene	CG16903
ENSMUSG00000021374	MGI Symbol	Nup153		ENSG00000103495	HGNC Symbol	MAZ		ENSRNOG00000005031	RefSeq peptide	NP_001015014.1		CG16916	FlyBaseName gene	Rpt3
ENSMUSG00000021379	MGI Symbol	Id4		ENSG00000103496	HGNC Symbol	STX4		ENSRNOG00000005045	EntrezGene	299147		CG16932	FlyBaseName gene	Eps-15
ENSMUSG00000021390	MGI Symbol	Ogn		ENSG00000103546	HGNC Symbol	SLC6A2		ENSRNOG00000005046	UniProtKB/Swiss-Prot	TSN13_RAT		CG16944	FlyBaseName gene	sesB
ENSMUSG00000021392	MGI Symbol	Nol8		ENSG00000103591	UniProtKB/Swiss-Prot	P34_HUMAN		ENSRNOG00000005064	UniProtKB/Swiss-Prot	UBE2B_RAT		CG1695	FlyBaseCGID gene	CG1695
ENSMUSG00000021413	MGI Symbol	Prpf4b		ENSG00000103657	HGNC Symbol	HERC1		ENSRNOG00000005070	Projected MGI Symbol	4921517N04Rik		CG16954	FlyBaseCGID gene	CG16954
ENSMUSG00000021423	MGI Symbol	Ly86		ENSG00000103811	HGNC Symbol	CTSH		ENSRNOG00000005087	Projected MGI Symbol	Cebpz		CG16973	FlyBaseName gene	msn
ENSMUSG00000021427	MGI Symbol	Ssr1		ENSG00000103876	HGNC Symbol	FAH		ENSRNOG00000005109	RefSeq peptide	NP_001037741.1		CG1702	FlyBaseCGID gene	CG1702
ENSMUSG00000021431	MGI Symbol	6530403A03Rik		ENSG00000104064	HGNC Symbol	GABPAP		ENSRNOG00000005131	UniProtKB/Swiss-Prot	LIN7C_RAT		CG17023	FlyBaseName gene	Dbp80
ENSMUSG00000021458	MGI Symbol	2010111I01Rik		ENSG00000104067	HGNC Symbol	TJP1		ENSRNOG00000005144	RefSeq peptide	NP_001007749.1		CG17024	FlyBaseCGID gene	CG17024
ENSMUSG00000021468	MGI Symbol	Sptlc1		ENSG00000104205	HGNC Symbol	SGK3		ENSRNOG00000005180	Projected MGI Symbol	Vstm2		CG1703	FlyBaseCGID gene	CG1703
ENSMUSG00000021481	MGI Symbol	Zfp346		ENSG00000104228	HGNC Symbol	TRIM35		ENSRNOG00000005185	UniProtKB/Swiss-Prot	NXPH3_RAT		CG17030	FlyBaseCGID gene	CG17030
ENSMUSG00000021484	MGI Symbol	Lman2		ENSG00000104290	HGNC Symbol	FZD3		ENSRNOG00000005209	RefSeq peptide	NP_001040554.1		CG17033	FlyBaseCGID gene	CG17033
ENSMUSG00000021486	MGI Symbol	2610524G07Rik		ENSG00000104356	HGNC Symbol	POP1		ENSRNOG00000005241				CG17060	FlyBaseName gene	Rab10
ENSMUSG00000021493	MGI Symbol	Pdlim7		ENSG00000104388	HGNC Symbol	RAB2		ENSRNOG00000005243	Projected MGI Symbol	Pop1		CG17065	FlyBaseCGID gene	CG17065
ENSMUSG00000021504	MGI Symbol	B4galt7		ENSG00000104415	HGNC Symbol	WISP1		ENSRNOG00000005247	UniProtKB/Swiss-Prot	SURF1_RAT		CG17077	FlyBaseName gene	pnt
ENSMUSG00000021510	MGI Symbol	A530054K11Rik		ENSG00000104435	HGNC Symbol	STMN2		ENSRNOG00000005249	EntrezGene	362738		CG17117	FlyBaseName gene	hth
ENSMUSG00000021546	MGI Symbol	Hnrpk		ENSG00000104442	HGNC Symbol	ARMC1		ENSRNOG00000005255	Projected MGI Symbol	C230094A16Rik		CG17134	FlyBaseCGID gene	CG17134
ENSMUSG00000021555	MGI Symbol	Mak10		ENSG00000104472	HGNC Symbol	CHRAC1		ENSRNOG00000005260	UniProtKB/Swiss-Prot	PPAC_RAT		CG17137	FlyBaseName gene	Porin2
ENSMUSG00000021559	MGI Symbol	Dapk1		ENSG00000104490	HGNC Symbol	NCALD		ENSRNOG00000005264	RefSeq DNA	XR_007769.1		CG17149	FlyBaseCGID gene	CG17149
ENSMUSG00000021578	MGI Symbol	Ccdc127		ENSG00000104524	HGNC Symbol	PYCRL		ENSRNOG00000005271	Projected MGI Symbol	Rapgef5		CG1715	FlyBaseName gene	l(3)03670
ENSMUSG00000021587	MGI Symbol	Pcsk1		ENSG00000104549	HGNC Symbol	SQLE		ENSRNOG00000005284	UniProtKB/Swiss-Prot	IP3KA_RAT		CG17180	FlyBaseCGID gene	CG17180
ENSMUSG00000021589	MGI Symbol	Rhobtb3		ENSG00000104613	HGNC Symbol	INTS10		ENSRNOG00000005307	UniProtKB/Swiss-Prot	S4A10_RAT		CG17184	FlyBaseCGID gene	CG17184
ENSMUSG00000021592	MGI Symbol	Arsk		ENSG00000104626	HGNC Symbol	THEX1		ENSRNOG00000005308	RefSeq peptide	NP_001007644.1		CG17209	FlyBaseCGID gene	CG17209
ENSMUSG00000021595	MGI Symbol	Nsun2		ENSG00000104660	HGNC Symbol	LEPROTL1		ENSRNOG00000005330	RefSeq peptide	NP_596872.2		CG17227	FlyBaseCGID gene	CG17227
ENSMUSG00000021601	MGI Symbol	Brctd1		ENSG00000104671	HGNC Symbol	DCTN6		ENSRNOG00000005332	UniProtKB/Swiss-Prot	CSDC2_RAT		CG1724	FlyBaseCGID gene	CG1724
ENSMUSG00000021608	MGI Symbol	Aytl2		ENSG00000104679	HGNC Symbol	R3HCC1		ENSRNOG00000005334	UniProtKB/Swiss-Prot	AVR2A_RAT		CG17248	FlyBaseName gene	n-syb
ENSMUSG00000021613	MGI Symbol	Hapln1		ENSG00000104687	HGNC Symbol	GSR		ENSRNOG00000005342	UniProtKB/Swiss-Prot	RASF5_RAT		CG17252	FlyBaseName gene	BCL7-like
ENSMUSG00000021621	MGI Symbol	Zcchc9		ENSG00000104691	HGNC Symbol	UBXD6		ENSRNOG00000005347	EntrezGene	366140		CG17259	FlyBaseCGID gene	CG17259
ENSMUSG00000021629	MGI Symbol	Slc30a5		ENSG00000104722	HGNC Symbol	NEF3		ENSRNOG00000005353	EntrezGene	312603		CG17273	FlyBaseCGID gene	CG17273
ENSMUSG00000021643	MGI Symbol	Serf1		ENSG00000104723	HGNC Symbol	TUSC3		ENSRNOG00000005371	EntrezGene	298867		CG17291	FlyBaseName gene	Pp2A-29B
ENSMUSG00000021646	MGI Symbol	Mccc2		ENSG00000104763	HGNC Symbol	ASAH1		ENSRNOG00000005376	EntrezGene	297176		CG17299	FlyBaseName gene	SNF4Agamma
ENSMUSG00000021668	MGI Symbol	Polk		ENSG00000104765	HGNC Symbol	BNIP3L		ENSRNOG00000005387	UniProtKB/TrEMBL	Q925G0_RAT		CG17309	FlyBaseName gene	Csk
ENSMUSG00000021669	MGI Symbol	Col4a3bp		ENSG00000104774	HGNC Symbol	MAN2B1		ENSRNOG00000005389	UniProtKB/Swiss-Prot	PP2AA_RAT		CG1732	FlyBaseCGID gene	CG1732
ENSMUSG00000021671	MGI Symbol	1200014M14Rik		ENSG00000104863	HGNC Symbol	LIN7B		ENSRNOG00000005402	EntrezGene	315362		CG17333	FlyBaseCGID gene	CG17333
ENSMUSG00000021676	MGI Symbol	Iqgap2		ENSG00000104872	HGNC Symbol	NOP17		ENSRNOG00000005429	EntrezGene	500037		CG17336	FlyBaseName gene	Lcch3
ENSMUSG00000021687	MGI Symbol	Scamp1		ENSG00000104880	HGNC Symbol	ARHGEF18		ENSRNOG00000005438	UniProtKB/Swiss-Prot	NEC2_RAT		CG17342	FlyBaseName gene	Lk6
ENSMUSG00000021690	MGI Symbol	Jmy		ENSG00000104885	HGNC Symbol	DOT1L		ENSRNOG00000005446	UniProtKB/Swiss-Prot	GNA11_RAT		CG17347	FlyBaseCGID gene	CG17347
ENSMUSG00000021693	MGI Symbol	Kif2a		ENSG00000104901	HGNC Symbol	DKKL1		ENSRNOG00000005468	EntrezGene	312182		CG17349	FlyBaseCGID gene	CG17349
ENSMUSG00000021701	MGI Symbol	Plk2		ENSG00000104907	HGNC Symbol	TRMT1		ENSRNOG00000005478	UniProtKB/Swiss-Prot	FKBP9_RAT		CG17367	FlyBaseName gene	Lnk
ENSMUSG00000021710	MGI Symbol	Nln		ENSG00000104936	HGNC Symbol	DMPK		ENSRNOG00000005480	UniProtKB/Swiss-Prot	DBPA_RAT		CG17370	FlyBaseCGID gene	CG17370
ENSMUSG00000021712	MGI Symbol	Trim23		ENSG00000104964	HGNC Symbol	AES		ENSRNOG00000005487	RefSeq peptide	NP_001007751.1		CG1738	FlyBaseCGID gene	CG1738
ENSMUSG00000021721	MGI Symbol	Htr1a		ENSG00000104969	HGNC Symbol	SGTA		ENSRNOG00000005513	UniProtKB/Swiss-Prot	SFRS5_RAT		CG17386	FlyBaseCGID gene	CG17386
ENSMUSG00000021728	MGI Symbol	Emb		ENSG00000104980	HGNC Symbol	TIMM44		ENSRNOG00000005528	Projected MGI Symbol	Tbk1		CG1740	FlyBaseName gene	Ntf-2
ENSMUSG00000021738	MGI Symbol	Atxn7		ENSG00000104983	UniProtKB/TrEMBL	Q9Y6R9_HUMAN		ENSRNOG00000005530	Projected MGI Symbol	Rps6kl1		CG1743	FlyBaseName gene	Gs2
ENSMUSG00000021747	MGI Symbol	4930452B06Rik		ENSG00000105066	HGNC Symbol	FIZ1		ENSRNOG00000005531	UniProtKB/Swiss-Prot	TYRO3_RAT		CG17436	FlyBaseName gene	Rad21
ENSMUSG00000021748	MGI Symbol	Pdhb		ENSG00000105176	HGNC Symbol	C19orf2		ENSRNOG00000005538	EntrezGene	303353		CG17446	FlyBaseCGID gene	CG17446
ENSMUSG00000021759	MGI Symbol	Ppap2a		ENSG00000105202	HGNC Symbol	FBL		ENSRNOG00000005551	RefSeq peptide	NP_001014224.1		CG17486
ENSMUSG00000021773	MGI Symbol	Comtd1		ENSG00000105216	HGNC Symbol	LSM14A		ENSRNOG00000005579	Projected MGI Symbol	1300018J18Rik		CG17489	FlyBaseName gene	RpL5
ENSMUSG00000021775	MGI Symbol	Nr1d2		ENSG00000105220	HGNC Symbol	GPI		ENSRNOG00000005600	UniProtKB/Swiss-Prot	NR4A2_RAT		CG17492	FlyBaseName gene	mib2
ENSMUSG00000021779	MGI Symbol	Thrb		ENSG00000105229	HGNC Symbol	PIAS4		ENSRNOG00000005602	UniProtKB/Swiss-Prot	C1TC_RAT		CG17498	FlyBaseName gene	mad2
ENSMUSG00000021792	MGI Symbol	5730469M10Rik		ENSG00000105278	HGNC Symbol	KIAA1086		ENSRNOG00000005607	EntrezGene	287109		CG17509	FlyBaseCGID gene	CG17509
ENSMUSG00000021794	MGI Symbol	Glud1		ENSG00000105298	UniProtKB/Swiss-Prot	CS029_HUMAN		ENSRNOG00000005609	UniProtKB/Swiss-Prot	NDF1_RAT		CG17566	FlyBaseName gene	gammaTub37C
ENSMUSG00000021814	MGI Symbol	Anxa7		ENSG00000105357	HGNC Symbol	MYH14		ENSRNOG00000005610	UniProtKB/Swiss-Prot	YIPF4_RAT		CG17574	FlyBaseCGID gene	CG17574
ENSMUSG00000021824	MGI Symbol	Ap3m1		ENSG00000105373	HGNC Symbol	GLTSCR2		ENSRNOG00000005615	UniProtKB/Swiss-Prot	GA45A_RAT		CG17592	FlyBaseName gene	Usf
ENSMUSG00000021831	MGI Symbol	Ero1l		ENSG00000105393	RefSeq peptide	NP_001028721.1		ENSRNOG00000005625	EntrezGene	367838		CG17593	FlyBaseCGID gene	CG17593
ENSMUSG00000021866	MGI Symbol	Anxa11		ENSG00000105401	HGNC Symbol	CDC37		ENSRNOG00000005641	EntrezGene	313101		CG17603	FlyBaseName gene	Taf1
ENSMUSG00000021877	MGI Symbol	Arf4		ENSG00000105409	HGNC Symbol	ATP1A3		ENSRNOG00000005665	RefSeq DNA	XR_007004.1		CG17611	FlyBaseName gene	eIF6
ENSMUSG00000021890	MGI Symbol	Eaf1		ENSG00000105443	HGNC Symbol	PSCD2L		ENSRNOG00000005669	UniProtKB/Swiss-Prot	CAH8_RAT		CG1765	FlyBaseName gene	EcR
ENSMUSG00000021891	MGI Symbol	Mettl6		ENSG00000105516	HGNC Symbol	DBP		ENSRNOG00000005708	Projected MGI Symbol	Mmp16		CG17654	FlyBaseName gene	Eno
ENSMUSG00000021892	MGI Symbol	Sh3bp5		ENSG00000105520	RefSeq peptide	NP_073574.1		ENSRNOG00000005730	EntrezGene	312924		CG17660	FlyBaseCGID gene	CG17660
ENSMUSG00000021893	MGI Symbol	Capn7		ENSG00000105568	HGNC Symbol	PPP2R1A		ENSRNOG00000005739	Projected MGI Symbol	Ddef1		CG17678	FlyBaseName gene	cta
ENSMUSG00000021895	MGI Symbol	Arhgef3		ENSG00000105613	HGNC Symbol	MAST1		ENSRNOG00000005766	RefSeq peptide	NP_001004281.1		CG1768	FlyBaseName gene	dia
ENSMUSG00000021908	MGI Symbol	Ncoa4		ENSG00000105618	HGNC Symbol	PRPF31		ENSRNOG00000005767	EntrezGene	688749		CG17683
ENSMUSG00000021910	MGI Symbol	Nisch		ENSG00000105647	HGNC Symbol	PIK3R2		ENSRNOG00000005802	UniProtKB/TrEMBL	Q4G007_RAT		CG17698
ENSMUSG00000021929	MGI Symbol	Kpna3		ENSG00000105698	HGNC Symbol	USF2		ENSRNOG00000005841	RefSeq peptide	NP_001008318.1		CG17712	FlyBaseCGID gene	CG17712
ENSMUSG00000021936	MGI Symbol	Mapk8		ENSG00000105700	HGNC Symbol	C19orf50		ENSRNOG00000005864				CG17734	FlyBaseCGID gene	CG17734
ENSMUSG00000021945	MGI Symbol	Zmym2		ENSG00000105701	HGNC Symbol	FKBP8		ENSRNOG00000005869	UniProtKB/Swiss-Prot	TCEA1_RAT		CG17735	FlyBaseCGID gene	CG17735
ENSMUSG00000021947	MGI Symbol	Cryl1		ENSG00000105705	HGNC Symbol	SF4		ENSRNOG00000005877	UniProtKB/TrEMBL	Q5SGE0_RAT		CG17739	FlyBaseCGID gene	CG17739
ENSMUSG00000021951	MGI Symbol	2510005D08Rik		ENSG00000105722	HGNC Symbol	ERF		ENSRNOG00000005890	UniProtKB/Swiss-Prot	PAIRB_RAT		CG17754	FlyBaseCGID gene	CG17754
ENSMUSG00000021957	MGI Symbol	Tkt		ENSG00000105732	HGNC Symbol	ZNF574		ENSRNOG00000005913				CG17759	FlyBaseName gene	Galpha49B
ENSMUSG00000021967	MGI Symbol	Mrp63		ENSG00000105737	HGNC Symbol	GRIK5		ENSRNOG00000005927	Projected MGI Symbol	Cpsf6		CG17760	FlyBaseCGID gene	CG17760
ENSMUSG00000021972	MGI Symbol	Hmbox1		ENSG00000105767	HGNC Symbol	IGSF4C		ENSRNOG00000005932	EntrezGene	313270		CG17762	FlyBaseName gene	tomosyn
ENSMUSG00000021982	MGI Symbol	Cdadc1		ENSG00000105793	HGNC Symbol	GTPBP10		ENSRNOG00000005938	UniProtKB/Swiss-Prot	MPV17_RAT		CG17765	FlyBaseCGID gene	CG17765
ENSMUSG00000021987	MGI Symbol	Mtmr6		ENSG00000105821	HGNC Symbol	ZRF1		ENSRNOG00000005943	Projected MGI Symbol	Sp8		CG17818	FlyBaseName gene	rdgBbeta
ENSMUSG00000022000	MGI Symbol	Zc3h13		ENSG00000105879	HGNC Symbol	CBLL1		ENSRNOG00000005958	Projected MGI Symbol	Rrbp1		CG1782	FlyBaseName gene	Uba1
ENSMUSG00000022003	MGI Symbol	Slc25a30		ENSG00000105976	HGNC Symbol	MET		ENSRNOG00000005963	UniProtKB/Swiss-Prot	RAB2A_RAT		CG17828	FlyBaseName gene	mod(r)
ENSMUSG00000022010	MGI Symbol	Tsc22d1		ENSG00000106003	HGNC Symbol	LFNG		ENSRNOG00000005964	UniProtKB/Swiss-Prot	NR4A3_RAT		CG17838	FlyBaseCGID gene	CG17838
ENSMUSG00000022018	MGI Symbol	1190002H23Rik		ENSG00000106052	HGNC Symbol	TAX1BP1		ENSRNOG00000006004	EntrezGene	313038		CG17841	FlyBaseCGID gene	CG17841
ENSMUSG00000022020	MGI Symbol	Narg1l		ENSG00000106070	HGNC Symbol	GRB10		ENSRNOG00000006005	RefSeq peptide	NP_001020449.1		CG1785	FlyBaseCGID gene	CG1785
ENSMUSG00000022023	MGI Symbol	Wbp4		ENSG00000106077	HGNC Symbol	ABHD11		ENSRNOG00000006010	UniProtKB/Swiss-Prot	S6A20_RAT		CG17870	FlyBaseName gene	14-3-3zeta
ENSMUSG00000022024	MGI Symbol	Sugt1		ENSG00000106211	HGNC Symbol	HSPB1		ENSRNOG00000006050	EntrezGene	311165		CG17876	FlyBaseName gene	Amy-d
ENSMUSG00000022037	MGI Symbol	Clu		ENSG00000106236	HGNC Symbol	NPTX2		ENSRNOG00000006056	Projected MGI Symbol	Ddef2		CG17883
ENSMUSG00000022043	MGI Symbol	Trim35		ENSG00000106258	HGNC Symbol	CYP3A5		ENSRNOG00000006077	RefSeq DNA	XR_008997.1		CG17907	FlyBaseName gene	Ace
ENSMUSG00000022051	MGI Symbol	Bnip3l		ENSG00000106263	HGNC Symbol	EIF3S9		ENSRNOG00000006093	Projected MGI Symbol	Lrrtm1		CG17912	FlyBaseCGID gene	CG17912
ENSMUSG00000022052	MGI Symbol	Ppp2r2a		ENSG00000106266	HGNC Symbol	SNX8		ENSRNOG00000006116	UniProtKB/Swiss-Prot	HXK2_RAT		CG17931	FlyBaseCGID gene	CG17931
ENSMUSG00000022054	MGI Symbol	Nef3		ENSG00000106299	HGNC Symbol	WASL		ENSRNOG00000006118	UniProtKB/Swiss-Prot	KLF10_RAT		CG1795	FlyBaseName gene	Ogg1
ENSMUSG00000022075	MGI Symbol	Rhobtb2		ENSG00000106305	UniProtKB/Swiss-Prot	MCA2_HUMAN		ENSRNOG00000006144	UniProtKB/Swiss-Prot	CNTN3_RAT		CG17952	FlyBaseName gene	LBR
ENSMUSG00000022098	MGI Symbol	Bmp1		ENSG00000106333	HGNC Symbol	PCOLCE		ENSRNOG00000006154	UniProtKB/TrEMBL	Q9EPS1_RAT		CG1800	FlyBaseName gene	pasha
ENSMUSG00000022099	MGI Symbol	Epb4.9		ENSG00000106344	HGNC Symbol	RBM28		ENSRNOG00000006199	RefSeq peptide	NP_001008387.1		CG18000	FlyBaseName gene	sw
ENSMUSG00000022110	MGI Symbol	Sucla2		ENSG00000106392	HGNC Symbol	C1GALT1		ENSRNOG00000006207	UniProtKB/TrEMBL	Q5BJZ8_RAT		CG18004	FlyBaseCGID gene	CG18004
ENSMUSG00000022114	MGI Symbol	Spry2		ENSG00000106400	HGNC Symbol	ZNHIT1		ENSRNOG00000006221	UniProtKB/Swiss-Prot	UBA3_RAT		CG18048	FlyBaseCGID gene	CG18048
ENSMUSG00000022122	MGI Symbol	Ednrb		ENSG00000106415	HGNC Symbol	GLCCI1		ENSRNOG00000006226	RefSeq peptide	NP_445803.1		CG18065	FlyBaseCGID gene	CG18065
ENSMUSG00000022124	MGI Symbol	Fbxl3		ENSG00000106526	UniProtKB/TrEMBL	Q9C0K3_HUMAN		ENSRNOG00000006244	RefSeq peptide	NP_001019437.1		CG18069	FlyBaseName gene	CaMKII
ENSMUSG00000022125	MGI Symbol	Cln5		ENSG00000106537	HGNC Symbol	TSPAN13		ENSRNOG00000006264	EntrezGene	362441		CG18081	FlyBaseCGID gene	CG18081
ENSMUSG00000022136	MGI Symbol	Dnajc3		ENSG00000106554	HGNC Symbol	CHCHD3		ENSRNOG00000006267	Projected MGI Symbol	Rif1		CG18143	FlyBaseCGID gene	CG18143
ENSMUSG00000022141	MGI Symbol	Nipbl		ENSG00000106624	HGNC Symbol	AEBP1		ENSRNOG00000006285	UniProtKB/TrEMBL	Q5RJQ5_RAT		CG1815	FlyBaseCGID gene	CG1815
ENSMUSG00000022148	MGI Symbol	Fyb		ENSG00000106683	HGNC Symbol	LIMK1		ENSRNOG00000006304	EntrezGene	314856		CG18190	FlyBaseCGID gene	CG18190
ENSMUSG00000022159	MGI Symbol	Rab2b		ENSG00000106688	HGNC Symbol	SLC1A1		ENSRNOG00000006305	RefSeq peptide	NP_851604.1		CG1826	FlyBaseCGID gene	CG1826
ENSMUSG00000022185	MGI Symbol	Acin1		ENSG00000106772	HGNC Symbol	KIAA0367		ENSRNOG00000006308	UniProtKB/Swiss-Prot	MYCN_RAT		CG18271	FlyBaseCGID gene	CG18271
ENSMUSG00000022197	MGI Symbol	Pdzd2		ENSG00000106780	HGNC Symbol	MEGF9		ENSRNOG00000006327	EntrezGene	298594		CG18278	FlyBaseCGID gene	CG18278
ENSMUSG00000022199	MGI Symbol	Slc22a17		ENSG00000106799	HGNC Symbol	TGFBR1		ENSRNOG00000006328	RefSeq peptide	NP_001019928.1		CG18287	FlyBaseName gene	ppk19
ENSMUSG00000022200	MGI Symbol	Golph3		ENSG00000106809	HGNC Symbol	OGN		ENSRNOG00000006359	RefSeq peptide	NP_001008283.1		CG18290	FlyBaseName gene	Act87E
ENSMUSG00000022201	MGI Symbol	Zfr		ENSG00000106993	HGNC Symbol	CDC37L1		ENSRNOG00000006368	UniProtKB/Swiss-Prot	LRRN3_RAT		CG18292	FlyBaseCGID gene	CG18292
ENSMUSG00000022203	MGI Symbol	Efs		ENSG00000107036	HGNC Symbol	KIAA1432		ENSRNOG00000006369	UniProtKB/TrEMBL	Q3B8P6_RAT		CG18330	FlyBaseName gene	Cct2
ENSMUSG00000022206	MGI Symbol	Npr3		ENSG00000107105	HGNC Symbol	ELAVL2		ENSRNOG00000006375	UniProtKB/Swiss-Prot	VDAC1_RAT		CG18340	FlyBaseName gene	Ucp4B
ENSMUSG00000022208	MGI Symbol	Jph4		ENSG00000107147	HGNC Symbol	KCNT1		ENSRNOG00000006380	RefSeq peptide	NP_001014207.1		CG18345	FlyBaseName gene	trpl
ENSMUSG00000022231	MGI Symbol	Sema5a		ENSG00000107186	HGNC Symbol	MPDZ		ENSRNOG00000006391	EntrezGene	312398		CG18347	FlyBaseCGID gene	CG18347
ENSMUSG00000022246	MGI Symbol	Rai14		ENSG00000107223	HGNC Symbol	EDF1		ENSRNOG00000006435	RefSeq peptide	NP_001034286.1		CG1836	FlyBaseName gene	Rad23
ENSMUSG00000022247	MGI Symbol	Bxdc2		ENSG00000107338	HGNC Symbol	SHB		ENSRNOG00000006436	EntrezGene	500144		CG18363	FlyBaseCGID gene	CG18363
ENSMUSG00000022253	MGI Symbol	1110020G09Rik		ENSG00000107372	UniProtKB/Swiss-Prot	ZFAN5_HUMAN		ENSRNOG00000006444	UniProtKB/Swiss-Prot	FKBP4_RAT		CG18389	FlyBaseName gene	Eip93F
ENSMUSG00000022261	MGI Symbol	Sdc2		ENSG00000107560	HGNC Symbol	RAB11FIP2		ENSRNOG00000006459				CG1839	FlyBaseCGID gene	CG1839
ENSMUSG00000022263	MGI Symbol	Trio		ENSG00000107566	HGNC Symbol	SPFH1		ENSRNOG00000006460	RefSeq peptide	NP_001020161.1		CG18397	FlyBaseCGID gene	CG18397
ENSMUSG00000022270	MGI Symbol	1810015C04Rik		ENSG00000107625	HGNC Symbol	DDX50		ENSRNOG00000006462	UniProtKB/Swiss-Prot	ERO1A_RAT		CG18405	FlyBaseName gene	Sema-1a
ENSMUSG00000022292	MGI Symbol	Rrm2b		ENSG00000107643	HGNC Symbol	MAPK8		ENSRNOG00000006470	UniProtKB/Swiss-Prot	KCC1G_RAT		CG18408	FlyBaseName gene	Cap
ENSMUSG00000022295	MGI Symbol	Atp6v1c1		ENSG00000107669	HGNC Symbol	ATE1		ENSRNOG00000006490	UniProtKB/Swiss-Prot	NEO1_RAT		CG1845	FlyBaseCGID gene	CG1845
ENSMUSG00000022299	MGI Symbol	Slc25a32		ENSG00000107738	HGNC Symbol	C10orf54		ENSRNOG00000006505	EntrezGene	362452		CG18466	FlyBaseName gene	Nmdmc
ENSMUSG00000022314	MGI Symbol	Rad21		ENSG00000107742	HGNC Symbol	SPOCK2		ENSRNOG00000006523	UniProtKB/TrEMBL	Q562A0_RAT		CG18528	FlyBaseCGID gene	CG18528
ENSMUSG00000022325	MGI Symbol	Pop1		ENSG00000107771	HGNC Symbol	KIAA1128		ENSRNOG00000006526	Projected MGI Symbol	Sema3c		CG18549	FlyBaseCGID gene	CG18549
ENSMUSG00000022332	MGI Symbol	Khdrbs3		ENSG00000107789	HGNC Symbol	MINPP1		ENSRNOG00000006528	EntrezGene	307259		CG18558	FlyBaseCGID gene	CG18558
ENSMUSG00000022342	MGI Symbol	Kcnv1		ENSG00000107796	HGNC Symbol	ACTA2		ENSRNOG00000006534	UniProtKB/Swiss-Prot	CRBN_RAT		CG18582	FlyBaseName gene	mbt
ENSMUSG00000022350	MGI Symbol	E430025E21Rik		ENSG00000107816	HGNC Symbol	LZTS2		ENSRNOG00000006542	UniProtKB/Swiss-Prot	VATL_RAT		CG18584	FlyBaseCGID gene	CG18584
ENSMUSG00000022351	MGI Symbol	Sqle		ENSG00000107854	HGNC Symbol	TNKS2		ENSRNOG00000006576	Projected MGI Symbol	Bms1l		CG1862	FlyBaseName gene	Ephrin
ENSMUSG00000022353	MGI Symbol	Mtss1		ENSG00000107862	HGNC Symbol	GBF1		ENSRNOG00000006593	UniProtKB/Swiss-Prot	GRPE1_RAT		CG1864	FlyBaseName gene	Hr38
ENSMUSG00000022365	MGI Symbol	Derl1		ENSG00000107872	HGNC Symbol	FBXL15		ENSRNOG00000006609	UniProtKB/TrEMBL	Q5EAP2_RAT		CG18642	FlyBaseName gene	Bem46
ENSMUSG00000022377	MGI Symbol	Ddef1		ENSG00000107874	HGNC Symbol	CUEDC2		ENSRNOG00000006622	RefSeq peptide	NP_942045.2		CG18654	FlyBaseName gene	Dgk
ENSMUSG00000022382	MGI Symbol	Wnt7b		ENSG00000107937	HGNC Symbol	GTPBP4		ENSRNOG00000006627	Projected MGI Symbol	Cys1		CG18661	FlyBaseCGID gene	CG18661
ENSMUSG00000022389	MGI Symbol	Tef		ENSG00000107938	HGNC Symbol	C10orf137		ENSRNOG00000006636	EntrezGene	297911		CG18675	FlyBaseCGID gene	CG18675
ENSMUSG00000022412	MGI Symbol	Smcr7l		ENSG00000107959	HGNC Symbol	PITRM1		ENSRNOG00000006642	UniProtKB/Swiss-Prot	YIPF6_RAT		CG18730	FlyBaseName gene	Amy-p
ENSMUSG00000022421	MGI Symbol	Nptxr		ENSG00000108010	HGNC Symbol	TXNL2		ENSRNOG00000006649	UniProtKB/Swiss-Prot	THB2_RAT		CG18811	FlyBaseCGID gene	CG18811
ENSMUSG00000022462	MGI Symbol	Slc38a2		ENSG00000108055	HGNC Symbol	SMC3		ENSRNOG00000006663	RefSeq peptide	NP_446226.2		CG18812	FlyBaseCGID gene	CG18812
ENSMUSG00000022489	MGI Symbol	Pde1b		ENSG00000108100	HGNC Symbol	C10orf9		ENSRNOG00000006674	RefSeq peptide	NP_001007612.1		CG18815	FlyBaseCGID gene	CG18815
ENSMUSG00000022507	MGI Symbol	1810013L24Rik		ENSG00000108106	HGNC Symbol	UBE2S		ENSRNOG00000006675	UniProtKB/Swiss-Prot	FABPL_RAT		CG1886	FlyBaseName gene	ATP7
ENSMUSG00000022516	MGI Symbol	Nudt16l1		ENSG00000108175	HGNC Symbol	ZMIZ1		ENSRNOG00000006682	Projected MGI Symbol	Nav3		CG1901	FlyBaseName gene	mav
ENSMUSG00000022517	MGI Symbol	Mgrn1		ENSG00000108309	RefSeq peptide	NP_006686.1		ENSRNOG00000006683	UniProtKB/Swiss-Prot	NEDD4_RAT		CG1903	FlyBaseName gene	sno
ENSMUSG00000022521	MGI Symbol	Crebbp		ENSG00000108344	HGNC Symbol	PSMD3		ENSRNOG00000006695	UniProtKB/Swiss-Prot	UB7I3_RAT		CG1912	FlyBaseName gene	Gycalpha99B
ENSMUSG00000022529	MGI Symbol	Zfp263		ENSG00000108387	HGNC Symbol	SEPT4		ENSRNOG00000006705	RefSeq peptide	NP_001008354.1		CG1913	FlyBaseName gene	alphaTub84B
ENSMUSG00000022536	MGI Symbol	3930401K13Rik		ENSG00000108389	HGNC Symbol	MTMR4		ENSRNOG00000006747	UniProtKB/Swiss-Prot	CC21A_RAT		CG1916	FlyBaseName gene	Wnt2
ENSMUSG00000022551	MGI Symbol	Cyc1		ENSG00000108406	HGNC Symbol	DHX40		ENSRNOG00000006749	EntrezGene	314785		CG1921	FlyBaseName gene	sty
ENSMUSG00000022552	MGI Symbol	Sharpin		ENSG00000108439	HGNC Symbol	PNPO		ENSRNOG00000006756	UniProtKB/Swiss-Prot	MAGD1_RAT		CG1937	FlyBaseName gene	SIP3
ENSMUSG00000022554	MGI Symbol	Brp16		ENSG00000108479	HGNC Symbol	GALK1		ENSRNOG00000006759	Projected MGI Symbol	Ankrd24		CG1941	FlyBaseCGID gene	CG1941
ENSMUSG00000022556	MGI Symbol	Hsf1		ENSG00000108515	HGNC Symbol	ENO3		ENSRNOG00000006765				CG1942	FlyBaseCGID gene	CG1942
ENSMUSG00000022560	MGI Symbol	Gpr172b		ENSG00000108523	HGNC Symbol	RNF167		ENSRNOG00000006776	EntrezGene	297333		CG1945	FlyBaseName gene	faf
ENSMUSG00000022571	MGI Symbol	Pycrl		ENSG00000108582	HGNC Symbol	CPD		ENSRNOG00000006787	UniProtKB/TrEMBL	Q5BQE6_RAT		CG1946	FlyBaseCGID gene	CG1946
ENSMUSG00000022584	MGI Symbol	Ly6c		ENSG00000108588	HGNC Symbol	CCDC47		ENSRNOG00000006792	EntrezGene	315423		CG1956	FlyBaseName gene	r
ENSMUSG00000022587	MGI Symbol	Ly6e		ENSG00000108599	HGNC Symbol	AKAP10		ENSRNOG00000006795	RefSeq peptide	NP_001029175.1		CG1964	FlyBaseName gene	Kul
ENSMUSG00000022610	MGI Symbol	Mapk12		ENSG00000108669	HGNC Symbol	PSCD1		ENSRNOG00000006806	UniProtKB/Swiss-Prot	SETMR_RAT		CG1967	FlyBaseCGID gene	CG1967
ENSMUSG00000022614	MGI Symbol	Tmem153		ENSG00000108671	HGNC Symbol	PSMD11		ENSRNOG00000006810	RefSeq peptide	NP_001014209.1		CG1968	FlyBaseCGID gene	CG1968
ENSMUSG00000022623	MGI Symbol	Shank3		ENSG00000108821	HGNC Symbol	COL1A1		ENSRNOG00000006824	EntrezGene	297453		CG1969	FlyBaseCGID gene	CG1969
ENSMUSG00000022636	MGI Symbol	Alcam		ENSG00000108830	HGNC Symbol	RND2		ENSRNOG00000006832	RefSeq peptide	NP_001034427.1		CG1982	FlyBaseName gene	Sodh-1
ENSMUSG00000022641	MGI Symbol	Bbx		ENSG00000108854	HGNC Symbol	SMURF2		ENSRNOG00000006844	UniProtKB/Swiss-Prot	DCJ14_RAT		CG1983	FlyBaseCGID gene	CG1983
ENSMUSG00000022664	MGI Symbol	Slc35a5		ENSG00000108861	HGNC Symbol	DUSP3		ENSRNOG00000006853	UniProtKB/Swiss-Prot	ELAV2_RAT		CG2003	FlyBaseCGID gene	CG2003
ENSMUSG00000022668	MGI Symbol	Gtpbp8		ENSG00000108946	HGNC Symbol	PRKAR1A		ENSRNOG00000006858	UniProtKB/Swiss-Prot	PREY_RAT		CG2006	FlyBaseCGID gene	CG2006
ENSMUSG00000022672	MGI Symbol	Prkdc		ENSG00000108947	HGNC Symbol	EFNB3		ENSRNOG00000006859	UniProtKB/Swiss-Prot	INSI1_RAT		CG2013	FlyBaseName gene	UbcD6
ENSMUSG00000022680	MGI Symbol	2210010A19Rik		ENSG00000108963	HGNC Symbol	DPH1		ENSRNOG00000006864	UniProtKB/TrEMBL	Q99MF7_RAT		CG2019	FlyBaseName gene	disp
ENSMUSG00000022696	MGI Symbol	Sidt1		ENSG00000109062	HGNC Symbol	SLC9A3R1		ENSRNOG00000006901	RefSeq peptide	NP_001014223.1		CG2025	FlyBaseCGID gene	CG2025
ENSMUSG00000022698	MGI Symbol	Nat13		ENSG00000109065	HGNC Symbol	NAT9		ENSRNOG00000006929	EntrezGene	313842		CG2031	FlyBaseName gene	Hpr1
ENSMUSG00000022706	MGI Symbol	Mrpl40		ENSG00000109072	HGNC Symbol	VTN		ENSRNOG00000006937	UniProtKB/Swiss-Prot	SCN3B_RAT		CG2038	FlyBaseName gene	CSN7
ENSMUSG00000022718	MGI Symbol	Dgcr8		ENSG00000109079	HGNC Symbol	TNFAIP1		ENSRNOG00000006947	RefSeq peptide	NP_001037707.1		CG2048	FlyBaseName gene	dco
ENSMUSG00000022721	MGI Symbol	Htf9c		ENSG00000109103	HGNC Symbol	UNC119		ENSRNOG00000006963	UniProtKB/Swiss-Prot	CATE_RAT		CG2059	FlyBaseCGID gene	CG2059
ENSMUSG00000022724	MGI Symbol	Mina		ENSG00000109133	HGNC Symbol	TMEM33		ENSRNOG00000006965	EntrezGene	303132		CG2061	FlyBaseCGID gene	CG2061
ENSMUSG00000022738	MGI Symbol	Gscl		ENSG00000109189	HGNC Symbol	USP46		ENSRNOG00000006968	RefSeq peptide	NP_001025069.1		CG2079	FlyBaseName gene	l(1)G0331
ENSMUSG00000022749	MGI Symbol	Tbc1d23		ENSG00000109323	HGNC Symbol	MANBA		ENSRNOG00000006973	RefSeq peptide	NP_001014105.1		CG2098	FlyBaseName gene	ferrochelatase
ENSMUSG00000022752	MGI Symbol	Tomm70a		ENSG00000109332	HGNC Symbol	UBE2D3		ENSRNOG00000006975	UniProtKB/Swiss-Prot	WASL_RAT		CG2162	FlyBaseCGID gene	CG2162
ENSMUSG00000022756	MGI Symbol	Slc7a4		ENSG00000109458	HGNC Symbol	GAB1		ENSRNOG00000006976	Projected MGI Symbol	Med6		CG2165	FlyBaseCGID gene	CG2165
ENSMUSG00000022757	MGI Symbol	Tfg		ENSG00000109586	HGNC Symbol	GALNT7		ENSRNOG00000006983	RefSeq peptide	NP_665723.1		CG2171	FlyBaseName gene	Tpi
ENSMUSG00000022760	MGI Symbol	Thap7		ENSG00000109686	RefSeq peptide	NP_001009555.2		ENSRNOG00000006984	Projected MGI Symbol	Mapk11		CG2182	FlyBaseCGID gene	CG2182
ENSMUSG00000022762	MGI Symbol	Ncam2		ENSG00000109846	HGNC Symbol	CRYAB		ENSRNOG00000006991	UniProtKB/Swiss-Prot	ADRM1_RAT		CG2201	FlyBaseCGID gene	CG2201
ENSMUSG00000022769	MGI Symbol	Sdf2l1		ENSG00000109906	HGNC Symbol	ZBTB16		ENSRNOG00000006997	UniProtKB/Swiss-Prot	A4_RAT		CG2216	FlyBaseName gene	Fer1HCH
ENSMUSG00000022774	MGI Symbol	Ncbp2		ENSG00000109919	HGNC Symbol	MTCH2		ENSRNOG00000006999	RefSeq peptide	NP_001019957.1		CG2219	FlyBaseCGID gene	CG2219
ENSMUSG00000022789	MGI Symbol	Dnm1l		ENSG00000110013	HGNC Symbol	SIAE		ENSRNOG00000007021	RefSeq peptide	NP_001034428.1		CG2221	FlyBaseName gene	l(1)G0289
ENSMUSG00000022799	MGI Symbol	Cdgap		ENSG00000110090	HGNC Symbol	CPT1A		ENSRNOG00000007030	UniProtKB/Swiss-Prot	EPHA7_RAT		CG2222	FlyBaseCGID gene	CG2222
ENSMUSG00000022800	MGI Symbol	Fyttd1		ENSG00000110108	HGNC Symbol	TMEM109		ENSRNOG00000007036	UniProtKB/Swiss-Prot	TGFR1_RAT		CG2241	FlyBaseCGID gene	CG2241
ENSMUSG00000022816	MGI Symbol	Fstl1		ENSG00000110148	HGNC Symbol	CCKBR		ENSRNOG00000007041	UniProtKB/Swiss-Prot	ABCG2_RAT		CG2245	FlyBaseName gene	l(3)s1921
ENSMUSG00000022817	MGI Symbol	Itgb5		ENSG00000110172	HGNC Symbol	CHORDC1		ENSRNOG00000007047	EntrezGene	312812		CG2248	FlyBaseName gene	Rac1
ENSMUSG00000022822	MGI Symbol	Abcc5		ENSG00000110200	HGNC Symbol	C11orf51		ENSRNOG00000007048	UniProtKB/Swiss-Prot	RAP1B_RAT		CG2252	FlyBaseName gene	fs(1)h
ENSMUSG00000022827	MGI Symbol	Rabl3		ENSG00000110429	HGNC Symbol	FBXO3		ENSRNOG00000007049	EntrezGene	305589		CG2260	FlyBaseCGID gene	CG2260
ENSMUSG00000022837	MGI Symbol	Iqcb1		ENSG00000110435	HGNC Symbol	PDHX		ENSRNOG00000007051	UniProtKB/Swiss-Prot	RRAGA_RAT		CG2262	FlyBaseName gene	Smox
ENSMUSG00000022858	MGI Symbol	Sfrs10		ENSG00000110442	HGNC Symbol	COMMD9		ENSRNOG00000007054	Projected MGI Symbol	Dhx33		CG2275	FlyBaseName gene	Jra
ENSMUSG00000022895	MGI Symbol	Ets2		ENSG00000110492	HGNC Symbol	MDK		ENSRNOG00000007078	UniProtKB/Swiss-Prot	WISP1_RAT		CG2286	FlyBaseName gene	ND75
ENSMUSG00000022897	MGI Symbol	Dyrk1c		ENSG00000110497	RefSeq peptide	NP_060219.2		ENSRNOG00000007079	UniProtKB/Swiss-Prot	MET_RAT		CG2371	FlyBaseCGID gene	CG2371
ENSMUSG00000022905	MGI Symbol	Kpna1		ENSG00000110721	HGNC Symbol	CHKA		ENSRNOG00000007087	RefSeq peptide	NP_001008721.1		CG2493	FlyBaseCGID gene	CG2493
ENSMUSG00000022912	MGI Symbol	Pros1		ENSG00000110881	HGNC Symbol	ACCN2		ENSRNOG00000007091	RefSeq peptide	NP_001017467.1		CG2508	FlyBaseName gene	cdc23
ENSMUSG00000022951	MGI Symbol	Dscr1		ENSG00000110917	HGNC Symbol	KIAA0152		ENSRNOG00000007098	EntrezGene	312054		CG2512	FlyBaseName gene	alphaTub84D
ENSMUSG00000022961	MGI Symbol	Son		ENSG00000111011	RefSeq peptide	NP_937992.1		ENSRNOG00000007108	UniProtKB/TrEMBL	O88684_RAT		CG2608	FlyBaseCGID gene	CG2608
ENSMUSG00000022964	MGI Symbol	Tmem50b		ENSG00000111142	HGNC Symbol	METAP2		ENSRNOG00000007110	Projected MGI Symbol	Ankrd6		CG2615	FlyBaseName gene	ik2
ENSMUSG00000022967	MGI Symbol	Ifnar1		ENSG00000111203	HGNC Symbol	ITFG2		ENSRNOG00000007111	UniProtKB/Swiss-Prot	NRDC_RAT		CG2617	FlyBaseCGID gene	CG2617
ENSMUSG00000022972	MGI Symbol	1110004E09Rik		ENSG00000111249	HGNC Symbol	CUTL2		ENSRNOG00000007131	Projected MGI Symbol	Paxip1		CG2647	FlyBaseName gene	per
ENSMUSG00000022992	MGI Symbol	2310037I24Rik		ENSG00000111252	HGNC Symbol	SH2B3		ENSRNOG00000007134	RefSeq peptide	NP_001011969.1		CG2674	FlyBaseName gene	M(2)21AB
ENSMUSG00000023017	MGI Symbol	Accn2		ENSG00000111276	HGNC Symbol	CDKN1B		ENSRNOG00000007136	RefSeq peptide	NP_569100.1		CG2675	FlyBaseName gene	Csat
ENSMUSG00000023021	MGI Symbol	Lass5		ENSG00000111328	HGNC Symbol	CDK2AP1		ENSRNOG00000007137	RefSeq peptide	NP_640350.1		CG2682	FlyBaseName gene	d4
ENSMUSG00000023025	MGI Symbol	D330037H05Rik		ENSG00000111530	HGNC Symbol	CAND1		ENSRNOG00000007139	UniProtKB/Swiss-Prot	TTPA_RAT		CG2699	FlyBaseName gene	Pi3K21B
ENSMUSG00000023044	MGI Symbol	Csad		ENSG00000111605	HGNC Symbol	CPSF6		ENSRNOG00000007152	UniProtKB/Swiss-Prot	BHLH2_RAT		CG2718	FlyBaseName gene	Gs1
ENSMUSG00000023046	MGI Symbol	Igfbp6		ENSG00000111615	HGNC Symbol	KRR1		ENSRNOG00000007158	RefSeq peptide	NP_071586.1		CG2765	FlyBaseCGID gene	CG2765
ENSMUSG00000023067	MGI Symbol	Cdkn1a		ENSG00000111642	HGNC Symbol	CHD4		ENSRNOG00000007164	EntrezGene	315746		CG2774	FlyBaseCGID gene	CG2774
ENSMUSG00000023068	MGI Symbol	D10Ertd438e		ENSG00000111652	HGNC Symbol	COPS7A		ENSRNOG00000007166	EntrezGene	300644		CG2790	FlyBaseCGID gene	CG2790
ENSMUSG00000023075	MGI Symbol	6330407G11Rik		ENSG00000111653	HGNC Symbol	ING4		ENSRNOG00000007206	UniProtKB/TrEMBL	Q5RJP3_RAT		CG2791	FlyBaseCGID gene	CG2791
ENSMUSG00000023079	MGI Symbol	Gtf2ird1		ENSG00000111666	HGNC Symbol	CHPT1		ENSRNOG00000007219	RefSeq peptide	NP_786937.1		CG2803	FlyBaseName gene	Tina-1
ENSMUSG00000023150	MGI Symbol	Ivns1abp		ENSG00000111669	HGNC Symbol	TPI1		ENSRNOG00000007224	Projected MGI Symbol	B630005N14Rik		CG2807	FlyBaseCGID gene	CG2807
ENSMUSG00000023175	MGI Symbol	Bsg		ENSG00000111716	HGNC Symbol	LDHB		ENSRNOG00000007230	Projected MGI Symbol	Ankrd47		CG2811	FlyBaseCGID gene	CG2811
ENSMUSG00000023272	MGI Symbol	Creld2		ENSG00000111725	HGNC Symbol	PRKAB1		ENSRNOG00000007234	UniProtKB/Swiss-Prot	CP51A_RAT		CG2822	FlyBaseName gene	Shaw
ENSMUSG00000023328	MGI Symbol	Ache		ENSG00000111726	HGNC Symbol	CMAS		ENSRNOG00000007244	Projected MGI Symbol	Derl2		CG2830	FlyBaseName gene	Hsp60B
ENSMUSG00000023456	MGI Symbol	Tpi1		ENSG00000111752	HGNC Symbol	PHC1		ENSRNOG00000007246	EntrezGene	361015		CG2845	FlyBaseName gene	phl
ENSMUSG00000023495	MGI Symbol	Pcbp4		ENSG00000111780	UniProtKB/Swiss-Prot	15E2_HUMAN		ENSRNOG00000007249	RefSeq peptide	NP_113950.2		CG2846	FlyBaseCGID gene	CG2846
ENSMUSG00000023571	MGI Symbol	C1qdc2		ENSG00000111785	HGNC Symbol	RIC8B		ENSRNOG00000007253	EntrezGene	314028		CG2849	FlyBaseName gene	Rala
ENSMUSG00000023764	MGI Symbol	Sfi1		ENSG00000111846	HGNC Symbol	GCNT2		ENSRNOG00000007268	Projected MGI Symbol	1700037C18Rik		CG2859	FlyBaseName gene	Taf10
ENSMUSG00000023800	MGI Symbol	Tiam2		ENSG00000111897	HGNC Symbol	SERINC1		ENSRNOG00000007283	EntrezGene	289874		CG2867	FlyBaseName gene	Prat
ENSMUSG00000023805	MGI Symbol	Synj2		ENSG00000112033	HGNC Symbol	PPARD		ENSRNOG00000007284	UniProtKB/Swiss-Prot	GTR1_RAT		CG2875	FlyBaseCGID gene	CG2875
ENSMUSG00000023827	MGI Symbol	Agpat4		ENSG00000112062	HGNC Symbol	MAPK14		ENSRNOG00000007299	RefSeq peptide	NP_001029326.1		CG2890	FlyBaseName gene	PPP4R2r
ENSMUSG00000023846	MGI Symbol	Riok2		ENSG00000112078	HGNC Symbol	KCTD20		ENSRNOG00000007318	RefSeq peptide	NP_001019971.1		CG2901	FlyBaseCGID gene	CG2901
ENSMUSG00000023868	MGI Symbol	Pde10a		ENSG00000112079	HGNC Symbol	STK38		ENSRNOG00000007323	UniProtKB/Swiss-Prot	RIC8B_RAT		CG2914	FlyBaseName gene	Ets21C
ENSMUSG00000023883	MGI Symbol	Phf10		ENSG00000112081	HGNC Symbol	SFRS3		ENSRNOG00000007346	UniProtKB/Swiss-Prot	GRASP_RAT		CG2916	FlyBaseName gene	Sep5
ENSMUSG00000023911	MGI Symbol	2810417J12Rik		ENSG00000112096	HGNC Symbol	SOD2		ENSRNOG00000007359	EntrezGene	295647		CG2917	FlyBaseName gene	Orc4
ENSMUSG00000023912	MGI Symbol	Slc25a27		ENSG00000112137	HGNC Symbol	PHACTR1		ENSRNOG00000007379	UniProtKB/TrEMBL	Q711G3_RAT		CG2924	FlyBaseCGID gene	CG2924
ENSMUSG00000023915	MGI Symbol	Tnfrsf21		ENSG00000112183	HGNC Symbol	RBM24		ENSRNOG00000007387	UniProtKB/Swiss-Prot	PER1_RAT		CG2925	FlyBaseName gene	noi
ENSMUSG00000023930	MGI Symbol	Crisp2		ENSG00000112234	HGNC Symbol	FBXL4		ENSRNOG00000007399	UniProtKB/Swiss-Prot	NUDC_RAT		CG2939	FlyBaseName gene	slp2
ENSMUSG00000023944	MGI Symbol	Hsp90ab1		ENSG00000112249	HGNC Symbol	ASCC3		ENSRNOG00000007415	UniProtKB/Swiss-Prot	PGH1_RAT		CG2944	FlyBaseName gene	gus
ENSMUSG00000023960	MGI Symbol	Enpp5		ENSG00000112365	HGNC Symbol	ZBTB24		ENSRNOG00000007420	UniProtKB/Swiss-Prot	HRH1_RAT		CG2975	FlyBaseCGID gene	CG2975
ENSMUSG00000023961	MGI Symbol	Enpp4		ENSG00000112414	HGNC Symbol	GPR126		ENSRNOG00000007426	Projected MGI Symbol	Tmem64		CG2982	FlyBaseCGID gene	CG2982
ENSMUSG00000023966	MGI Symbol	1700027N10Rik		ENSG00000112478	HGNC Symbol	VPS52		ENSRNOG00000007427	UniProtKB/Swiss-Prot	ENP6_RAT		CG30000	FlyBaseCGID gene	CG30000
ENSMUSG00000023977	MGI Symbol	Ubr2		ENSG00000112511	HGNC Symbol	PHF1		ENSRNOG00000007432	EntrezGene	362858		CG30005	FlyBaseCGID gene	CG30005
ENSMUSG00000023991	MGI Symbol	Foxp4		ENSG00000112530	HGNC Symbol	PACRG		ENSRNOG00000007442	RefSeq peptide	NP_001004247.1		CG3001	FlyBaseName gene	Hex-A
ENSMUSG00000023994	MGI Symbol	Nfya		ENSG00000112541	HGNC Symbol	PDE10A		ENSRNOG00000007462	EntrezGene	303135		CG30021	FlyBaseName gene	skf
ENSMUSG00000024006	MGI Symbol	Stk38		ENSG00000112584	HGNC Symbol	FAM120B		ENSRNOG00000007476	RefSeq peptide	NP_775177.1		CG30043	FlyBaseCGID gene	CG30043
ENSMUSG00000024007	MGI Symbol	Ppil1		ENSG00000112697	HGNC Symbol	TMEM30A		ENSRNOG00000007478	RefSeq peptide	NP_596896.1		CG30046	FlyBaseCGID gene	CG30046
ENSMUSG00000024052	MGI Symbol	Lpin2		ENSG00000112739	HGNC Symbol	PRPF4B		ENSRNOG00000007496	Projected MGI Symbol	Mtmr4		CG30047	FlyBaseCGID gene	CG30047
ENSMUSG00000024059	MGI Symbol	Rsnl2		ENSG00000112787	UniProtKB/TrEMBL	Q86XQ1_HUMAN		ENSRNOG00000007504	RefSeq peptide	NP_001009602.1		CG30049	FlyBaseCGID gene	CG30049
ENSMUSG00000024068	MGI Symbol	Spast		ENSG00000112796	HGNC Symbol	ENPP5		ENSRNOG00000007506	RefSeq peptide	NP_942078.1		CG30051	FlyBaseCGID gene	CG30051
ENSMUSG00000024072	MGI Symbol	Yipf4		ENSG00000112799	HGNC Symbol	LY86		ENSRNOG00000007532				CG30054	FlyBaseCGID gene	CG30054
ENSMUSG00000024074	MGI Symbol	Crim1		ENSG00000112855	HGNC Symbol	HARSL		ENSRNOG00000007560	EntrezGene	500855		CG30059	FlyBaseCGID gene	CG30059
ENSMUSG00000024081	MGI Symbol	Cebpz		ENSG00000112902	HGNC Symbol	SEMA5A		ENSRNOG00000007578	UniProtKB/Swiss-Prot	CCD16_RAT		CG30078	FlyBaseCGID gene	CG30078
ENSMUSG00000024083	MGI Symbol	Pja2		ENSG00000112972	HGNC Symbol	HMGCS1		ENSRNOG00000007625	EntrezGene	366064		CG3008	FlyBaseCGID gene	CG3008
ENSMUSG00000024095	MGI Symbol	Hnrpll		ENSG00000113163	HGNC Symbol	COL4A3BP		ENSRNOG00000007629	RefSeq peptide	NP_001020869.1		CG30085	FlyBaseCGID gene	CG30085
ENSMUSG00000024097	MGI Symbol	Sfrs7		ENSG00000113300	HGNC Symbol	CNOT6		ENSRNOG00000007643	Projected MGI Symbol	Ccm2		CG30106	FlyBaseCGID gene	CG30106
ENSMUSG00000024120	MGI Symbol	Lrpprc		ENSG00000113312	HGNC Symbol	TTC1		ENSRNOG00000007646	UniProtKB/Swiss-Prot	SI1L1_RAT		CG3011	FlyBaseCGID gene	CG3011
ENSMUSG00000024121	MGI Symbol	Atp6v0c		ENSG00000113327	HGNC Symbol	GABRG2		ENSRNOG00000007662	EntrezGene	500057		CG30116	FlyBaseCGID gene	CG30116
ENSMUSG00000024160	MGI Symbol	Spsb3		ENSG00000113328	HGNC Symbol	CCNG1		ENSRNOG00000007674	Projected MGI Symbol	AB182283		CG30157	FlyBaseCGID gene	CG30157
ENSMUSG00000024168	MGI Symbol	BC054438		ENSG00000113368	HGNC Symbol	LMNB1		ENSRNOG00000007678	EntrezGene	287076		CG30178	FlyBaseCGID gene	CG30178
ENSMUSG00000024170	MGI Symbol	Telo2		ENSG00000113384	HGNC Symbol	GOLPH3		ENSRNOG00000007681	Projected MGI Symbol	Brd3		CG3018	FlyBaseName gene	lwr
ENSMUSG00000024182	MGI Symbol	Axin1		ENSG00000113389	HGNC Symbol	NPR3		ENSRNOG00000007687	EntrezGene	315711		CG3019	FlyBaseName gene	su(w[a])
ENSMUSG00000024186	MGI Symbol	Rgs11		ENSG00000113460	HGNC Symbol	BXDC2		ENSRNOG00000007691	RefSeq peptide	NP_001013097.1		CG3024	FlyBaseName gene	torp4a
ENSMUSG00000024188	MGI Symbol	Luc7l		ENSG00000113522	HGNC Symbol	RAD50		ENSRNOG00000007720				CG3026	FlyBaseName gene	mus81
ENSMUSG00000024193	MGI Symbol	Phf1		ENSG00000113552	HGNC Symbol	GNPDA1		ENSRNOG00000007725	RefSeq peptide	NP_001041437.1		CG30265	FlyBaseCGID gene	CG30265
ENSMUSG00000024220	MGI Symbol	Zfp523		ENSG00000113575	HGNC Symbol	PPP2CA		ENSRNOG00000007753	UniProtKB/Swiss-Prot	PLAP_RAT		CG30272	FlyBaseCGID gene	CG30272
ENSMUSG00000024222	MGI Symbol	Fkbp5		ENSG00000113580	HGNC Symbol	NR3C1		ENSRNOG00000007756	RefSeq peptide	NP_001007660.1		CG30277	FlyBaseName gene	Oatp58Da
ENSMUSG00000024245	MGI Symbol	Tmem178		ENSG00000113595	UniProtKB/Swiss-Prot	ARD1_HUMAN		ENSRNOG00000007764	UniProtKB/TrEMBL	Q9Z259_RAT		CG30284	FlyBaseCGID gene	CG30284
ENSMUSG00000024247	MGI Symbol	AW548124		ENSG00000113645	HGNC Symbol	WWC1		ENSRNOG00000007775	RefSeq peptide	NP_001020826.1		CG30327	FlyBaseCGID gene	CG30327
ENSMUSG00000024256	MGI Symbol	Adcyap1		ENSG00000113649	HGNC Symbol	TCERG1		ENSRNOG00000007781	UniProtKB/TrEMBL	Q9Z1L6_RAT		CG30349	FlyBaseCGID gene	CG30349
ENSMUSG00000024270	MGI Symbol	Slc39a6		ENSG00000113721	HGNC Symbol	PDGFRB		ENSRNOG00000007793	UniProtKB/Swiss-Prot	PNRC1_RAT		CG3035	FlyBaseName gene	cm
ENSMUSG00000024286	MGI Symbol	5730405I09Rik		ENSG00000113732	HGNC Symbol	ATP6V0E1		ENSRNOG00000007804	RefSeq peptide	NP_075239.1		CG3036	FlyBaseCGID gene	CG3036
ENSMUSG00000024287	MGI Symbol	Thoc1		ENSG00000113761	HGNC Symbol	ZNF346		ENSRNOG00000007814	UniProtKB/Swiss-Prot	JHD2A_RAT		CG30372	FlyBaseCGID gene	CG30372
ENSMUSG00000024293	MGI Symbol	Esco1		ENSG00000113763	HGNC Symbol	UNC5A		ENSRNOG00000007821	EntrezGene	314862		CG30394	FlyBaseCGID gene	CG30394
ENSMUSG00000024298	MGI Symbol	9030612M13Rik		ENSG00000113805	HGNC Symbol	CNTN3		ENSRNOG00000007829	RefSeq peptide	NP_001019418.1		CG30404	FlyBaseCGID gene	CG30404
ENSMUSG00000024304	MGI Symbol	Cdh2		ENSG00000113851	HGNC Symbol	CRBN		ENSRNOG00000007834	UniProtKB/Swiss-Prot	CAND1_RAT		CG3041	FlyBaseName gene	Orc2
ENSMUSG00000024312	MGI Symbol	Wdr46		ENSG00000114026	HGNC Symbol	OGG1		ENSRNOG00000007842	Projected MGI Symbol	Aup1		CG30423	FlyBaseCGID gene	CG30423
ENSMUSG00000024317	MGI Symbol	Rnf138		ENSG00000114030	HGNC Symbol	KPNA1		ENSRNOG00000007862	UniProtKB/Swiss-Prot	THIL_RAT		CG30426	FlyBaseCGID gene	CG30426
ENSMUSG00000024319	MGI Symbol	Vps52		ENSG00000114054	HGNC Symbol	PCCB		ENSRNOG00000007894	UniProtKB/Swiss-Prot	MPDZ_RAT		CG30440	FlyBaseCGID gene	CG30440
ENSMUSG00000024335	MGI Symbol	Brd2		ENSG00000114268	HGNC Symbol	PFKFB4		ENSRNOG00000007895	UniProtKB/Swiss-Prot	ODPB_RAT		CG3048	FlyBaseName gene	Traf1
ENSMUSG00000024350	MGI Symbol	Dnajc18		ENSG00000114354	HGNC Symbol	TFG		ENSRNOG00000007907	RefSeq peptide	NP_001004282.1		CG30483	FlyBaseName gene	Prosap
ENSMUSG00000024357	MGI Symbol	Sil1		ENSG00000114416	HGNC Symbol	FXR1		ENSRNOG00000007912	Projected MGI Symbol	Chga		CG30496	FlyBaseCGID gene	CG30496
ENSMUSG00000024369	MGI Symbol	Rdbp		ENSG00000114439	HGNC Symbol	BBX		ENSRNOG00000007915	RefSeq DNA	XR_007909.1		CG30498	FlyBaseName gene	boca
ENSMUSG00000024370	MGI Symbol	Cdc23		ENSG00000114503	HGNC Symbol	NCBP2		ENSRNOG00000007921	UniProtKB/Swiss-Prot	HNRPM_RAT		CG30499	FlyBaseCGID gene	CG30499
ENSMUSG00000024378	MGI Symbol	Stard4		ENSG00000114541	HGNC Symbol	FRMD4B		ENSRNOG00000007925	EntrezGene	296078		CG3059	FlyBaseName gene	NTPase
ENSMUSG00000024404	MGI Symbol	Riok3		ENSG00000114686	HGNC Symbol	MRPL3		ENSRNOG00000007926	UniProtKB/Swiss-Prot	MP2K5_RAT		CG3061	FlyBaseCGID gene	CG3061
ENSMUSG00000024411	MGI Symbol	Aqp4		ENSG00000114742	HGNC Symbol	WDR48		ENSRNOG00000007947	UniProtKB/TrEMBL	Q5M847_RAT		CG3069	FlyBaseName gene	Taf10b
ENSMUSG00000024424	MGI Symbol	2810439F02Rik		ENSG00000114744	HGNC Symbol	COMMD2		ENSRNOG00000007957	UniProtKB/Swiss-Prot	RIMB1_RAT		CG3083	FlyBaseName gene	Prx6005
ENSMUSG00000024431	MGI Symbol	Nr3c1		ENSG00000114745	HGNC Symbol	GORASP1		ENSRNOG00000007968	EntrezGene	313699		CG31000	FlyBaseName gene	heph
ENSMUSG00000024436	MGI Symbol	Mrps18b		ENSG00000114770	HGNC Symbol	ABCC5		ENSRNOG00000007970	Projected MGI Symbol	Plxnc1		CG31022	FlyBaseName gene	PH4alphaEFB
ENSMUSG00000024437	MGI Symbol	Gnpda1		ENSG00000114857	HGNC Symbol	NKTR		ENSRNOG00000007971	UniProtKB/Swiss-Prot	WBP2_RAT		CG31064	FlyBaseCGID gene	CG31064
ENSMUSG00000024456	MGI Symbol	Diap1		ENSG00000114861	HGNC Symbol	FOXP1		ENSRNOG00000007979	UniProtKB/Swiss-Prot	PHOP2_RAT		CG3107	FlyBaseCGID gene	CG3107
ENSMUSG00000024498	MGI Symbol	Tcerg1		ENSG00000114923	HGNC Symbol	SLC4A3		ENSRNOG00000007981	EntrezGene	311114		CG31105	FlyBaseCGID gene	CG31105
ENSMUSG00000024500	MGI Symbol	Ppp2r2b		ENSG00000115053	HGNC Symbol	NCL		ENSRNOG00000007985	Projected EntrezGene	432551		CG31111	FlyBaseCGID gene	CG31111
ENSMUSG00000024507	MGI Symbol	Hsd17b4		ENSG00000115084	HGNC Symbol	SLC35F5		ENSRNOG00000007990	RefSeq peptide	NP_001033068.1		CG31119	FlyBaseCGID gene	CG31119
ENSMUSG00000024528	MGI Symbol	Srfbp1		ENSG00000115091	HGNC Symbol	ACTR3		ENSRNOG00000007992	RefSeq peptide	NP_001020909.1		CG31122	FlyBaseCGID gene	CG31122
ENSMUSG00000024539	MGI Symbol	Ptpn2		ENSG00000115207	HGNC Symbol	GTF3C2		ENSRNOG00000007998	UniProtKB/Swiss-Prot	LA_RAT		CG31136	FlyBaseName gene	Syx1A
ENSMUSG00000024553	MGI Symbol	Galr1		ENSG00000115226	HGNC Symbol	FNDC4		ENSRNOG00000008000	UniProtKB/Swiss-Prot	SYT13_RAT		CG31137	FlyBaseName gene	twin
ENSMUSG00000024558	MGI Symbol	Mapk4		ENSG00000115232	HGNC Symbol	ITGA4		ENSRNOG00000008001	UniProtKB/Swiss-Prot	RAB3B_RAT		CG31203	FlyBaseCGID gene	CG31203
ENSMUSG00000024560	MGI Symbol	Cxxc1		ENSG00000115239	HGNC Symbol	ASB3		ENSRNOG00000008008	UniProtKB/Swiss-Prot	GRIPE_RAT		CG31241	FlyBaseCGID gene	CG31241
ENSMUSG00000024580	MGI Symbol	Grpel2		ENSG00000115241	HGNC Symbol	PPM1G		ENSRNOG00000008022	UniProtKB/Swiss-Prot	APAF_RAT		CG31285	FlyBaseCGID gene	CG31285
ENSMUSG00000024581	MGI Symbol	Napg		ENSG00000115252	HGNC Symbol	PDE1A		ENSRNOG00000008030	Projected MGI Symbol	Shc2		CG31302	FlyBaseCGID gene	CG31302
ENSMUSG00000024588	MGI Symbol	Fech		ENSG00000115254	HGNC Symbol	XAB1		ENSRNOG00000008039	UniProtKB/Swiss-Prot	CUL5_RAT		CG31332	FlyBaseName gene	unc-115
ENSMUSG00000024589	MGI Symbol	Nedd4l		ENSG00000115266	HGNC Symbol	APC2		ENSRNOG00000008049	UniProtKB/Swiss-Prot	MAX_RAT		CG31349	FlyBaseName gene	pyd
ENSMUSG00000024590	MGI Symbol	Lmnb1		ENSG00000115271	HGNC Symbol	GCA		ENSRNOG00000008051	Projected MGI Symbol	Itpk1		CG31352	FlyBaseCGID gene	CG31352
ENSMUSG00000024603	MGI Symbol	Dctn4		ENSG00000115295	HGNC Symbol	RSNL2		ENSRNOG00000008055	EntrezGene	362485		CG3136	FlyBaseCGID gene	CG3136
ENSMUSG00000024614	MGI Symbol	Txndc10		ENSG00000115307	HGNC Symbol	AUP1		ENSRNOG00000008061	EntrezGene	299694		CG3139	FlyBaseName gene	syt
ENSMUSG00000024617	MGI Symbol	Camk2a		ENSG00000115310	HGNC Symbol	RTN4		ENSRNOG00000008065	Projected MGI Symbol	Wwc1		CG31469	FlyBaseCGID gene	CG31469
ENSMUSG00000024620	MGI Symbol	Pdgfrb		ENSG00000115317	HGNC Symbol	HTRA2		ENSRNOG00000008080	UniProtKB/Swiss-Prot	HRH3_RAT		CG31472	FlyBaseCGID gene	CG31472
ENSMUSG00000024621	MGI Symbol	Csf1r		ENSG00000115364	HGNC Symbol	MRPL19		ENSRNOG00000008104	UniProtKB/Swiss-Prot	1433T_RAT		CG3151	FlyBaseName gene	Rbp9
ENSMUSG00000024647	MGI Symbol	Cbln2		ENSG00000115368	HGNC Symbol	WDR75		ENSRNOG00000008106	RefSeq peptide	NP_001008323.1		CG31531	FlyBaseCGID gene	CG31531
ENSMUSG00000024660	MGI Symbol	Incenp		ENSG00000115464	HGNC Symbol	USP34		ENSRNOG00000008114				CG31534	FlyBaseCGID gene	CG31534
ENSMUSG00000024712	MGI Symbol	Rfk		ENSG00000115486	HGNC Symbol	GGCX		ENSRNOG00000008124	RefSeq DNA	XR_008816.1		CG31543	FlyBaseName gene	Hph
ENSMUSG00000024727	MGI Symbol	Trpm6		ENSG00000115520	HGNC Symbol	COQ10B		ENSRNOG00000008145	EntrezGene	362788		CG31550	FlyBaseCGID gene	CG31550
ENSMUSG00000024736	MGI Symbol	Tmem132a		ENSG00000115524	HGNC Symbol	SF3B1		ENSRNOG00000008146	UniProtKB/Swiss-Prot	GCX1_RAT		CG3157	FlyBaseName gene	gammaTub23C
ENSMUSG00000024740	MGI Symbol	Ddb1		ENSG00000115526	HGNC Symbol	CHST10		ENSRNOG00000008150	Projected MGI Symbol	BC031353		CG31605	FlyBaseName gene	Bsg
ENSMUSG00000024750	MGI Symbol	Zfand5		ENSG00000115548	HGNC Symbol	JMJD1A		ENSRNOG00000008154	UniProtKB/Swiss-Prot	RAMP3_RAT		CG3161	FlyBaseName gene	Vha16
ENSMUSG00000024767	MGI Symbol	Otub1		ENSG00000115593	HGNC Symbol	SMYD1		ENSRNOG00000008156	EntrezGene	312947		CG31619	FlyBaseCGID gene	CG31619
ENSMUSG00000024780	MGI Symbol	Cdc37l1		ENSG00000115649	HGNC Symbol	C2orf24		ENSRNOG00000008167	RefSeq peptide	NP_001007681.1		CG31624	FlyBaseCGID gene	CG31624
ENSMUSG00000024789	MGI Symbol	Jak2		ENSG00000115657	HGNC Symbol	ABCB6		ENSRNOG00000008187	EntrezGene	315579		CG31641	FlyBaseName gene	stai
ENSMUSG00000024799	MGI Symbol	Tm7sf2		ENSG00000115816	HGNC Symbol	CEBPZ		ENSRNOG00000008193	UniProtKB/Swiss-Prot	CRRY_RAT		CG31643	FlyBaseCGID gene	CG31643
ENSMUSG00000024807	MGI Symbol	Syvn1		ENSG00000115875	HGNC Symbol	SFRS7		ENSRNOG00000008194	RefSeq peptide	NP_001041325.1		CG3167	FlyBaseCGID gene	CG3167
ENSMUSG00000024811	MGI Symbol	Tnks2		ENSG00000115934	HGNC Symbol	PPIL3		ENSRNOG00000008204	Projected MGI Symbol	Kcnb1		CG31678	FlyBaseCGID gene	CG31678
ENSMUSG00000024812	MGI Symbol	Tjp2		ENSG00000115942	HGNC Symbol	ORC2L		ENSRNOG00000008205	EntrezGene	303602		CG3168	FlyBaseCGID gene	CG3168
ENSMUSG00000024826	MGI Symbol	Dpf2		ENSG00000115947	HGNC Symbol	ORC4L		ENSRNOG00000008218	RefSeq peptide	NP_001002253.1		CG31687	FlyBaseCGID gene	CG31687
ENSMUSG00000024841	MGI Symbol	2010003J03Rik		ENSG00000116001	HGNC Symbol	TIA1		ENSRNOG00000008224	RefSeq peptide	NP_446346.1		CG31688	FlyBaseCGID gene	CG31688
ENSMUSG00000024843	MGI Symbol	Chka		ENSG00000116005	HGNC Symbol	PCYOX1		ENSRNOG00000008239	RefSeq peptide	NP_001005893.1		CG31715	FlyBaseCGID gene	CG31715
ENSMUSG00000024844	MGI Symbol	Banf1		ENSG00000116014	HGNC Symbol	KISS1R		ENSRNOG00000008250				CG31717	FlyBaseCGID gene	CG31717
ENSMUSG00000024856	MGI Symbol	Cdk2ap2		ENSG00000116095	HGNC Symbol	PLEKHA3		ENSRNOG00000008271	Projected MGI Symbol	D15Ertd621e		CG31738	FlyBaseCGID gene	CG31738
ENSMUSG00000024870	MGI Symbol	Rab1b		ENSG00000116096	HGNC Symbol	SPR		ENSRNOG00000008279	RefSeq peptide	NP_001007654.1		CG31761	FlyBaseName gene	bru-2
ENSMUSG00000024873	MGI Symbol	Cnih2		ENSG00000116133	HGNC Symbol	DHCR24		ENSRNOG00000008314	RefSeq peptide	NP_001020453.1		CG31762	FlyBaseName gene	aret
ENSMUSG00000024896	MGI Symbol	Minpp1		ENSG00000116138	HGNC Symbol	DNAJC16		ENSRNOG00000008320	UniProtKB/Swiss-Prot	LYPA1_RAT		CG31794	FlyBaseName gene	Pax
ENSMUSG00000024900	MGI Symbol	Cpt1a		ENSG00000116148	HGNC Symbol	CCNL2		ENSRNOG00000008331	EntrezGene	314690		CG31803	FlyBaseCGID gene	CG31803
ENSMUSG00000024902	MGI Symbol	Mrpl11		ENSG00000116198	HGNC Symbol	KIAA0562		ENSRNOG00000008337	UniProtKB/Swiss-Prot	CXA9_RAT		CG31821	FlyBaseCGID gene	CG31821
ENSMUSG00000024906	MGI Symbol	Mus81		ENSG00000116237	HGNC Symbol	ICMT		ENSRNOG00000008348				CG31823	FlyBaseCGID gene	CG31823
ENSMUSG00000024911	MGI Symbol	Fibp		ENSG00000116266	HGNC Symbol	STXBP3		ENSRNOG00000008352				CG31855	FlyBaseCGID gene	CG31855
ENSMUSG00000024914	MGI Symbol	Drap1		ENSG00000116285	HGNC Symbol	ERRFI1		ENSRNOG00000008364	UniProtKB/Swiss-Prot	CATA_RAT		CG3186	FlyBaseName gene	eIF-5A
ENSMUSG00000024921	MGI Symbol	Smarca2		ENSG00000116406	HGNC Symbol	EDEM3		ENSRNOG00000008374	UniProtKB/TrEMBL	Q5EBA4_RAT		CG3187	FlyBaseName gene	Sirt4
ENSMUSG00000024924	MGI Symbol	Vldlr		ENSG00000116455	HGNC Symbol	WDR77		ENSRNOG00000008376	UniProtKB/Swiss-Prot	GTR3_RAT		CG31915	FlyBaseCGID gene	CG31915
ENSMUSG00000024926	MGI Symbol	Htatip		ENSG00000116473	HGNC Symbol	RAP1A		ENSRNOG00000008378	UniProtKB/Swiss-Prot	ZN414_RAT		CG31917	FlyBaseCGID gene	CG31917
ENSMUSG00000024935	MGI Symbol	Slc1a1		ENSG00000116489	HGNC Symbol	CAPZA1		ENSRNOG00000008390	UniProtKB/Swiss-Prot	DCNL5_RAT		CG31926	FlyBaseCGID gene	CG31926
ENSMUSG00000024939	MGI Symbol	Sssca1		ENSG00000116525	HGNC Symbol	TRIM62		ENSRNOG00000008393	UniProtKB/Swiss-Prot	TAXB1_RAT		CG31928	FlyBaseCGID gene	CG31928
ENSMUSG00000024944	MGI Symbol	Arl2		ENSG00000116560	HGNC Symbol	SFPQ		ENSRNOG00000008398				CG3193	FlyBaseName gene	crn
ENSMUSG00000024947	MGI Symbol	Men1		ENSG00000116574	HGNC Symbol	RHOU		ENSRNOG00000008414	UniProtKB/Swiss-Prot	BASI_RAT		CG3195	FlyBaseName gene	RpL12
ENSMUSG00000024948	MGI Symbol	Map4k2		ENSG00000116649	HGNC Symbol	SRM		ENSRNOG00000008415	EntrezGene	314910		CG31957	FlyBaseCGID gene	CG31957
ENSMUSG00000024949	MGI Symbol	Sf1		ENSG00000116661	HGNC Symbol	FBXO2		ENSRNOG00000008423	EntrezGene	298944		CG31961	FlyBaseCGID gene	CG31961
ENSMUSG00000024952	MGI Symbol	Rps6ka4		ENSG00000116668	UniProtKB/Swiss-Prot	CA026_HUMAN		ENSRNOG00000008424	UniProtKB/Swiss-Prot	P34_RAT		CG31988	FlyBaseCGID gene	CG31988
ENSMUSG00000024955	MGI Symbol	Esrra		ENSG00000116679	HGNC Symbol	IVNS1ABP		ENSRNOG00000008425	Projected MGI Symbol	Nav1		CG32000	FlyBaseCGID gene	CG32000
ENSMUSG00000024958	MGI Symbol	Gpr137		ENSG00000116685	HGNC Symbol	KIAA2013		ENSRNOG00000008430	EntrezGene	498159		CG32018	FlyBaseName gene	Zyx102EF
ENSMUSG00000024969	MGI Symbol	Mark2		ENSG00000116717	HGNC Symbol	GADD45A		ENSRNOG00000008472				CG3203	FlyBaseName gene	RpL17
ENSMUSG00000024970	MGI Symbol	AI846148		ENSG00000116729	HGNC Symbol	GPR177		ENSRNOG00000008480	UniProtKB/Swiss-Prot	KCAB3_RAT		CG3204	FlyBaseName gene	Rap2l
ENSMUSG00000024974	MGI Symbol	Smc3		ENSG00000116747	HGNC Symbol	TROVE2		ENSRNOG00000008484	UniProtKB/Swiss-Prot	PHLP_RAT		CG32082	FlyBaseCGID gene	CG32082
ENSMUSG00000024993	MGI Symbol	1810055E12Rik		ENSG00000116752	HGNC Symbol	BCAS2		ENSRNOG00000008510	UniProtKB/Swiss-Prot	ABTB2_RAT		CG32089	FlyBaseName gene	Vha16-2
ENSMUSG00000025006	MGI Symbol	Sorbs1		ENSG00000116793	HGNC Symbol	PHTF1		ENSRNOG00000008512	EntrezGene	305284		CG32090	FlyBaseName gene	Vha16-3
ENSMUSG00000025025	MGI Symbol	Mxi1		ENSG00000116857	HGNC Symbol	TMEM9		ENSRNOG00000008522	UniProtKB/Swiss-Prot	OGG1_RAT		CG3210	FlyBaseName gene	Drp1
ENSMUSG00000025037	MGI Symbol	Maoa		ENSG00000116883	HGNC Symbol	C1orf113		ENSRNOG00000008524	EntrezGene	500026		CG32109	FlyBaseCGID gene	CG32109
ENSMUSG00000025041	MGI Symbol	Nt5c2		ENSG00000116885	HGNC Symbol	C1orf102		ENSRNOG00000008536	UniProtKB/Swiss-Prot	ACTC_RAT		CG32130	FlyBaseCGID gene	CG32130
ENSMUSG00000025078	MGI Symbol	Nhlrc2		ENSG00000116898	HGNC Symbol	MRPS15		ENSRNOG00000008554	Projected MGI Symbol	Slc9a9		CG32137	FlyBaseCGID gene	CG32137
ENSMUSG00000025085	MGI Symbol	Ablim1		ENSG00000116918	HGNC Symbol	TSNAX		ENSRNOG00000008555				CG32138	FlyBaseCGID gene	CG32138
ENSMUSG00000025142	MGI Symbol	Aspscr1		ENSG00000116991	HGNC Symbol	SIPA1L2		ENSRNOG00000008557	RefSeq peptide	NP_001007797.1		CG32146	FlyBaseName gene	dlp
ENSMUSG00000025151	MGI Symbol	Maged1		ENSG00000117069	HGNC Symbol	ST6GALNAC5		ENSRNOG00000008560	Projected MGI Symbol	1700041C02Rik		CG32149	FlyBaseName gene	RhoGAP71E
ENSMUSG00000025162	MGI Symbol	Csnk1d		ENSG00000117139	HGNC Symbol	JARID1B		ENSRNOG00000008576	RefSeq DNA	XR_009306.1		CG32156	FlyBaseName gene	Mbs
ENSMUSG00000025199	MGI Symbol	Chuk		ENSG00000117143	HGNC Symbol	UAP1		ENSRNOG00000008614	EntrezGene	299188		CG32164	FlyBaseCGID gene	CG32164
ENSMUSG00000025200	MGI Symbol	Cwf19l1		ENSG00000117298	HGNC Symbol	ECE1		ENSRNOG00000008616	Projected MGI Symbol	1110059H15Rik		CG32165	FlyBaseCGID gene	CG32165
ENSMUSG00000025207	MGI Symbol	Sema4g		ENSG00000117308	HGNC Symbol	GALE		ENSRNOG00000008618	EntrezGene	298065		CG32169	FlyBaseCGID gene	CG32169
ENSMUSG00000025220	MGI Symbol	Mgea5		ENSG00000117360	HGNC Symbol	PRPF3		ENSRNOG00000008620	UniProtKB/Swiss-Prot	SMAD3_RAT		CG32176	FlyBaseCGID gene	CG32176
ENSMUSG00000025221	MGI Symbol	Kcnip2		ENSG00000117394	HGNC Symbol	SLC2A1		ENSRNOG00000008626	UniProtKB/TrEMBL	Q5GF25_RAT		CG32177	FlyBaseCGID gene	CG32177
ENSMUSG00000025223	MGI Symbol	Ldb1		ENSG00000117395	HGNC Symbol	EBNA1BP2		ENSRNOG00000008641	EntrezGene	498486		CG32183	FlyBaseName gene	Ccn
ENSMUSG00000025224	MGI Symbol	Gbf1		ENSG00000117408	HGNC Symbol	IPO13		ENSRNOG00000008643	EntrezGene	297969		CG3219	FlyBaseName gene	Klp59C
ENSMUSG00000025226	MGI Symbol	Fbxl15		ENSG00000117410	HGNC Symbol	ATP6V0B		ENSRNOG00000008656	UniProtKB/Swiss-Prot	SYUA_RAT		CG32191	FlyBaseCGID gene	CG32191
ENSMUSG00000025234	MGI Symbol	Arih1		ENSG00000117411	HGNC Symbol	B4GALT2		ENSRNOG00000008664				CG32210	FlyBaseCGID gene	CG32210
ENSMUSG00000025235	MGI Symbol	Bbs4		ENSG00000117419	HGNC Symbol	PRNPIP		ENSRNOG00000008682	EntrezGene	295922		CG32220	FlyBaseCGID gene	CG32220
ENSMUSG00000025245	MGI Symbol	Lztfl1		ENSG00000117448	HGNC Symbol	AKR1A1		ENSRNOG00000008696	EntrezGene	299700		CG3223	FlyBaseCGID gene	CG3223
ENSMUSG00000025264	MGI Symbol	Tsr2		ENSG00000117505	HGNC Symbol	DR1		ENSRNOG00000008697	UniProtKB/Swiss-Prot	NOV_RAT		CG3225	FlyBaseCGID gene	CG3225
ENSMUSG00000025268	MGI Symbol	Maged2		ENSG00000117519	HGNC Symbol	CNN3		ENSRNOG00000008703	UniProtKB/Swiss-Prot	RNPS1_RAT		CG32264	FlyBaseCGID gene	CG32264
ENSMUSG00000025272	MGI Symbol	Tro		ENSG00000117569	HGNC Symbol	PTBP2		ENSRNOG00000008704	EntrezGene	497961		CG32335	FlyBaseCGID gene	CG32335
ENSMUSG00000025277	MGI Symbol	Abhd6		ENSG00000117592	HGNC Symbol	PRDX6		ENSRNOG00000008708	RefSeq peptide	NP_001011993.1		CG32350	FlyBaseCGID gene	CG32350
ENSMUSG00000025278	MGI Symbol	Flnb		ENSG00000117597	HGNC Symbol	C1orf107		ENSRNOG00000008713	Projected MGI Symbol	Slc41a2		CG32369	FlyBaseCGID gene	CG32369
ENSMUSG00000025280	MGI Symbol	Polr3a		ENSG00000117598	RefSeq peptide	NP_001010861.1		ENSRNOG00000008734	Projected MGI Symbol	Zmym2		CG32371	FlyBaseCGID gene	CG32371
ENSMUSG00000025319	RefSeq DNA	XR_003344.1		ENSG00000117616	HGNC Symbol	C1orf63		ENSRNOG00000008744	UniProtKB/Swiss-Prot	CSN2_RAT		CG32380	FlyBaseName gene	SMSr
ENSMUSG00000025324	MGI Symbol	Atp10a		ENSG00000117620	HGNC Symbol	SLC35A3		ENSRNOG00000008767	Projected MGI Symbol	Atg4c		CG32423	FlyBaseCGID gene	CG32423
ENSMUSG00000025340	MGI Symbol	Rabgef1		ENSG00000117751	HGNC Symbol	PPP1R8		ENSRNOG00000008782	UniProtKB/TrEMBL	Q5BJW4_RAT		CG32463	FlyBaseCGID gene	CG32463
ENSMUSG00000025353	MGI Symbol	Ormdl2		ENSG00000117758	HGNC Symbol	STX12		ENSRNOG00000008785	RefSeq peptide	NP_445846.2		CG32483	FlyBaseCGID gene	CG32483
ENSMUSG00000025354	MGI Symbol	Dnajc14		ENSG00000117899	HGNC Symbol	MESDC2		ENSRNOG00000008790	EntrezGene	311616		CG32486	FlyBaseCGID gene	CG32486
ENSMUSG00000025357	MGI Symbol	Dgka		ENSG00000118007	HGNC Symbol	STAG1		ENSRNOG00000008806	UniProtKB/Swiss-Prot	RSNL2_RAT		CG3249	FlyBaseCGID gene	CG3249
ENSMUSG00000025371	MGI Symbol	Chmp6		ENSG00000118058	HGNC Symbol	MLL		ENSRNOG00000008810	UniProtKB/Swiss-Prot	NELF_RAT		CG32506	FlyBaseCGID gene	CG32506
ENSMUSG00000025372	MGI Symbol	Baiap2		ENSG00000118217	HGNC Symbol	ATF6		ENSRNOG00000008831	UniProtKB/Swiss-Prot	HCN2_RAT		CG32529	FlyBaseCGID gene	CG32529
ENSMUSG00000025373	MGI Symbol	Rnf41		ENSG00000118246	HGNC Symbol	FASTKD2		ENSRNOG00000008861	EntrezGene	691222		CG3254	FlyBaseName gene	pgant2
ENSMUSG00000025395	MGI Symbol	Prim1		ENSG00000118276	HGNC Symbol	B4GALT6		ENSRNOG00000008908	EntrezGene	313139		CG32540	FlyBaseName gene	CCKLR-17D3
ENSMUSG00000025402	MGI Symbol	Nab2		ENSG00000118495	HGNC Symbol	PLAGL1		ENSRNOG00000008919	UniProtKB/TrEMBL	Q5FVI0_RAT		CG32549	FlyBaseCGID gene	CG32549
ENSMUSG00000025403	MGI Symbol	Shmt2		ENSG00000118496	HGNC Symbol	FBXO30		ENSRNOG00000008926	Projected MGI Symbol	Gnb5		CG32560	FlyBaseCGID gene	CG32560
ENSMUSG00000025425	MGI Symbol	St8sia5		ENSG00000118523	HGNC Symbol	CTGF		ENSRNOG00000008929	EntrezGene	297705		CG32578	FlyBaseName gene	Gpi1
ENSMUSG00000025474	MGI Symbol	Tubgcp2		ENSG00000118777	HGNC Symbol	ABCG2		ENSRNOG00000008936	EntrezGene	313022		CG32581	FlyBaseCGID gene	CG32581
ENSMUSG00000025475	MGI Symbol	Gpr123		ENSG00000118855	HGNC Symbol	MFSD1		ENSRNOG00000008939	UniProtKB/Swiss-Prot	NXPH1_RAT		CG3259	FlyBaseCGID gene	CG3259
ENSMUSG00000025478	MGI Symbol	Dpysl4		ENSG00000118873	HGNC Symbol	RAB3GAP2		ENSRNOG00000008941	UniProtKB/Swiss-Prot	ETS1_RAT		CG32592	FlyBaseName gene	hiw
ENSMUSG00000025485	MGI Symbol	Ric8		ENSG00000118971	HGNC Symbol	CCND2		ENSRNOG00000008945	EntrezGene	298071		CG3263	FlyBaseName gene	Pka-R1
ENSMUSG00000025486	MGI Symbol	Sirt3		ENSG00000119048	HGNC Symbol	UBE2B		ENSRNOG00000008981	Projected MGI Symbol	Pdcd6ip		CG32648	FlyBaseName gene	Pde9
ENSMUSG00000025499	MGI Symbol	Hras1		ENSG00000119121	HGNC Symbol	TRPM6		ENSRNOG00000008989	UniProtKB/Swiss-Prot	CRYL1_RAT		CG3265	FlyBaseName gene	Eb1
ENSMUSG00000025512	MGI Symbol	3110023E09Rik		ENSG00000119125	HGNC Symbol	GDA		ENSRNOG00000008996	UniProtKB/Swiss-Prot	DPYL5_RAT		CG3267	FlyBaseCGID gene	CG3267
ENSMUSG00000025529	MGI Symbol	Zfp711		ENSG00000119138	HGNC Symbol	KLF9		ENSRNOG00000009001	Projected MGI Symbol	Mtss1		CG3268	FlyBaseName gene	phtf
ENSMUSG00000025575	MGI Symbol	Cant1		ENSG00000119139	HGNC Symbol	TJP2		ENSRNOG00000009006	UniProtKB/Swiss-Prot	CCD47_RAT		CG32688	FlyBaseName gene	Hk
ENSMUSG00000025579	MGI Symbol	Gaa		ENSG00000119318	HGNC Symbol	RAD23B		ENSRNOG00000009019	UniProtKB/Swiss-Prot	SC6A6_RAT		CG3269	FlyBaseName gene	Rab2
ENSMUSG00000025607	MGI Symbol	Copg2		ENSG00000119396	HGNC Symbol	RAB14		ENSRNOG00000009039	EntrezGene	314013		CG32697	FlyBaseName gene	l(1)G0232
ENSMUSG00000025609	MGI Symbol	Mkln1		ENSG00000119408	HGNC Symbol	NEK6		ENSRNOG00000009042	EntrezGene	681927		CG32698	FlyBaseCGID gene	CG32698
ENSMUSG00000025613	MGI Symbol	Cct8		ENSG00000119414	HGNC Symbol	PPP6C		ENSRNOG00000009049	RefSeq peptide	NP_001008861.2		CG32699	FlyBaseCGID gene	CG32699
ENSMUSG00000025647	MGI Symbol	Scotin		ENSG00000119508	HGNC Symbol	NR4A3		ENSRNOG00000009069	RefSeq peptide	NP_891995.1		CG32701	FlyBaseName gene	l(1)G0320
ENSMUSG00000025648	MGI Symbol	Pfkfb4		ENSG00000119523	HGNC Symbol	ALG2		ENSRNOG00000009072	EntrezGene	314660		CG32703	FlyBaseCGID gene	CG32703
ENSMUSG00000025651	MGI Symbol	Uqcrc1		ENSG00000119669	HGNC Symbol	C14orf4		ENSRNOG00000009079	UniProtKB/Swiss-Prot	KAP3_RAT		CG32705	FlyBaseCGID gene	CG32705
ENSMUSG00000025666	MGI Symbol	Tmem47		ENSG00000119673	HGNC Symbol	ACOT2		ENSRNOG00000009080	RefSeq peptide	NP_955418.1		CG32758	FlyBaseCGID gene	CG32758
ENSMUSG00000025728	MGI Symbol	Pigq		ENSG00000119682	HGNC Symbol	KIAA0317		ENSRNOG00000009088	UniProtKB/Swiss-Prot	TRXR1_RAT		CG32763	FlyBaseName gene	l(1)G0045
ENSMUSG00000025731	MGI Symbol	0610011F06Rik		ENSG00000119698	HGNC Symbol	KIAA1622		ENSRNOG00000009102	RefSeq peptide	NP_001011915.1		CG32782	FlyBaseName gene	tlk
ENSMUSG00000025735	MGI Symbol	Rhbdl1		ENSG00000119699	HGNC Symbol	TGFB3		ENSRNOG00000009103	EntrezGene	315058		CG32795	FlyBaseCGID gene	CG32795
ENSMUSG00000025736	MGI Symbol	2610003J06Rik		ENSG00000119771	HGNC Symbol	KBTBD9		ENSRNOG00000009113	UniProtKB/Swiss-Prot	MRP_RAT		CG32810	FlyBaseCGID gene	CG32810
ENSMUSG00000025739	MGI Symbol	Gng13		ENSG00000119772	HGNC Symbol	DNMT3A		ENSRNOG00000009114	RefSeq peptide	NP_001019512.1		CG32814	FlyBaseCGID gene	CG32814
ENSMUSG00000025742	MGI Symbol	Prps2		ENSG00000119778	UniProtKB/Swiss-Prot	K1240_HUMAN		ENSRNOG00000009117	EntrezGene	314405		CG32823	FlyBaseName gene	Sdic:CG32823
ENSMUSG00000025743	MGI Symbol	Sdc3		ENSG00000119787	HGNC Symbol	ARL6IP2		ENSRNOG00000009137	EntrezGene	312965		CG32847	FlyBaseCGID gene	CG32847
ENSMUSG00000025744				ENSG00000119820	HGNC Symbol	YIPF4		ENSRNOG00000009140	EntrezGene	311184		CG32849	FlyBaseName gene	Hex-t2
ENSMUSG00000025745	MGI Symbol	Hadha		ENSG00000119838	EntrezGene	649930		ENSRNOG00000009149	UniProtKB/Swiss-Prot	JAM3_RAT		CG32858	FlyBaseName gene	sn
ENSMUSG00000025757	MGI Symbol	Hspa4l		ENSG00000119866	HGNC Symbol	BCL11A		ENSRNOG00000009156	EntrezGene	500116		CG3295	FlyBaseCGID gene	CG3295
ENSMUSG00000025764	MGI Symbol	Phf17		ENSG00000119899	HGNC Symbol	SLC17A5		ENSRNOG00000009176	RefSeq peptide	NP_001008315.1		CG3297	FlyBaseName gene	mnd
ENSMUSG00000025782	MGI Symbol	Taf3		ENSG00000119912	HGNC Symbol	IDE		ENSRNOG00000009184	RefSeq peptide	NP_001029303.1		CG33012	FlyBaseCGID gene	CG33012
ENSMUSG00000025789	MGI Symbol	St8sia2		ENSG00000119950	HGNC Symbol	MXI1		ENSRNOG00000009215	Projected RefSeq DNA	NM_013812.2		CG33013	FlyBaseCGID gene	CG33013
ENSMUSG00000025792	MGI Symbol	Slc25a10		ENSG00000119979	HGNC Symbol	FAM45A		ENSRNOG00000009243	RefSeq peptide	NP_001014112.1		CG3304	FlyBaseCGID gene	CG3304
ENSMUSG00000025809	MGI Symbol	Itgb1		ENSG00000120008	HGNC Symbol	BRWD2		ENSRNOG00000009255	EntrezGene	315463		CG33051	FlyBaseCGID gene	CG33051
ENSMUSG00000025810	MGI Symbol	Nrp1		ENSG00000120049	HGNC Symbol	KCNIP2		ENSRNOG00000009281	Projected MGI Symbol	Commd1		CG33052	FlyBaseCGID gene	CG33052
ENSMUSG00000025816	MGI Symbol	Sec61a2		ENSG00000120088	HGNC Symbol	CRHR1		ENSRNOG00000009289	UniProtKB/Swiss-Prot	GALK2_RAT		CG3307	FlyBaseName gene	pr-set7
ENSMUSG00000025821	MGI Symbol	Zfp282		ENSG00000120159	HGNC Symbol	C9orf82		ENSRNOG00000009302	Projected MGI Symbol	Zfp623		CG33094	FlyBaseName gene	Synd
ENSMUSG00000025869	MGI Symbol	D13Wsu177e		ENSG00000120251	HGNC Symbol	GRIA2		ENSRNOG00000009309	EntrezGene	362594		CG33096	FlyBaseCGID gene	CG33096
ENSMUSG00000025872	MGI Symbol	Thoc3		ENSG00000120279	HGNC Symbol	MYCT1		ENSRNOG00000009310	Projected MGI Symbol	Nmd3		CG33101	FlyBaseName gene	Nsf2
ENSMUSG00000025876	MGI Symbol	Unc5a		ENSG00000120370	HGNC Symbol	SCYL1BP1		ENSRNOG00000009324	EntrezGene	500226		CG33102	FlyBaseName gene	Hex-t1
ENSMUSG00000025880	MGI Symbol	Smad7		ENSG00000120509	HGNC Symbol	PDZD11		ENSRNOG00000009329	UniProtKB/Swiss-Prot	NR1D1_RAT		CG33111	FlyBaseCGID gene	CG33111
ENSMUSG00000025889	MGI Symbol	Snca		ENSG00000120526	HGNC Symbol	NUDCD1		ENSRNOG00000009330	RefSeq peptide	NP_001009713.1		CG33113	FlyBaseName gene	Rtnl1
ENSMUSG00000025902	MGI Symbol	Sox17		ENSG00000120686	HGNC Symbol	UFM1		ENSRNOG00000009338	UniProtKB/Swiss-Prot	RASK_RAT		CG33128	FlyBaseCGID gene	CG33128
ENSMUSG00000025903	MGI Symbol	Lypla1		ENSG00000120688	HGNC Symbol	WBP4		ENSRNOG00000009350	UniProtKB/TrEMBL	Q8R487_RAT		CG3313	FlyBaseCGID gene	CG3313
ENSMUSG00000025915	MGI Symbol	Sgk3		ENSG00000120694	HGNC Symbol	HSPH1		ENSRNOG00000009365				CG33134	FlyBaseName gene	debcl
ENSMUSG00000025937	MGI Symbol	Lactb2		ENSG00000120709	HGNC Symbol	FAM53C		ENSRNOG00000009409	RefSeq peptide	NP_445963.1		CG33135	FlyBaseName gene	KCNQ
ENSMUSG00000025950	MGI Symbol	Idh1		ENSG00000120725	HGNC Symbol	SIL1		ENSRNOG00000009431	Projected MGI Symbol	Tbc1d4		CG33139	FlyBaseName gene	Ranbp11
ENSMUSG00000025956	MGI Symbol	2310038H17Rik		ENSG00000120738	HGNC Symbol	EGR1		ENSRNOG00000009449	RefSeq peptide	NP_001020313.1		CG33144	FlyBaseCGID gene	CG33144
ENSMUSG00000025962	MGI Symbol	Fastkd2		ENSG00000120798	HGNC Symbol	NR2C1		ENSRNOG00000009470	Projected MGI Symbol	Flnb		CG33166	FlyBaseName gene	stet
ENSMUSG00000025968	MGI Symbol	Ndufs1		ENSG00000120868	HGNC Symbol	APAF1		ENSRNOG00000009523	EntrezGene	308003		CG33181	FlyBaseCGID gene	CG33181
ENSMUSG00000025980	MGI Symbol	Hspd1		ENSG00000120875	HGNC Symbol	DUSP4		ENSRNOG00000009539	UniProtKB/Swiss-Prot	KHDR3_RAT		CG33193	FlyBaseName gene	sav
ENSMUSG00000025981	MGI Symbol	Coq10b		ENSG00000120885	HGNC Symbol	CLU		ENSRNOG00000009542	UniProtKB/Swiss-Prot	KCNH5_RAT		CG3320	FlyBaseName gene	Rab1
ENSMUSG00000025982	MGI Symbol	Sf3b1		ENSG00000120948	HGNC Symbol	TARDBP		ENSRNOG00000009545	UniProtKB/Swiss-Prot	RPA1_RAT		CG33275	FlyBaseCGID gene	CG33275
ENSMUSG00000025986	MGI Symbol	Slc39a10		ENSG00000120963	HGNC Symbol	ZNF706		ENSRNOG00000009549	Projected MGI Symbol	Fbxo3		CG33276	FlyBaseCGID gene	CG33276
ENSMUSG00000025995	MGI Symbol	Wdr75		ENSG00000120992	HGNC Symbol	LYPLA1		ENSRNOG00000009550	UniProtKB/Swiss-Prot	ERG1_RAT		CG33291	FlyBaseCGID gene	CG33291
ENSMUSG00000026005	MGI Symbol	Rpe		ENSG00000121031	HGNC Symbol	PRKDC		ENSRNOG00000009552	RefSeq peptide	NP_001008313.1		CG33298	FlyBaseCGID gene	CG33298
ENSMUSG00000026034	MGI Symbol	Clk1		ENSG00000121057	HGNC Symbol	AKAP1		ENSRNOG00000009592	UniProtKB/Swiss-Prot	NCB5R_RAT		CG3333	FlyBaseName gene	Nop60B
ENSMUSG00000026035	MGI Symbol	Ppil3		ENSG00000121064	HGNC Symbol	SCPEP1		ENSRNOG00000009640	UniProtKB/Swiss-Prot	PSMF1_RAT		CG33338	FlyBaseName gene	p38c
ENSMUSG00000026037	MGI Symbol	Orc2l		ENSG00000121281	HGNC Symbol	ADCY7		ENSRNOG00000009653	UniProtKB/TrEMBL	Q8R5F5_RAT		CG3344	FlyBaseCGID gene	CG3344
ENSMUSG00000026074	MGI Symbol	Map4k4		ENSG00000121297	HGNC Symbol	TSHZ3		ENSRNOG00000009656	EntrezGene	313589		CG33487	FlyBaseCGID gene	CG33487
ENSMUSG00000026080	MGI Symbol	Chst10		ENSG00000121481	HGNC Symbol	RNF2		ENSRNOG00000009683	UniProtKB/Swiss-Prot	SDCB1_RAT		CG33491	FlyBaseCGID gene	CG33491
ENSMUSG00000026082	MGI Symbol	Rev1l		ENSG00000121486	RefSeq peptide	NP_112196.2		ENSRNOG00000009712	UniProtKB/Swiss-Prot	GALE_RAT		CG33496	FlyBaseCGID gene	CG33496
ENSMUSG00000026095	MGI Symbol	Asnsd1		ENSG00000121579	HGNC Symbol	NAT13		ENSRNOG00000009732	RefSeq DNA	XR_009134.1		CG33497	FlyBaseName gene	Sdic:CG33497
ENSMUSG00000026096	MGI Symbol	Osgepl1		ENSG00000121671	HGNC Symbol	CRY2		ENSRNOG00000009739	Projected MGI Symbol	E430025E21Rik		CG33498	FlyBaseCGID gene	CG33498
ENSMUSG00000026107	MGI Symbol	5830411E10Rik		ENSG00000121691	HGNC Symbol	CAT		ENSRNOG00000009759	EntrezGene	310166		CG33499	FlyBaseName gene	Sdic:CG33499
ENSMUSG00000026134	MGI Symbol	Prim2		ENSG00000121741	HGNC Symbol	ZMYM2		ENSRNOG00000009781	UniProtKB/Swiss-Prot	DC1I2_RAT		CG3351	FlyBaseName gene	mRpL11
ENSMUSG00000026150	MGI Symbol	5230400G24Rik		ENSG00000121848	HGNC Symbol	ZNF364		ENSRNOG00000009802	UniProtKB/TrEMBL	Q6AXP0_RAT		CG33518	FlyBaseName gene	mun
ENSMUSG00000026159	MGI Symbol	Hrb		ENSG00000121851	HGNC Symbol	POLR3GL		ENSRNOG00000009819	Projected MGI Symbol	Vezf1		CG33529	FlyBaseName gene	Rapgap1
ENSMUSG00000026179	MGI Symbol	Pnkd		ENSG00000121879	HGNC Symbol	PIK3CA		ENSRNOG00000009820	RefSeq peptide	NP_543164.1		CG33545	FlyBaseName gene	nab
ENSMUSG00000026181	MGI Symbol	Ppm1f		ENSG00000121892	RefSeq peptide	NP_056015.1		ENSRNOG00000009826	RefSeq peptide	NP_075231.1		CG33547	FlyBaseName gene	Rim
ENSMUSG00000026198	MGI Symbol	Abcb6		ENSG00000121940	HGNC Symbol	CLCC1		ENSRNOG00000009829	Projected MGI Symbol	Il17d		CG33553	FlyBaseName gene	Doa
ENSMUSG00000026202	MGI Symbol	Tuba4		ENSG00000121989	HGNC Symbol	ACVR2A		ENSRNOG00000009830	EntrezGene	308004		CG33556	FlyBaseName gene	form3
ENSMUSG00000026209	MGI Symbol	Dnpep		ENSG00000122008	HGNC Symbol	POLK		ENSRNOG00000009849	EntrezGene	290279		CG33558	FlyBaseCGID gene	CG33558
ENSMUSG00000026219	MGI Symbol	Trip12		ENSG00000122068	HGNC Symbol	FYTTD1		ENSRNOG00000009856	RefSeq peptide	NP_001014285.1		CG3362	FlyBaseCGID gene	CG3362
ENSMUSG00000026234	MGI Symbol	Ncl		ENSG00000122254	HGNC Symbol	HS3ST2		ENSRNOG00000009862	UniProtKB/Swiss-Prot	NOE1_RAT		CG33649	FlyBaseCGID gene	CG33649
ENSMUSG00000026270	MGI Symbol	Capn10		ENSG00000122257	HGNC Symbol	RBBP6		ENSRNOG00000009867	UniProtKB/Swiss-Prot	TGFB3_RAT		CG33670	FlyBaseCGID gene	CG33670
ENSMUSG00000026283	MGI Symbol	Ing5		ENSG00000122359	HGNC Symbol	ANXA11		ENSRNOG00000009887	RefSeq peptide	NP_001013126.1		CG33713	FlyBaseCGID gene	CG33713
ENSMUSG00000026341	MGI Symbol	Actr3		ENSG00000122378	HGNC Symbol	C10orf58		ENSRNOG00000009891	Projected MGI Symbol	Pcf11		CG33722	FlyBaseCGID gene	CG33722
ENSMUSG00000026342	MGI Symbol	Slc35f5		ENSG00000122435	HGNC Symbol	CCDC76		ENSRNOG00000009894	UniProtKB/TrEMBL	Q5BJX6_RAT		CG33747	FlyBaseName gene	primo-2
ENSMUSG00000026349	MGI Symbol	Ccnt2		ENSG00000122481	HGNC Symbol	RWDD3		ENSRNOG00000009935	UniProtKB/Swiss-Prot	XPO1_RAT		CG33748	FlyBaseName gene	primo-1
ENSMUSG00000026353	MGI Symbol	Ubxd2		ENSG00000122490	HGNC Symbol	PQLC1		ENSRNOG00000009946	UniProtKB/Swiss-Prot	LDLR_RAT		CG33756	FlyBaseName gene	gdl
ENSMUSG00000026361	MGI Symbol	Cdc73		ENSG00000122557	HGNC Symbol	HERPUD2		ENSRNOG00000009954	UniProtKB/Swiss-Prot	CJ046_RAT		CG33786	FlyBaseCGID gene	CG33786
ENSMUSG00000026409	MGI Symbol	Pfkfb2		ENSG00000122566	HGNC Symbol	HNRPA2B1		ENSRNOG00000009956	UniProtKB/Swiss-Prot	WNK1_RAT		CG3380	FlyBaseName gene	Oatp58Dc
ENSMUSG00000026411	MGI Symbol	Tmem9		ENSG00000122584	HGNC Symbol	NXPH1		ENSRNOG00000009963	EntrezGene	299504		CG3382	FlyBaseName gene	Oatp58Db
ENSMUSG00000026430	MGI Symbol	Rassf5		ENSG00000122641	HGNC Symbol	INHBA		ENSRNOG00000009980	UniprotKB/SpliceVariant	O08564-2		CG33839	FlyBaseName gene	His3:CG33839
ENSMUSG00000026458	MGI Symbol	Ppfia4		ENSG00000122642	HGNC Symbol	FKBP9		ENSRNOG00000009994	UniProtKB/Swiss-Prot	ODP2_RAT		CG3385	FlyBaseName gene	nvy
ENSMUSG00000026469	MGI Symbol	Xpr1		ENSG00000122644	HGNC Symbol	ARL4A		ENSRNOG00000009995	Projected MGI Symbol	Rapgef6		CG33933	FlyBaseName gene	Indy-2
ENSMUSG00000026473	MGI Symbol	Glul		ENSG00000122679	HGNC Symbol	RAMP3		ENSRNOG00000010008	Projected MGI Symbol	Polr3a		CG33934	FlyBaseCGID gene	CG33934
ENSMUSG00000026482	MGI Symbol	Rgl1		ENSG00000122728	HGNC Symbol	TAF1L		ENSRNOG00000010010				CG33936	FlyBaseCGID gene	CG33936
ENSMUSG00000026484	MGI Symbol	Rnf2		ENSG00000122872				ENSRNOG00000010011	Projected MGI Symbol	Osbpl3		CG3395	FlyBaseName gene	RpS9
ENSMUSG00000026491	MGI Symbol	Ahctf1		ENSG00000122884	HGNC Symbol	P4HA1		ENSRNOG00000010015	RefSeq peptide	NP_001026995.1		CG33956	FlyBaseName gene	kay
ENSMUSG00000026496	MGI Symbol	Parp1		ENSG00000123124	HGNC Symbol	WWP1		ENSRNOG00000010017	UniProtKB/Swiss-Prot	WEE1_RAT		CG33967	FlyBaseCGID gene	CG33967
ENSMUSG00000026499	MGI Symbol	Acbd3		ENSG00000123136	HGNC Symbol	DDX39		ENSRNOG00000010023	UniProtKB/Swiss-Prot	ACATN_RAT		CG3400	FlyBaseName gene	Pfrx
ENSMUSG00000026556	MGI Symbol	Vangl2		ENSG00000123159	HGNC Symbol	GIPC1		ENSRNOG00000010024	RefSeq peptide	NP_596918.2		CG3401	FlyBaseName gene	betaTub60D
ENSMUSG00000026576	MGI Symbol	Atp1b1		ENSG00000123200	HGNC Symbol	ZC3H13		ENSRNOG00000010029	EntrezGene	287840		CG34056	FlyBaseCGID gene	CG34056
ENSMUSG00000026584	MGI Symbol	Scyl3		ENSG00000123213	HGNC Symbol	NLN		ENSRNOG00000010031	RefSeq peptide	NP_062029.1		CG34057	FlyBaseCGID gene	CG34057
ENSMUSG00000026610	MGI Symbol	Esrrg		ENSG00000123353	HGNC Symbol	ORMDL2		ENSRNOG00000010034	RefSeq peptide	NP_445859.2		CG34058	FlyBaseName gene	ppk11
ENSMUSG00000026618	MGI Symbol	Iars2		ENSG00000123360	HGNC Symbol	PDE1B		ENSRNOG00000010038	UniProtKB/Swiss-Prot	PRS8_RAT		CG34059	FlyBaseName gene	ppk16
ENSMUSG00000026656	MGI Symbol	Fcgr2b		ENSG00000123395	HGNC Symbol	C12orf44		ENSRNOG00000010047	RefSeq peptide	NP_536324.1		CG3415	FlyBaseCGID gene	CG3415
ENSMUSG00000026663	MGI Symbol	Atf6		ENSG00000123485	RefSeq peptide	NP_060880.3		ENSRNOG00000010050	Projected MGI Symbol	Stard9		CG3421	FlyBaseName gene	RhoGAP93B
ENSMUSG00000026670	MGI Symbol	Uap1		ENSG00000123505	HGNC Symbol	AMD1		ENSRNOG00000010058	RefSeq peptide	NP_001012046.1		CG3423	FlyBaseName gene	sa
ENSMUSG00000026688	MGI Symbol	Mgst3		ENSG00000123545	HGNC Symbol	C6orf66		ENSRNOG00000010061	UniProtKB/Swiss-Prot	GMFB_RAT		CG3424	FlyBaseName gene	path
ENSMUSG00000026701	MGI Symbol	Prdx6		ENSG00000123575	UniProtKB/Swiss-Prot	CX039_HUMAN		ENSRNOG00000010062	RefSeq DNA	XR_008692.1		CG3427	FlyBaseName gene	Epac
ENSMUSG00000026718	MGI Symbol	Stam		ENSG00000123610	HGNC Symbol	TNFAIP6		ENSRNOG00000010068	UniProtKB/Swiss-Prot	PPAC3_RAT		CG3428	FlyBaseCGID gene	CG3428
ENSMUSG00000026721	MGI Symbol	Rabgap1l		ENSG00000123636	HGNC Symbol	BAZ2B		ENSRNOG00000010071	EntrezGene	310537		CG3460	FlyBaseName gene	Nmd3
ENSMUSG00000026728	MGI Symbol	Vim		ENSG00000123643	HGNC Symbol	SLC36A1		ENSRNOG00000010079	UniProtKB/Swiss-Prot	CAH3_RAT		CG3478	FlyBaseName gene	ppk
ENSMUSG00000026740	MGI Symbol	Dnajc1		ENSG00000123728	HGNC Symbol	RAP2C		ENSRNOG00000010080	EntrezGene	306128		CG3496	FlyBaseName gene	vir
ENSMUSG00000026749	MGI Symbol	Nek6		ENSG00000123810	RefSeq peptide	NP_085055.1		ENSRNOG00000010087	UniProtKB/Swiss-Prot	ZN143_RAT		CG3499	FlyBaseCGID gene	CG3499
ENSMUSG00000026753	MGI Symbol	Ppp6c		ENSG00000123836	HGNC Symbol	PFKFB2		ENSRNOG00000010102	UniProtKB/TrEMBL	Q562A1_RAT		CG3522	FlyBaseName gene	Start1
ENSMUSG00000026761	MGI Symbol	Orc4l		ENSG00000123933	HGNC Symbol	MXD4		ENSRNOG00000010104	UniProtKB/Swiss-Prot	OFUT1_RAT		CG3529	FlyBaseCGID gene	CG3529
ENSMUSG00000026771	MGI Symbol	4921517N04Rik		ENSG00000123975	HGNC Symbol	CKS2		ENSRNOG00000010134	UniProtKB/Swiss-Prot	ACOT2_RAT		CG3530	FlyBaseCGID gene	CG3530
ENSMUSG00000026773	MGI Symbol	Pfkfb3		ENSG00000123992	HGNC Symbol	DNPEP		ENSRNOG00000010155	UniProtKB/TrEMBL	O08778_RAT		CG3539	FlyBaseName gene	Slh
ENSMUSG00000026775	MGI Symbol	Yme1l1		ENSG00000124145	HGNC Symbol	SDC4		ENSRNOG00000010174	EntrezGene	301261		CG3542	FlyBaseCGID gene	CG3542
ENSMUSG00000026782	MGI Symbol	Abi2		ENSG00000124160	HGNC Symbol	NCOA5		ENSRNOG00000010178	UniProtKB/Swiss-Prot	CGRF1_RAT		CG3570	FlyBaseCGID gene	CG3570
ENSMUSG00000026787	MGI Symbol	Gad2		ENSG00000124191	UniProtKB/Swiss-Prot	GCX1_HUMAN		ENSRNOG00000010185	EntrezGene	316406		CG3576	FlyBaseName gene	Lag1
ENSMUSG00000026807	MGI Symbol	1190002A17Rik		ENSG00000124193	HGNC Symbol	SFRS6		ENSRNOG00000010204	EntrezGene	289046		CG3595	FlyBaseName gene	sqh
ENSMUSG00000026812	MGI Symbol	Tsc1		ENSG00000124194	HGNC Symbol	GDAP1L1		ENSRNOG00000010210	EntrezGene	310392		CG3613	FlyBaseName gene	qkr58E-1
ENSMUSG00000026821	MGI Symbol	Ralgds		ENSG00000124201	HGNC Symbol	ZNFX1		ENSRNOG00000010218	UniProtKB/Swiss-Prot	IF5_RAT		CG3620	FlyBaseName gene	norpA
ENSMUSG00000026826	MGI Symbol	Nr4a2		ENSG00000124208	HGNC Symbol	UBE2V1		ENSRNOG00000010219	UniProtKB/Swiss-Prot	GNDS_RAT		CG3632	FlyBaseCGID gene	CG3632
ENSMUSG00000026833	MGI Symbol	Olfm1		ENSG00000124214	HGNC Symbol	STAU1		ENSRNOG00000010222	UniProtKB/Swiss-Prot	DHE3_RAT		CG3637	FlyBaseName gene	Cortactin
ENSMUSG00000026848	MGI Symbol	Tor1b		ENSG00000124243	HGNC Symbol	BCAS4		ENSRNOG00000010230	EntrezGene	308009		CG3644	FlyBaseName gene	bic
ENSMUSG00000026851	MGI Symbol	BC005624		ENSG00000124383	HGNC Symbol	MPHOSPH10		ENSRNOG00000010232	UniProtKB/Swiss-Prot	ENPP5_RAT		CG3649	FlyBaseCGID gene	CG3649
ENSMUSG00000026858	MGI Symbol	5730472N09Rik		ENSG00000124422	HGNC Symbol	USP22		ENSRNOG00000010248	UniProtKB/Swiss-Prot	NEUS_RAT		CG3652	FlyBaseCGID gene	CG3652
ENSMUSG00000026864	MGI Symbol	Hspa5		ENSG00000124486	HGNC Symbol	USP9X		ENSRNOG00000010254	UniProtKB/Swiss-Prot	5HT1A_RAT		CG3662	FlyBaseCGID gene	CG3662
ENSMUSG00000026872	MGI Symbol	Zfhx1b		ENSG00000124487	HGNC Symbol	DDX3X		ENSRNOG00000010298	Projected MGI Symbol	Xbp1		CG3665	FlyBaseName gene	Fas2
ENSMUSG00000026878	MGI Symbol	Rab14		ENSG00000124490	HGNC Symbol	CRISP2		ENSRNOG00000010306	UniProtKB/Swiss-Prot	H2AZ_RAT		CG3688	FlyBaseName gene	l(2)35Bd
ENSMUSG00000026879	MGI Symbol	Gsn		ENSG00000124496	HGNC Symbol	TRERF1		ENSRNOG00000010320	EntrezGene	360546		CG3689	FlyBaseCGID gene	CG3689
ENSMUSG00000026883	MGI Symbol	Dab2ip		ENSG00000124523	HGNC Symbol	SIRT5		ENSRNOG00000010330	UniProtKB/Swiss-Prot	MARK3_RAT		CG3694	FlyBaseName gene	Ggamma30A
ENSMUSG00000026893	MGI Symbol	Gca		ENSG00000124587	HGNC Symbol	PEX6		ENSRNOG00000010352	UniProtKB/Swiss-Prot	DNJC3_RAT		CG3703	FlyBaseCGID gene	CG3703
ENSMUSG00000026904	MGI Symbol	Slc4a10		ENSG00000124762	HGNC Symbol	CDKN1A		ENSRNOG00000010375	Projected MGI Symbol	Slc39a2		CG3704	FlyBaseCGID gene	CG3704
ENSMUSG00000026918	MGI Symbol	Brd3		ENSG00000124783	HGNC Symbol	SSR1		ENSRNOG00000010379	RefSeq peptide	NP_001020592.1		CG3707	FlyBaseName gene	wapl
ENSMUSG00000026930	MGI Symbol	Gpsm1		ENSG00000124789	HGNC Symbol	NUP153		ENSRNOG00000010386	EntrezGene	500987		CG3709	FlyBaseCGID gene	CG3709
ENSMUSG00000026939	MGI Symbol	Tmem141		ENSG00000125124	HGNC Symbol	BBS2		ENSRNOG00000010388	UniProtKB/Swiss-Prot	SO1A3_RAT		CG3710	FlyBaseName gene	TfIIS
ENSMUSG00000026958	MGI Symbol	Dpp7		ENSG00000125247	HGNC Symbol	TMTC4		ENSRNOG00000010415	EntrezGene	314033		CG3715	FlyBaseName gene	Shc
ENSMUSG00000026987	MGI Symbol	Baz2b		ENSG00000125249	HGNC Symbol	RAP2A		ENSRNOG00000010417	Projected MGI Symbol	8430427H17Rik		CG3724	FlyBaseName gene	Pgd
ENSMUSG00000027009	MGI Symbol	Itga4		ENSG00000125266	HGNC Symbol	EFNB2		ENSRNOG00000010424	Projected MGI Symbol	Fancg		CG3727	FlyBaseName gene	dock
ENSMUSG00000027012	MGI Symbol	Dync1i2		ENSG00000125319	HGNC Symbol	C17orf53		ENSRNOG00000010428	Projected MGI Symbol	Bahd1		CG3731	FlyBaseCGID gene	CG3731
ENSMUSG00000027080	MGI Symbol	Med19		ENSG00000125354	HGNC Symbol	SEPT6		ENSRNOG00000010447	UniProtKB/Swiss-Prot	TMOD2_RAT		CG3735	FlyBaseCGID gene	CG3735
ENSMUSG00000027088	MGI Symbol	Phospho2		ENSG00000125355	HGNC Symbol	FAM70A		ENSRNOG00000010458	UniProtKB/TrEMBL	Q91XL6_RAT		CG3738	FlyBaseName gene	Cks30A
ENSMUSG00000027162	MGI Symbol	Lin7c		ENSG00000125510	HGNC Symbol	OPRL1		ENSRNOG00000010466	EntrezGene	296733		CG3753	FlyBaseName gene	Marcal1
ENSMUSG00000027163	MGI Symbol	Commd9		ENSG00000125629	HGNC Symbol	INSIG2		ENSRNOG00000010468	RefSeq peptide	NP_599210.1		CG3764	FlyBaseCGID gene	CG3764
ENSMUSG00000027180	MGI Symbol	Fbxo3		ENSG00000125652	HGNC Symbol	ALKBH7		ENSRNOG00000010479	EntrezGene	290447		CG3772	FlyBaseName gene	cry
ENSMUSG00000027187	MGI Symbol	Cat		ENSG00000125746	HGNC Symbol	EML2		ENSRNOG00000010483	EntrezGene	365823		CG3773	FlyBaseCGID gene	CG3773
ENSMUSG00000027194	MGI Symbol	Ttc17		ENSG00000125814	HGNC Symbol	NAPB		ENSRNOG00000010488	EntrezGene	361103		CG3779	FlyBaseName gene	numb
ENSMUSG00000027206	MGI Symbol	Cops2		ENSG00000125817	HGNC Symbol	CENPB		ENSRNOG00000010495	UniProtKB/TrEMBL	Q562A7_RAT		CG3780	FlyBaseName gene	Spx
ENSMUSG00000027207	MGI Symbol	Galk2		ENSG00000125818	HGNC Symbol	PSMF1		ENSRNOG00000010524	UniProtKB/Swiss-Prot	CRYAB_RAT		CG3792	FlyBaseCGID gene	CG3792
ENSMUSG00000027209	MGI Symbol	4930525F21Rik		ENSG00000125826	HGNC Symbol	RBCK1		ENSRNOG00000010533	UniProtKB/Swiss-Prot	ARFP1_RAT		CG3798	FlyBaseName gene	Nmda1
ENSMUSG00000027215	MGI Symbol	Cd82		ENSG00000125844	HGNC Symbol	RRBP1		ENSRNOG00000010548				CG3800	FlyBaseCGID gene	CG3800
ENSMUSG00000027220	MGI Symbol	Syt13		ENSG00000125851	HGNC Symbol	PCSK2		ENSRNOG00000010553	UniProtKB/Swiss-Prot	PNMA1_RAT		CG3808	FlyBaseCGID gene	CG3808
ENSMUSG00000027227	MGI Symbol	Sord		ENSG00000125861	HGNC Symbol	GFRA4		ENSRNOG00000010572	Projected MGI Symbol	Pus7		CG3814	FlyBaseCGID gene	CG3814
ENSMUSG00000027239	MGI Symbol	Mdk		ENSG00000125863	HGNC Symbol	MKKS		ENSRNOG00000010574	UniProtKB/Swiss-Prot	PTN1_RAT		CG3825	FlyBaseCGID gene	CG3825
ENSMUSG00000027247	MGI Symbol	Arhgap1		ENSG00000125875	HGNC Symbol	TBC1D20		ENSRNOG00000010584	UniProtKB/Swiss-Prot	PORIM_RAT		CG3860	FlyBaseCGID gene	CG3860
ENSMUSG00000027248	MGI Symbol	Pdia3		ENSG00000125944	HGNC Symbol	HNRPR		ENSRNOG00000010587	RefSeq DNA	NM_053797.1		CG3881	FlyBaseName gene	GlcAT-S
ENSMUSG00000027255	MGI Symbol	Zfp289		ENSG00000125945	HGNC Symbol	ZNF436		ENSRNOG00000010589	UniProtKB/Swiss-Prot	ZN622_RAT		CG3887	FlyBaseCGID gene	CG3887
ENSMUSG00000027257	MGI Symbol	Pacsin3		ENSG00000125952	HGNC Symbol	MAX		ENSRNOG00000010592	RefSeq peptide	NP_445952.1		CG3891	FlyBaseCGID gene	CG3891
ENSMUSG00000027274	MGI Symbol	Mkks		ENSG00000125962	HGNC Symbol	ARMCX5		ENSRNOG00000010607	EntrezGene	499748		CG3917	FlyBaseName gene	Grip84
ENSMUSG00000027282	MGI Symbol	Mtch2		ENSG00000125991	HGNC Symbol	ERGIC3		ENSRNOG00000010628	RefSeq peptide	NP_001006979.1		CG3923	FlyBaseName gene	Exp6
ENSMUSG00000027285	MGI Symbol	Cep27		ENSG00000126001	HGNC Symbol	CEP250		ENSRNOG00000010659	RefSeq peptide	NP_001034125.1		CG3924	FlyBaseName gene	Chi
ENSMUSG00000027296	MGI Symbol	Itpka		ENSG00000126005	HGNC Symbol	ITGB4BP		ENSRNOG00000010716	EntrezGene	500200		CG3925	FlyBaseCGID gene	CG3925
ENSMUSG00000027298	MGI Symbol	Tyro3		ENSG00000126091	HGNC Symbol	ST3GAL3		ENSRNOG00000010731	RefSeq peptide	NP_835206.1		CG3937	FlyBaseName gene	cher
ENSMUSG00000027301	MGI Symbol	Oxt		ENSG00000126217	HGNC Symbol	MCF2L		ENSRNOG00000010733	EntrezGene	315600		CG3938	FlyBaseName gene	CycE
ENSMUSG00000027303	MGI Symbol	Ptpra		ENSG00000126456	HGNC Symbol	IRF3		ENSRNOG00000010744	UniProtKB/Swiss-Prot	NRP1_RAT		CG3957	FlyBaseCGID gene	CG3957
ENSMUSG00000027309	MGI Symbol	4930402H24Rik		ENSG00000126500	HGNC Symbol	FLRT1		ENSRNOG00000010774	UniProtKB/Swiss-Prot	SCAM1_RAT		CG3971	FlyBaseName gene	Baldspot
ENSMUSG00000027316	MGI Symbol	Gfra4		ENSG00000126562	HGNC Symbol	WNK4		ENSRNOG00000010777	Projected MGI Symbol	Tox		CG3975	FlyBaseCGID gene	CG3975
ENSMUSG00000027351	MGI Symbol	Spred1		ENSG00000126581	HGNC Symbol	BECN1		ENSRNOG00000010780	UniProtKB/Swiss-Prot	RHG07_RAT		CG3979	FlyBaseName gene	Indy
ENSMUSG00000027361	MGI Symbol	Gabpb1		ENSG00000126768	HGNC Symbol	TIMM17B		ENSRNOG00000010789	UniProtKB/Swiss-Prot	DUS7_RAT		CG3983	FlyBaseCGID gene	CG3983
ENSMUSG00000027367	MGI Symbol	Stard7		ENSG00000126775	HGNC Symbol	KIAA0831		ENSRNOG00000010800	UniProtKB/Swiss-Prot	ECHB_RAT		CG3988	FlyBaseName gene	gammaSnap
ENSMUSG00000027368	MGI Symbol	Dusp2		ENSG00000126804	HGNC Symbol	ZBTB1		ENSRNOG00000010803	UniProtKB/Swiss-Prot	GBRA5_RAT		CG3989	FlyBaseName gene	ade5
ENSMUSG00000027419	MGI Symbol	Pcsk2		ENSG00000126861	HGNC Symbol	OMG		ENSRNOG00000010812	EntrezGene	311129		CG3991	FlyBaseName gene	TppII
ENSMUSG00000027422	MGI Symbol	Rrbp1		ENSG00000126970	HGNC Symbol	KIAA1166		ENSRNOG00000010819	EntrezGene	294993		CG40005
ENSMUSG00000027423	MGI Symbol	Snx5		ENSG00000127220	HGNC Symbol	ABHD8		ENSRNOG00000010821	RefSeq peptide	NP_001020456.1		CG4001	FlyBaseName gene	pfk
ENSMUSG00000027433	MGI Symbol	Xrn2		ENSG00000127266				ENSRNOG00000010827	UniProtKB/Swiss-Prot	PTBP2_RAT		CG4008	FlyBaseName gene	und
ENSMUSG00000027438	MGI Symbol	Napb		ENSG00000127314	HGNC Symbol	RAP1B		ENSRNOG00000010838	UniProtKB/Swiss-Prot	ARAF_RAT		CG40084
ENSMUSG00000027465	MGI Symbol	Tbc1d20		ENSG00000127334	HGNC Symbol	DYRK2		ENSRNOG00000010846	EntrezGene	317381		CG40129	FlyBaseName gene	Gprk1
ENSMUSG00000027466	MGI Symbol	Rbck1		ENSG00000127419	HGNC Symbol	TMEM175		ENSRNOG00000010873	Projected MGI Symbol	1110049F12Rik		CG4013	FlyBaseName gene	Smr
ENSMUSG00000027479	MGI Symbol	Mapre1		ENSG00000127481	HGNC Symbol	ZUBR1		ENSRNOG00000010882	Projected MGI Symbol	Sptlc1		CG4016	FlyBaseName gene	Spt-I
ENSMUSG00000027488	MGI Symbol	Snta1		ENSG00000127527	HGNC Symbol	EPS15L1		ENSRNOG00000010887	UniProtKB/Swiss-Prot	CK054_RAT		CG40178
ENSMUSG00000027499	MGI Symbol	Pkia		ENSG00000127588	HGNC Symbol	GNG13		ENSRNOG00000010890	UniProtKB/TrEMBL	Q91WZ0_RAT		CG40191
ENSMUSG00000027500	MGI Symbol	Stmn2		ENSG00000127804	HGNC Symbol	METT10D		ENSRNOG00000010895	UniProtKB/Swiss-Prot	CC50A_RAT		CG4026	FlyBaseName gene	IP3K1
ENSMUSG00000027509	MGI Symbol	Rae1		ENSG00000127824	HGNC Symbol	TUBA1		ENSRNOG00000010897	UniProtKB/Swiss-Prot	NEK6_RAT		CG4030	FlyBaseCGID gene	CG4030
ENSMUSG00000027533	MGI Symbol	Fabp5		ENSG00000127838	HGNC Symbol	PNKD		ENSRNOG00000010904	RefSeq peptide	NP_001004244.1		CG4035	FlyBaseName gene	eIF-4E
ENSMUSG00000027540	MGI Symbol	Ptpn1		ENSG00000127920	HGNC Symbol	GNG11		ENSRNOG00000010911	EntrezGene	300967		CG40351
ENSMUSG00000027559	MGI Symbol	Car3		ENSG00000127946	HGNC Symbol	HIP1		ENSRNOG00000010915	UniProtKB/Swiss-Prot	K1815_RAT		CG40410
ENSMUSG00000027568	MGI Symbol	Ntsr1		ENSG00000127947	HGNC Symbol	PTPN12		ENSRNOG00000010938	UniProtKB/Swiss-Prot	AAA1_RAT		CG40411	FlyBaseName gene	Parp
ENSMUSG00000027575	MGI Symbol	Arfgap1		ENSG00000127948	HGNC Symbol	POR		ENSRNOG00000010945	UniProtKB/Swiss-Prot	1433B_RAT		CG4043	FlyBaseName gene	Rrp46
ENSMUSG00000027577	MGI Symbol	Chrna4		ENSG00000128050	HGNC Symbol	PAICS		ENSRNOG00000010946	UniProtKB/Swiss-Prot	GBG11_RAT		CG40451
ENSMUSG00000027584	MGI Symbol	Oprl1		ENSG00000128052	HGNC Symbol	KDR		ENSRNOG00000010947	UniProtKB/Swiss-Prot	MMP14_RAT		CG40478	FlyBaseName gene	Dyrk3
ENSMUSG00000027589	MGI Symbol	Pcmtd2		ENSG00000128059	HGNC Symbol	PPAT		ENSRNOG00000010951	RefSeq peptide	NP_001007803.1		CG4050	FlyBaseCGID gene	CG4050
ENSMUSG00000027599	MGI Symbol	Armc1		ENSG00000128185	HGNC Symbol	DGCR6L		ENSRNOG00000010952	UniProtKB/TrEMBL	Q5PPJ1_RAT		CG4065	FlyBaseCGID gene	CG4065
ENSMUSG00000027602	MGI Symbol	Map1lc3a		ENSG00000128191	HGNC Symbol	DGCR8		ENSRNOG00000010953	UniProtKB/Swiss-Prot	ICMT_RAT		CG4067	FlyBaseName gene	pug
ENSMUSG00000027603	MGI Symbol	Ggtl3		ENSG00000128228	HGNC Symbol	SDF2L1		ENSRNOG00000010966	UniProtKB/Swiss-Prot	ITB1_RAT		CG4068	FlyBaseCGID gene	CG4068
ENSMUSG00000027605	MGI Symbol	Acss2		ENSG00000128272	HGNC Symbol	ATF4		ENSRNOG00000010967	RefSeq peptide	NP_001011941.1		CG4071	FlyBaseCGID gene	CG4071
ENSMUSG00000027613	MGI Symbol	Itgb4bp		ENSG00000128311	HGNC Symbol	TST		ENSRNOG00000010977	UniProtKB/Swiss-Prot	IBP6_RAT		CG4088	FlyBaseName gene	lat
ENSMUSG00000027651	MGI Symbol	2610304G08Rik		ENSG00000128482	HGNC Symbol	ZNF179		ENSRNOG00000010984	RefSeq peptide	NP_001011918.1		CG4107	FlyBaseName gene	Pcaf
ENSMUSG00000027655	MGI Symbol	Dhx35		ENSG00000128564	HGNC Symbol	VGF		ENSRNOG00000010989	EntrezGene	306182		CG4122	FlyBaseName gene	svr
ENSMUSG00000027665	MGI Symbol	Pik3ca		ENSG00000128573	HGNC Symbol	FOXP2		ENSRNOG00000010997	RefSeq peptide	NP_059029.1		CG4123	FlyBaseName gene	Mipp1
ENSMUSG00000027680	MGI Symbol	Fxr1h		ENSG00000128585	HGNC Symbol	MKLN1		ENSRNOG00000011014	Projected MGI Symbol	Copg2		CG4132	FlyBaseName gene	pkaap
ENSMUSG00000027692	MGI Symbol	Tnik		ENSG00000128694	HGNC Symbol	OSGEPL1		ENSRNOG00000011025	RefSeq peptide	NP_001037697.1		CG4141	FlyBaseName gene	Pi3K92E
ENSMUSG00000027698	MGI Symbol	Aadacl1		ENSG00000128739	HGNC Symbol	SNORD107		ENSRNOG00000011026	RefSeq peptide	NP_001012488.1		CG4143	FlyBaseName gene	mbf1
ENSMUSG00000027708	MGI Symbol	Dcun1d1		ENSG00000128872	HGNC Symbol	TMOD2		ENSRNOG00000011039	UniProtKB/Swiss-Prot	GCH1_RAT		CG4147	FlyBaseName gene	Hsc70-3
ENSMUSG00000027722	MGI Symbol	Spata5		ENSG00000128973	HGNC Symbol	CLN6		ENSRNOG00000011047	Projected MGI Symbol	BC023829		CG4164	FlyBaseCGID gene	CG4164
ENSMUSG00000027737	MGI Symbol	Slc7a11		ENSG00000128989	UniProtKB/Swiss-Prot	ARP19_HUMAN		ENSRNOG00000011060	UniProtKB/Swiss-Prot	UN119_RAT		CG4166	FlyBaseName gene	not
ENSMUSG00000027739	MGI Symbol	Rab33b		ENSG00000129159	HGNC Symbol	KCNC1		ENSRNOG00000011069				CG4170	FlyBaseName gene	vig
ENSMUSG00000027742	MGI Symbol	Cog6		ENSG00000129235	HGNC Symbol	TXNL5		ENSRNOG00000011077	EntrezGene	292994		CG4173	FlyBaseName gene	Sep2
ENSMUSG00000027746	MGI Symbol	Ufm1		ENSG00000129255	HGNC Symbol	MPDU1		ENSRNOG00000011078	RefSeq peptide	NP_445916.1		CG4180	FlyBaseName gene	l(2)35Bg
ENSMUSG00000027775	MGI Symbol	Mfsd1		ENSG00000129282	HGNC Symbol	MRM1		ENSRNOG00000011085	RefSeq DNA	XR_009012.1		CG4183	FlyBaseName gene	Hsp26
ENSMUSG00000027778	MGI Symbol	Ift80		ENSG00000129315	HGNC Symbol	CCNT1		ENSRNOG00000011096	EntrezGene	305373		CG4185	FlyBaseName gene	NC2beta
ENSMUSG00000027787	MGI Symbol	Nmd3		ENSG00000129472	HGNC Symbol	RAB2B		ENSRNOG00000011107	UniProtKB/Swiss-Prot	NEC1_RAT		CG4201	FlyBaseName gene	ird5
ENSMUSG00000027804	MGI Symbol	Ppid		ENSG00000129515	HGNC Symbol	SNX6		ENSRNOG00000011111	EntrezGene	314330		CG4207	FlyBaseName gene	bonsai
ENSMUSG00000027811	MGI Symbol	4930579G24Rik		ENSG00000129625	HGNC Symbol	REEP5		ENSRNOG00000011140	UniProtKB/Swiss-Prot	CJ058_RAT		CG4211	FlyBaseName gene	nonA
ENSMUSG00000027822	MGI Symbol	Slc33a1		ENSG00000129636	HGNC Symbol	ITFG1		ENSRNOG00000011157	UniProtKB/TrEMBL	Q5FVF5_RAT		CG4212	FlyBaseName gene	Rab14
ENSMUSG00000027834	MGI Symbol	Serpini1		ENSG00000129757	HGNC Symbol	CDKN1C		ENSRNOG00000011158	UniProtKB/Swiss-Prot	2ABA_RAT		CG4220	FlyBaseName gene	elB
ENSMUSG00000027852	MGI Symbol	Nras		ENSG00000129873	HGNC Symbol	CDY2A		ENSRNOG00000011160	UniProtKB/Swiss-Prot	SV2B_RAT		CG4225	FlyBaseCGID gene	CG4225
ENSMUSG00000027854	MGI Symbol	5730470L24Rik		ENSG00000129911	HGNC Symbol	KLF16		ENSRNOG00000011184	RefSeq peptide	NP_001012639.1		CG4236	FlyBaseName gene	Caf1
ENSMUSG00000027865	MGI Symbol	Gdap2		ENSG00000129932	HGNC Symbol	DOHH		ENSRNOG00000011194	UniProtKB/Swiss-Prot	TPP2_RAT		CG4237	FlyBaseName gene	Gap69C
ENSMUSG00000027881	MGI Symbol	Prpf38b		ENSG00000129946	HGNC Symbol	SHC2		ENSRNOG00000011202	UniProtKB/Swiss-Prot	ACHA4_RAT		CG4238	FlyBaseCGID gene	CG4238
ENSMUSG00000027882	MGI Symbol	Stxbp3a		ENSG00000129968	HGNC Symbol	FAM108A1		ENSRNOG00000011204	EntrezGene	287659		CG4239	FlyBaseCGID gene	CG4239
ENSMUSG00000027884	MGI Symbol	Clcc1		ENSG00000129990	HGNC Symbol	SYT5		ENSRNOG00000011223	Projected MGI Symbol	Zik1		CG4241	FlyBaseName gene	att-ORFA
ENSMUSG00000027894	MGI Symbol	Slc6a17		ENSG00000129993	HGNC Symbol	CBFA2T3		ENSRNOG00000011237	Projected MGI Symbol	Zc3h13		CG4244	FlyBaseName gene	Su(dx)
ENSMUSG00000027940	MGI Symbol	Tpm3		ENSG00000130023	RefSeq peptide	NP_060811.1		ENSRNOG00000011254	EntrezGene	362618		CG4258	FlyBaseName gene	dbe
ENSMUSG00000027944	MGI Symbol	Hax1		ENSG00000130024	HGNC Symbol	PHF10		ENSRNOG00000011274	Projected MGI Symbol	Cdh8		CG4260	FlyBaseName gene	alpha-Adaptin
ENSMUSG00000027953	MGI Symbol	Rag1ap1		ENSG00000130052	HGNC Symbol	STARD8		ENSRNOG00000011282	RefSeq peptide	NP_476481.1		CG4261	FlyBaseName gene	Hel89B
ENSMUSG00000027958	MGI Symbol	Hiat1		ENSG00000130164	HGNC Symbol	LDLR		ENSRNOG00000011287	UniProtKB/Swiss-Prot	MINP1_RAT		CG4262	FlyBaseName gene	elav
ENSMUSG00000027962	MGI Symbol	Vcam1		ENSG00000130175	HGNC Symbol	PRKCSH		ENSRNOG00000011310	RefSeq peptide	NP_071572.1		CG4268	FlyBaseName gene	Pitslre
ENSMUSG00000027981	MGI Symbol	Rnpc3		ENSG00000130204	HGNC Symbol	TOMM40		ENSRNOG00000011355	UniProtKB/Swiss-Prot	RS9_RAT		CG4276	FlyBaseName gene	aru
ENSMUSG00000028005	MGI Symbol	Gucy1b3		ENSG00000130224	HGNC Symbol	LRCH2		ENSRNOG00000011363	RefSeq peptide	NP_955413.1		CG4291	FlyBaseCGID gene	CG4291
ENSMUSG00000028016	MGI Symbol	Ints12		ENSG00000130241	HGNC Symbol	C14orf173		ENSRNOG00000011365	UniProtKB/Swiss-Prot	EMB_RAT		CG4293	FlyBaseCGID gene	CG4293
ENSMUSG00000028034	MGI Symbol	Fubp1		ENSG00000130254	HGNC Symbol	SAFB2		ENSRNOG00000011369	UniProtKB/Swiss-Prot	KCNS2_RAT		CG4299	FlyBaseName gene	Set
ENSMUSG00000028039	MGI Symbol	Efna3		ENSG00000130299	HGNC Symbol	GTPBP3		ENSRNOG00000011380	UniProtKB/Swiss-Prot	KCNC1_RAT		CG4301	FlyBaseCGID gene	CG4301
ENSMUSG00000028060	MGI Symbol	2810403A07Rik		ENSG00000130300	HGNC Symbol	PLVAP		ENSRNOG00000011407	Projected MGI Symbol	D8Ertd82e		CG4311	FlyBaseName gene	Hmgs
ENSMUSG00000028082	MGI Symbol	Sh3d19		ENSG00000130309	HGNC Symbol	GLT25D1		ENSRNOG00000011411	Projected MGI Symbol	Gpr126		CG4317	FlyBaseName gene	Mipp2
ENSMUSG00000028098	MGI Symbol	Zfp364		ENSG00000130311	HGNC Symbol	C19orf58		ENSRNOG00000011413	UniProtKB/Swiss-Prot	NLTP_RAT		CG4323	FlyBaseCGID gene	CG4323
ENSMUSG00000028102	MGI Symbol	Itga10		ENSG00000130313	HGNC Symbol	PGLS		ENSRNOG00000011422	RefSeq DNA	XR_006829.1		CG4330	FlyBaseCGID gene	CG4330
ENSMUSG00000028104	MGI Symbol	Polr3gl		ENSG00000130511	HGNC Symbol	SSBP4		ENSRNOG00000011431	EntrezGene	306508		CG4334	FlyBaseCGID gene	CG4334
ENSMUSG00000028121	MGI Symbol	Bcar3		ENSG00000130540	HGNC Symbol	SULT4A1		ENSRNOG00000011448	UniProtKB/Swiss-Prot	THEX1_RAT		CG4342	FlyBaseCGID gene	CG4342
ENSMUSG00000028133	MGI Symbol	Rwdd3		ENSG00000130558	HGNC Symbol	OLFM1		ENSRNOG00000011461	UniProtKB/Swiss-Prot	AP3M1_RAT		CG4349	FlyBaseCGID gene	CG4349
ENSMUSG00000028134	MGI Symbol	Ptbp2		ENSG00000130638	HGNC Symbol	ATXN10		ENSRNOG00000011470	UniProtKB/Swiss-Prot	TSC1_RAT		CG4351	FlyBaseCGID gene	CG4351
ENSMUSG00000028136	MGI Symbol	Snx27		ENSG00000130640	HGNC Symbol	TUBGCP2		ENSRNOG00000011491	Projected MGI Symbol	Dnajc13		CG4365	FlyBaseCGID gene	CG4365
ENSMUSG00000028138	MGI Symbol	Adh5		ENSG00000130699	HGNC Symbol	TAF4		ENSRNOG00000011492	UniProtKB/TrEMBL	P97644_RAT		CG4370	FlyBaseName gene	Irk2
ENSMUSG00000028156	MGI Symbol	Eif4e		ENSG00000130703	HGNC Symbol	OSBPL2		ENSRNOG00000011498	UniProtKB/Swiss-Prot	PSIP1_RAT		CG4376	FlyBaseName gene	Actn
ENSMUSG00000028164	MGI Symbol	Manba		ENSG00000130706	HGNC Symbol	ADRM1		ENSRNOG00000011503	Projected MGI Symbol	Shb		CG4379	FlyBaseName gene	Pka-C1
ENSMUSG00000028173	MGI Symbol	Gpr177		ENSG00000130725	HGNC Symbol	UBE2M		ENSRNOG00000011512	EntrezGene	315291		CG4389	FlyBaseCGID gene	CG4389
ENSMUSG00000028191	MGI Symbol	Bcl10		ENSG00000130731	RefSeq peptide	NP_001035251.1		ENSRNOG00000011517	EntrezGene	316256		CG4396	FlyBaseName gene	fne
ENSMUSG00000028212	MGI Symbol	Ccne2		ENSG00000130734	HGNC Symbol	ATG4D		ENSRNOG00000011524	UniProtKB/Swiss-Prot	MKLN1_RAT		CG4407	FlyBaseCGID gene	CG4407
ENSMUSG00000028226	MGI Symbol	Mmp16		ENSG00000130748	HGNC Symbol	TMEM160		ENSRNOG00000011559	UniProtKB/Swiss-Prot	CNN3_RAT		CG4434	FlyBaseCGID gene	CG4434
ENSMUSG00000028233	MGI Symbol	Ncoa6ip		ENSG00000130758	HGNC Symbol	MAP3K10		ENSRNOG00000011561	UniProtKB/Swiss-Prot	NEUL_RAT		CG4450	FlyBaseCGID gene	CG4450
ENSMUSG00000028234	MGI Symbol	Rps20		ENSG00000130772	HGNC Symbol	MED18		ENSRNOG00000011573	UniProtKB/Swiss-Prot	CSAD_RAT		CG4451	FlyBaseName gene	Hs6st
ENSMUSG00000028243	MGI Symbol	3110003A22Rik		ENSG00000130787	HGNC Symbol	HIP1R		ENSRNOG00000011606	EntrezGene	679080		CG4452	FlyBaseCGID gene	CG4452
ENSMUSG00000028248	MGI Symbol	5730406M06Rik		ENSG00000130812	HGNC Symbol	ANGPTL6		ENSRNOG00000011614	EntrezGene	312654		CG4456	FlyBaseName gene	Hsp67Bb
ENSMUSG00000028249	MGI Symbol	Sdcbp		ENSG00000130822	HGNC Symbol	PNCK		ENSRNOG00000011624	UniProtKB/Swiss-Prot	KCNQ2_RAT		CG4463	FlyBaseName gene	Hsp23
ENSMUSG00000028251	MGI Symbol	2610029I01Rik		ENSG00000130826	HGNC Symbol	DKC1		ENSRNOG00000011625	EntrezGene	290794		CG4466	FlyBaseName gene	Hsp27
ENSMUSG00000028261	MGI Symbol	1110007M04Rik		ENSG00000130876	HGNC Symbol	SLC7A10		ENSRNOG00000011627	UniProtKB/TrEMBL	Q562A2_RAT		CG4488	FlyBaseName gene	wee
ENSMUSG00000028289	MGI Symbol	Epha7		ENSG00000131018	HGNC Symbol	SYNE1		ENSRNOG00000011630	UniProtKB/Swiss-Prot	KAD4_RAT		CG4491	FlyBaseName gene	noc
ENSMUSG00000028292	MGI Symbol	Rarsl		ENSG00000131067	HGNC Symbol	GGTL3		ENSRNOG00000011647	UniProtKB/Swiss-Prot	S10A6_RAT		CG4510	FlyBaseName gene	Surf6
ENSMUSG00000028293	MGI Symbol	Slc35a1		ENSG00000131069	HGNC Symbol	ACSS2		ENSRNOG00000011667	RefSeq peptide	NP_001011967.1		CG4523	FlyBaseCGID gene	CG4523
ENSMUSG00000028334	MGI Symbol	Nans		ENSG00000131116	HGNC Symbol	ZNF428		ENSRNOG00000011677	EntrezGene	683429		CG4532	FlyBaseName gene	pod1
ENSMUSG00000028341	MGI Symbol	Nr4a3		ENSG00000131149	HGNC Symbol	KIAA0182		ENSRNOG00000011678	UniProtKB/Swiss-Prot	WBP4_RAT		CG4533	FlyBaseName gene	l(2)efl
ENSMUSG00000028343	MGI Symbol	Txndc4		ENSG00000131171	HGNC Symbol	SH3BGRL		ENSRNOG00000011705	UniProtKB/Swiss-Prot	STMN2_RAT		CG4535	FlyBaseName gene	FKBP59
ENSMUSG00000028345	MGI Symbol	Tex10		ENSG00000131269	HGNC Symbol	ABCB7		ENSRNOG00000011752	EntrezGene	295171		CG4552	FlyBaseCGID gene	CG4552
ENSMUSG00000028402	MGI Symbol	Mpdz		ENSG00000131323	HGNC Symbol	TRAF3		ENSRNOG00000011785	EntrezGene	362229		CG4565	FlyBaseCGID gene	CG4565
ENSMUSG00000028420	MGI Symbol	Tmem38b		ENSG00000131370	HGNC Symbol	SH3BP5		ENSRNOG00000011791	UniProtKB/TrEMBL	Q99PD3_RAT		CG4581	FlyBaseName gene	Thiolase
ENSMUSG00000028426	MGI Symbol	Rad23b		ENSG00000131375	HGNC Symbol	CAPN7		ENSRNOG00000011798	UniProtKB/Swiss-Prot	MARE1_RAT		CG4603	FlyBaseCGID gene	CG4603
ENSMUSG00000028436	MGI Symbol	Wdr40a		ENSG00000131389	HGNC Symbol	SLC6A6		ENSRNOG00000011803	UniProtKB/TrEMBL	Q460M5_RAT		CG4622	FlyBaseCGID gene	CG4622
ENSMUSG00000028445	MGI Symbol	2310040A07Rik		ENSG00000131408	HGNC Symbol	NR1H2		ENSRNOG00000011804	RefSeq peptide	NP_075228.2		CG4623	FlyBaseCGID gene	CG4623
ENSMUSG00000028453	MGI Symbol	Fancg		ENSG00000131459	HGNC Symbol	GFPT2		ENSRNOG00000011812				CG4629	FlyBaseCGID gene	CG4629
ENSMUSG00000028484	MGI Symbol	Psip1		ENSG00000131462	HGNC Symbol	TUBG1		ENSRNOG00000011830	RefSeq peptide	NP_001013095.1		CG4643	FlyBaseCGID gene	CG4643
ENSMUSG00000028514	MGI Symbol	Usp24		ENSG00000131504	HGNC Symbol	DIAPH1		ENSRNOG00000011844	UniProtKB/Swiss-Prot	INT12_RAT		CG4649	FlyBaseName gene	Sodh-2
ENSMUSG00000028527	MGI Symbol	Ak3l1		ENSG00000131626	HGNC Symbol	PPFIA1		ENSRNOG00000011849	RefSeq peptide	NP_001005550.1		CG4654	FlyBaseName gene	Dp
ENSMUSG00000028530	MGI Symbol	Jak1		ENSG00000131634	HGNC Symbol	C16orf30		ENSRNOG00000011863	EntrezGene	307639		CG4659	FlyBaseName gene	Srp54k
ENSMUSG00000028538	MGI Symbol	St3gal3		ENSG00000131653	HGNC Symbol	TRAF7		ENSRNOG00000011873	EntrezGene	305831		CG4672	FlyBaseName gene	TMS1
ENSMUSG00000028541	MGI Symbol	B4galt2		ENSG00000131697	HGNC Symbol	NPHP4		ENSRNOG00000011910	RefSeq peptide	NP_783193.2		CG4675	FlyBaseName gene	Ndae1
ENSMUSG00000028568	MGI Symbol	Btf3l4		ENSG00000131711	HGNC Symbol	MAP1B		ENSRNOG00000011913	UniProtKB/Swiss-Prot	CERU_RAT		CG4678	FlyBaseCGID gene	CG4678
ENSMUSG00000028572	MGI Symbol	Hook1		ENSG00000131725	HGNC Symbol	WDR44		ENSRNOG00000011921	UniProtKB/Swiss-Prot	DUS4_RAT		CG4713	FlyBaseCGID gene	CG4713
ENSMUSG00000028577	MGI Symbol	Plaa		ENSG00000131732	HGNC Symbol	ZCCHC9		ENSRNOG00000011922	UniProtKB/TrEMBL	Q7TQ74_RAT		CG4719	FlyBaseName gene	tankyrase
ENSMUSG00000028578	MGI Symbol	5830433M19Rik		ENSG00000131773	HGNC Symbol	KHDRBS3		ENSRNOG00000011927	UniProtKB/Swiss-Prot	SDC3_RAT		CG4726	FlyBaseCGID gene	CG4726
ENSMUSG00000028600	MGI Symbol	Podn		ENSG00000131844	HGNC Symbol	MCCC2		ENSRNOG00000011931	RefSeq peptide	NP_001004446.1		CG4729	FlyBaseCGID gene	CG4729
ENSMUSG00000028630	MGI Symbol	Dyrk2		ENSG00000131931	HGNC Symbol	THAP1		ENSRNOG00000011938	Projected MGI Symbol	Fxr1h		CG4747	FlyBaseCGID gene	CG4747
ENSMUSG00000028633	MGI Symbol	Ctps		ENSG00000131966	HGNC Symbol	ACTR10		ENSRNOG00000011944	RefSeq peptide	NP_001013103.1		CG4753	FlyBaseCGID gene	CG4753
ENSMUSG00000028637	MGI Symbol	1700041C02Rik		ENSG00000131979	HGNC Symbol	GCH1		ENSRNOG00000011951	UniProtKB/Swiss-Prot	PLK2_RAT		CG4761	FlyBaseName gene	knrl
ENSMUSG00000028645	MGI Symbol	Slc2a1		ENSG00000132002	HGNC Symbol	DNAJB1		ENSRNOG00000011954	UniProtKB/Swiss-Prot	KISSR_RAT		CG4768	FlyBaseCGID gene	CG4768
ENSMUSG00000028664	MGI Symbol	Ephb2		ENSG00000132024	HGNC Symbol	CC2D1A		ENSRNOG00000011956	RefSeq peptide	NP_001011926.1		CG4769	FlyBaseCGID gene	CG4769
ENSMUSG00000028669	MGI Symbol	1110049F12Rik		ENSG00000132109	HGNC Symbol	TRIM21		ENSRNOG00000011967	UniProtKB/TrEMBL	Q32Q04_RAT		CG4775	FlyBaseName gene	l(2)k00619
ENSMUSG00000028671	MGI Symbol	Gale		ENSG00000132249	HGNC Symbol	CCDC35		ENSRNOG00000011977	EntrezGene	310207		CG4787	FlyBaseCGID gene	CG4787
ENSMUSG00000028676	MGI Symbol	Fusip1		ENSG00000132283	HGNC Symbol	DNHD1		ENSRNOG00000011986	RefSeq peptide	NP_001008761.1		CG4789	FlyBaseCGID gene	CG4789
ENSMUSG00000028677	MGI Symbol	4931406I20Rik		ENSG00000132294	UniProtKB/Swiss-Prot	K0143_HUMAN		ENSRNOG00000011989	Projected MGI Symbol	AI427515		CG4799	FlyBaseName gene	pen
ENSMUSG00000028692	MGI Symbol	Akr1a4		ENSG00000132326	HGNC Symbol	PER2		ENSRNOG00000012001	RefSeq peptide	NP_001020038.1		CG4805	FlyBaseName gene	ppk28
ENSMUSG00000028729	MGI Symbol	Ebna1bp2		ENSG00000132329	HGNC Symbol	RAMP1		ENSRNOG00000012002	EntrezGene	361598		CG4806	FlyBaseCGID gene	CG4806
ENSMUSG00000028743	MGI Symbol	Akr7a5		ENSG00000132334	HGNC Symbol	PTPRE		ENSRNOG00000012007	RefSeq peptide	NP_001003705.1		CG4813	FlyBaseCGID gene	CG4813
ENSMUSG00000028756	MGI Symbol	Pink1		ENSG00000132341	HGNC Symbol	RAN		ENSRNOG00000012026	UniProtKB/Swiss-Prot	PRS7_RAT		CG4816	FlyBaseName gene	qkr54B
ENSMUSG00000028771	MGI Symbol	Ptpn12		ENSG00000132424	HGNC Symbol	C6orf111		ENSRNOG00000012031	UniProtKB/Swiss-Prot	SIA8B_RAT		CG4843	FlyBaseName gene	Tm2
ENSMUSG00000028779	MGI Symbol	Pef1		ENSG00000132434	HGNC Symbol	LANCL2		ENSRNOG00000012037	UniProtKB/Swiss-Prot	GALT7_RAT		CG4848	FlyBaseCGID gene	CG4848
ENSMUSG00000028780	MGI Symbol	Sema3c		ENSG00000132466	HGNC Symbol	ANKRD17		ENSRNOG00000012045	EntrezGene	301309		CG4853	FlyBaseCGID gene	CG4853
ENSMUSG00000028795	MGI Symbol	Ccdc28b		ENSG00000132471	HGNC Symbol	WBP2		ENSRNOG00000012053	EntrezGene	361991		CG4859	FlyBaseName gene	Mmp1
ENSMUSG00000028796	MGI Symbol	Phc2		ENSG00000132507	HGNC Symbol	EIF5A		ENSRNOG00000012060	UniProtKB/Swiss-Prot	GCYB1_RAT		CG4878	FlyBaseName gene	eIF3-S9
ENSMUSG00000028809	MGI Symbol	Srrm1		ENSG00000132517	HGNC Symbol	GPR172B		ENSRNOG00000012087	RefSeq peptide	NP_001014164.1		CG4879	FlyBaseName gene	RecQ5
ENSMUSG00000028820	MGI Symbol	Sfpq		ENSG00000132600	HGNC Symbol	PRMT7		ENSRNOG00000012095	UniProtKB/Swiss-Prot	IPKA_RAT		CG4887	FlyBaseCGID gene	CG4887
ENSMUSG00000028830	MGI Symbol	AU040320		ENSG00000132603	HGNC Symbol	NIP7		ENSRNOG00000012098	UniProtKB/Swiss-Prot	PACR_RAT		CG4894	FlyBaseName gene	Ca-alpha1D
ENSMUSG00000028843	MGI Symbol	Sh3bgrl3		ENSG00000132680	HGNC Symbol	KIAA0907		ENSRNOG00000012106	RefSeq peptide	NP_001020582.1		CG4896	FlyBaseCGID gene	CG4896
ENSMUSG00000028851	MGI Symbol	Nudc		ENSG00000132718	HGNC Symbol	SYT11		ENSRNOG00000012109	Projected MGI Symbol	BC052328		CG4897	FlyBaseName gene	RpL7
ENSMUSG00000028861	MGI Symbol	Mrps15		ENSG00000132821	UniProtKB/Swiss-Prot	CT102_HUMAN		ENSRNOG00000012126	RefSeq peptide	NP_001008299.1		CG4898	FlyBaseName gene	Tm1
ENSMUSG00000028862	MGI Symbol	Map3k6		ENSG00000132912	HGNC Symbol	DCTN4		ENSRNOG00000012127	Projected MGI Symbol	E130012A19Rik		CG4901	FlyBaseCGID gene	CG4901
ENSMUSG00000028863	MGI Symbol	2310005N01Rik		ENSG00000132975	HGNC Symbol	GPR12		ENSRNOG00000012148	Projected MGI Symbol	Trio		CG4921	FlyBaseName gene	Rab4
ENSMUSG00000028871	MGI Symbol	Rspo1		ENSG00000133065	HGNC Symbol	SLC41A1		ENSRNOG00000012162	EntrezGene	303244		CG4934	FlyBaseName gene	brn
ENSMUSG00000028878	MGI Symbol	BC008163		ENSG00000133103	HGNC Symbol	COG6		ENSRNOG00000012164	RefSeq peptide	NP_001005881.1		CG4943	FlyBaseName gene	lack
ENSMUSG00000028879	MGI Symbol	Stx12		ENSG00000133111	HGNC Symbol	RFXAP		ENSRNOG00000012178	RefSeq peptide	NP_631928.2		CG4945	FlyBaseCGID gene	CG4945
ENSMUSG00000028882	MGI Symbol	Ppp1r8		ENSG00000133216	HGNC Symbol	EPHB2		ENSRNOG00000012186	UniProtKB/Swiss-Prot	GOLP3_RAT		CG4947	FlyBaseName gene	Tgt
ENSMUSG00000028883	MGI Symbol	Sema3a		ENSG00000133226	HGNC Symbol	SRRM1		ENSRNOG00000012193	RefSeq peptide	NP_446150.1		CG4960	FlyBaseCGID gene	CG4960
ENSMUSG00000028889	MGI Symbol	Yrdc		ENSG00000133250	HGNC Symbol	ZNF414		ENSRNOG00000012204	Projected MGI Symbol	AU040320		CG4963	FlyBaseCGID gene	CG4963
ENSMUSG00000028890	MGI Symbol	Mtf1		ENSG00000133265	UniProtKB/Swiss-Prot	HPBP1_HUMAN		ENSRNOG00000012209	RefSeq peptide	NP_001012156.1		CG4966	FlyBaseCGID gene	CG4966
ENSMUSG00000028902	MGI Symbol	Sf3a3		ENSG00000133302	HGNC Symbol	ANKRD32		ENSRNOG00000012258	RefSeq peptide	NP_001013452.1		CG4968	FlyBaseCGID gene	CG4968
ENSMUSG00000028920	MGI Symbol	Fbxo42		ENSG00000133315	UniProtKB/Swiss-Prot	LRP16_HUMAN		ENSRNOG00000012263	EntrezGene	306492		CG4975	FlyBaseCGID gene	CG4975
ENSMUSG00000028932	MGI Symbol	Psmc2		ENSG00000133401	HGNC Symbol	PDZD2		ENSRNOG00000012273	EntrezGene	361069		CG4980	FlyBaseCGID gene	CG4980
ENSMUSG00000028955	MGI Symbol	Vamp3		ENSG00000133627	HGNC Symbol	ACTR3B		ENSRNOG00000012302	UniProtKB/Swiss-Prot	GCYA3_RAT		CG4991	FlyBaseCGID gene	CG4991
ENSMUSG00000028959	MGI Symbol	Fastk		ENSG00000133641	HGNC Symbol	C12orf29		ENSRNOG00000012343	UniProtKB/Swiss-Prot	PDP2_RAT		CG4996	FlyBaseCGID gene	CG4996
ENSMUSG00000028961	MGI Symbol	Pgd		ENSG00000133687	HGNC Symbol	TMTC1		ENSRNOG00000012346	Projected MGI Symbol	Epb4.1l2		CG4999	FlyBaseName gene	Tsp66E
ENSMUSG00000028967	MGI Symbol	Errfi1		ENSG00000133703	HGNC Symbol	KRAS		ENSRNOG00000012354	UniProtKB/Swiss-Prot	ARD1_RAT		CG5000	FlyBaseName gene	msps
ENSMUSG00000028973	MGI Symbol	Abcb8		ENSG00000133794	HGNC Symbol	ARNTL		ENSRNOG00000012356	UniProtKB/Swiss-Prot	S36A1_RAT		CG5004	FlyBaseCGID gene	CG5004
ENSMUSG00000029014	MGI Symbol	Dnajc2		ENSG00000133818	HGNC Symbol	RRAS2		ENSRNOG00000012366	UniProtKB/Swiss-Prot	MESD2_RAT		CG5012	FlyBaseName gene	mRpL12
ENSMUSG00000029027	MGI Symbol	Dffb		ENSG00000133835	HGNC Symbol	HSD17B4		ENSRNOG00000012384				CG5013	FlyBaseCGID gene	CG5013
ENSMUSG00000029036	MGI Symbol	Atad3a		ENSG00000133884	HGNC Symbol	DPF2		ENSRNOG00000012385	EntrezGene	310399		CG5018	FlyBaseCGID gene	CG5018
ENSMUSG00000029050	MGI Symbol	Ski		ENSG00000133895	HGNC Symbol	MEN1		ENSRNOG00000012392	RefSeq peptide	NP_446228.1		CG5027	FlyBaseCGID gene	CG5027
ENSMUSG00000029060	MGI Symbol	Mib2		ENSG00000133961	HGNC Symbol	NUMB		ENSRNOG00000012404	UniProtKB/Swiss-Prot	THRSP_RAT		CG5029	FlyBaseName gene	SamDC
ENSMUSG00000029062	MGI Symbol	Cdc2l1		ENSG00000133997	HGNC Symbol	MED6		ENSRNOG00000012406	EntrezGene	363133		CG5036	FlyBaseCGID gene	CG5036
ENSMUSG00000029068	MGI Symbol	Ccnl2		ENSG00000134070	HGNC Symbol	IRAK2		ENSRNOG00000012414	EntrezGene	309922		CG5038	FlyBaseCGID gene	CG5038
ENSMUSG00000029070	MGI Symbol	Mxra8		ENSG00000134072	HGNC Symbol	CAMK1		ENSRNOG00000012420	EntrezGene	300673		CG5059	FlyBaseCGID gene	CG5059
ENSMUSG00000029089	MGI Symbol	4933428G09Rik		ENSG00000134107	HGNC Symbol	BHLHB2		ENSRNOG00000012421	UniProtKB/TrEMBL	Q5RJS7_RAT		CG5060	FlyBaseCGID gene	CG5060
ENSMUSG00000029090	MGI Symbol	Gpr125		ENSG00000134115	HGNC Symbol	CNTN6		ENSRNOG00000012422	Projected MGI Symbol	Tnik		CG5063	FlyBaseName gene	Trax
ENSMUSG00000029121	MGI Symbol	Crmp1		ENSG00000134186	HGNC Symbol	PRPF38B		ENSRNOG00000012429	Projected MGI Symbol	Ints10		CG5072	FlyBaseName gene	Cdk4
ENSMUSG00000029135	MGI Symbol	Fosl2		ENSG00000134265	HGNC Symbol	NAPG		ENSRNOG00000012434	Projected MGI Symbol	Zfp598		CG5078	FlyBaseCGID gene	CG5078
ENSMUSG00000029136	MGI Symbol	Rbks		ENSG00000134294	HGNC Symbol	SLC38A2		ENSRNOG00000012435				CG5081	FlyBaseName gene	Syx7
ENSMUSG00000029144	MGI Symbol	Gtf3c2		ENSG00000134308	HGNC Symbol	YWHAQ		ENSRNOG00000012438	EntrezGene	315731		CG5085	FlyBaseName gene	Sirt2
ENSMUSG00000029147	MGI Symbol	Ppm1g		ENSG00000134323	HGNC Symbol	MYCN		ENSRNOG00000012440	UniProtKB/Swiss-Prot	MSRA_RAT		CG5094	FlyBaseName gene	Sgt
ENSMUSG00000029168	MGI Symbol	Dpysl5		ENSG00000134330	UniProtKB/TrEMBL	Q6PCA9_HUMAN		ENSRNOG00000012446	Projected MGI Symbol	Nkrf		CG5102	FlyBaseName gene	da
ENSMUSG00000029190	MGI Symbol	D5Ertd579e		ENSG00000134369	HGNC Symbol	NAV1		ENSRNOG00000012455	RefSeq peptide	NP_001011979.1		CG5103	FlyBaseCGID gene	CG5103
ENSMUSG00000029196	EntrezGene	231151		ENSG00000134371	HGNC Symbol	CDC73		ENSRNOG00000012457	EntrezGene	300047		CG5104	FlyBaseCGID gene	CG5104
ENSMUSG00000029202	MGI Symbol	9030416H16Rik		ENSG00000134504	HGNC Symbol	KCTD1		ENSRNOG00000012461	RefSeq DNA	XR_006056.1		CG5105	FlyBaseName gene	Plap
ENSMUSG00000029231	MGI Symbol	Pdgfra		ENSG00000134508	HGNC Symbol	CABLES1		ENSRNOG00000012486	UniProtKB/Swiss-Prot	PRI2_RAT		CG5109	FlyBaseName gene	pcl
ENSMUSG00000029246	MGI Symbol	Ppat		ENSG00000134574	HGNC Symbol	DDB2		ENSRNOG00000012488	RefSeq peptide	NP_001032734.1		CG5140	FlyBaseCGID gene	CG5140
ENSMUSG00000029247	MGI Symbol	Paics		ENSG00000134575	HGNC Symbol	ACP2		ENSRNOG00000012500	Projected MGI Symbol	Ddx10		CG5166	FlyBaseName gene	Atx2
ENSMUSG00000029265	MGI Symbol	Dr1		ENSG00000134686	HGNC Symbol	PHC2		ENSRNOG00000012503	UniProtKB/Swiss-Prot	DJC16_RAT		CG5174	FlyBaseCGID gene	CG5174
ENSMUSG00000029276	MGI Symbol	Glmn		ENSG00000134709	HGNC Symbol	HOOK1		ENSRNOG00000012513	Projected MGI Symbol	Pdk3		CG5178	FlyBaseName gene	Act88F
ENSMUSG00000029287	MGI Symbol	Tgfbr3		ENSG00000134717	HGNC Symbol	BTF3L4		ENSRNOG00000012531	EntrezGene	313633		CG5181	FlyBaseCGID gene	CG5181
ENSMUSG00000029290	MGI Symbol	Zfp326		ENSG00000134758	HGNC Symbol	RNF138		ENSRNOG00000012536	UniProtKB/Swiss-Prot	SMS1_RAT		CG5184	FlyBaseName gene	mRpS11
ENSMUSG00000029291	MGI Symbol	Rufy3		ENSG00000134853	HGNC Symbol	PDGFRA		ENSRNOG00000012558	RefSeq peptide	NP_001012003.1		CG5198	FlyBaseCGID gene	CG5198
ENSMUSG00000029312	MGI Symbol	Klhl8		ENSG00000134864	UniProtKB/TrEMBL	Q9BVM4_HUMAN		ENSRNOG00000012573	UniProtKB/Swiss-Prot	DLGP2_RAT		CG5201	FlyBaseName gene	Dad
ENSMUSG00000029328	MGI Symbol	Hnrpdl		ENSG00000134900	HGNC Symbol	TPP2		ENSRNOG00000012580	RefSeq DNA	XR_005532.1		CG5202	FlyBaseName gene	escl
ENSMUSG00000029346	MGI Symbol	2810002G02Rik		ENSG00000134910	HGNC Symbol	STT3A		ENSRNOG00000012594	UniProtKB/TrEMBL	Q7TQ12_RAT		CG5205	FlyBaseCGID gene	CG5205
ENSMUSG00000029368	MGI Symbol	Alb1		ENSG00000134954	HGNC Symbol	ETS1		ENSRNOG00000012601	RefSeq peptide	NP_001013206.1		CG5216	FlyBaseName gene	Sir2
ENSMUSG00000029376	EntrezGene	674367		ENSG00000134970	HGNC Symbol	TICAM2		ENSRNOG00000012602	UniProtKB/Swiss-Prot	RECQ1_RAT		CG5227	FlyBaseName gene	sdk
ENSMUSG00000029392	MGI Symbol	2900002H16Rik		ENSG00000135002	HGNC Symbol	RFK		ENSRNOG00000012603	EntrezGene	295678		CG5232	FlyBaseName gene	Sas
ENSMUSG00000029394	RefSeq DNA	NM_013812.2		ENSG00000135040	HGNC Symbol	MAK10		ENSRNOG00000012623	UniProtKB/Swiss-Prot	ARF4_RAT		CG5242	FlyBaseName gene	mRpL40
ENSMUSG00000029403	MGI Symbol	Cdkl2		ENSG00000135070	HGNC Symbol	HBLD2		ENSRNOG00000012630	UniProtKB/Swiss-Prot	RHOA_RAT		CG5248	FlyBaseName gene	loco
ENSMUSG00000029405	MGI Symbol	E430034L04Rik		ENSG00000135097	HGNC Symbol	MSI1		ENSRNOG00000012640	UniProtKB/Swiss-Prot	DPP2_RAT		CG5261	FlyBaseCGID gene	CG5261
ENSMUSG00000029408	MGI Symbol	Abcb9		ENSG00000135108	HGNC Symbol	FBXO21		ENSRNOG00000012650	UniProtKB/Swiss-Prot	RM03_RAT		CG5263	FlyBaseName gene	smg
ENSMUSG00000029413	MGI Symbol	Asahl		ENSG00000135116	HGNC Symbol	HRK		ENSRNOG00000012692	RefSeq peptide	NP_001009687.1		CG5268	FlyBaseName gene	blp
ENSMUSG00000029415	MGI Symbol	Sdad1		ENSG00000135119	HGNC Symbol	TMEM118		ENSRNOG00000012702	UniProtKB/Swiss-Prot	NFYA_RAT		CG5276	FlyBaseCGID gene	CG5276
ENSMUSG00000029416	MGI Symbol	Slc15a4		ENSG00000135127	HGNC Symbol	CCDC64		ENSRNOG00000012703	UniProtKB/Swiss-Prot	CRF_RAT		CG5288	FlyBaseCGID gene	CG5288
ENSMUSG00000029422	MGI Symbol	1500011J06Rik		ENSG00000135298	HGNC Symbol	BAI3		ENSRNOG00000012733	EntrezGene	316775		CG5289	FlyBaseName gene	Pros26.4
ENSMUSG00000029427	MGI Symbol	Zcchc8		ENSG00000135299	HGNC Symbol	ANKRD6		ENSRNOG00000012734	EntrezGene	310324		CG5304	FlyBaseName gene	l(2)01810
ENSMUSG00000029430	MGI Symbol	Ran		ENSG00000135333	HGNC Symbol	EPHA7		ENSRNOG00000012736	Projected MGI Symbol	Sssca1		CG5315	FlyBaseCGID gene	CG5315
ENSMUSG00000029439	MGI Symbol	Sfrs8		ENSG00000135336	HGNC Symbol	ORC3L		ENSRNOG00000012749	UniProtKB/Swiss-Prot	C1QB_RAT		CG5320	FlyBaseName gene	Gdh
ENSMUSG00000029478	MGI Symbol	Ncor2		ENSG00000135392	HGNC Symbol	DNAJC14		ENSRNOG00000012761	RefSeq peptide	NP_001004266.1		CG5322	FlyBaseCGID gene	CG5322
ENSMUSG00000029482	MGI Symbol	Aacs		ENSG00000135423	HGNC Symbol	GLS2		ENSRNOG00000012763	EntrezGene	365465		CG5325	FlyBaseCGID gene	CG5325
ENSMUSG00000029512	MGI Symbol	Ulk1		ENSG00000135446	HGNC Symbol	CDK4		ENSRNOG00000012775	RefSeq peptide	NP_942061.1		CG5330	FlyBaseName gene	Nap1
ENSMUSG00000029513	MGI Symbol	Prkab1		ENSG00000135452	HGNC Symbol	TSPAN31		ENSRNOG00000012795	Projected MGI Symbol	Cables1		CG5334	FlyBaseCGID gene	CG5334
ENSMUSG00000029526	MGI Symbol	1700123K08Rik		ENSG00000135506	UniProtKB/Swiss-Prot	OS9_HUMAN		ENSRNOG00000012806	UniProtKB/TrEMBL	Q5EB85_RAT		CG5336	FlyBaseName gene	Ced-12
ENSMUSG00000029528	MGI Symbol	Pxn		ENSG00000135541	HGNC Symbol	AHI1		ENSRNOG00000012810	EntrezGene	361871		CG5347	FlyBaseCGID gene	CG5347
ENSMUSG00000029536	MGI Symbol	2010003O18Rik		ENSG00000135643	HGNC Symbol	KCNMB4		ENSRNOG00000012812	RefSeq peptide	NP_112415.1		CG5352	FlyBaseName gene	SmB
ENSMUSG00000029544	MGI Symbol	Cabp1		ENSG00000135677	HGNC Symbol	GNS		ENSRNOG00000012815	UniProtKB/Swiss-Prot	CHSTA_RAT		CG5366	FlyBaseCGID gene	CG5366
ENSMUSG00000029550	MGI Symbol	Sppl3		ENSG00000135678	HGNC Symbol	CPM		ENSRNOG00000012862	EntrezGene	300950		CG5367	FlyBaseCGID gene	CG5367
ENSMUSG00000029560	MGI Symbol	Snx8		ENSG00000135679	HGNC Symbol	MDM2		ENSRNOG00000012918	EntrezGene	305935		CG5371	FlyBaseName gene	RnrL
ENSMUSG00000029563	MGI Symbol	Foxp2		ENSG00000135740	HGNC Symbol	SLC9A5		ENSRNOG00000012923	Projected MGI Symbol	2610304G08Rik		CG5372	FlyBaseName gene	alphaPS5
ENSMUSG00000029570	MGI Symbol	Lfng		ENSG00000135763	HGNC Symbol	KIAA0133		ENSRNOG00000012928	EntrezGene	291947		CG5383	FlyBaseName gene	PSR
ENSMUSG00000029581	MGI Symbol	Fscn1		ENSG00000135766	HGNC Symbol	EGLN1		ENSRNOG00000012934	UniProtKB/Swiss-Prot	ARHG7_RAT		CG5408	FlyBaseName gene	trbl
ENSMUSG00000029598	MGI Symbol	1300012G16Rik		ENSG00000135821	HGNC Symbol	GLUL		ENSRNOG00000012935	EntrezGene	313030		CG5414	FlyBaseCGID gene	CG5414
ENSMUSG00000029610	MGI Symbol	Jtv1		ENSG00000135837	HGNC Symbol	CEP350		ENSRNOG00000012947	EntrezGene	295500		CG5422	FlyBaseName gene	Rox8
ENSMUSG00000029633	MGI Symbol	0610010K06Rik		ENSG00000135847	HGNC Symbol	ACBD6		ENSRNOG00000012975	UniProtKB/Swiss-Prot	VKGC_RAT		CG5427	FlyBaseName gene	Oatp33Ea
ENSMUSG00000029638	MGI Symbol	Glcci1		ENSG00000135913	HGNC Symbol	USP37		ENSRNOG00000012999	UniProtKB/Swiss-Prot	PHB2_RAT		CG5428	FlyBaseCGID gene	CG5428
ENSMUSG00000029657	MGI Symbol	Hsp110		ENSG00000135926	HGNC Symbol	TMBIM1		ENSRNOG00000013000	UniProtKB/Swiss-Prot	LDHB_RAT		CG5429	FlyBaseName gene	Atg6
ENSMUSG00000029674	MGI Symbol	Limk1		ENSG00000135931	HGNC Symbol	ARMC9		ENSRNOG00000013013	UniProtKB/Swiss-Prot	TLE3_RAT		CG5442	FlyBaseName gene	SC35
ENSMUSG00000029675	MGI Symbol	Eln		ENSG00000135945	HGNC Symbol	REV1		ENSRNOG00000013014	Projected MGI Symbol	Cyba		CG5444	FlyBaseName gene	Taf4
ENSMUSG00000029684	MGI Symbol	Wasl		ENSG00000136040	HGNC Symbol	PLXNC1		ENSRNOG00000013023	RefSeq peptide	NP_997474.1		CG5461	FlyBaseName gene	bun
ENSMUSG00000029701	MGI Symbol	Rbm28		ENSG00000136051	HGNC Symbol	KIAA1033		ENSRNOG00000013035	EntrezGene	365793		CG5469	FlyBaseName gene	Gint3
ENSMUSG00000029703	MGI Symbol	1200011O22Rik		ENSG00000136068	HGNC Symbol	FLNB		ENSRNOG00000013048	UniProtKB/Swiss-Prot	PDE7A_RAT		CG5475	FlyBaseName gene	Mpk2
ENSMUSG00000029712	MGI Symbol	Actl6b		ENSG00000136111	HGNC Symbol	TBC1D4		ENSRNOG00000013052	UniProtKB/TrEMBL	Q7TP73_RAT		CG5482	FlyBaseCGID gene	CG5482
ENSMUSG00000029713	MGI Symbol	Gnb2		ENSG00000136112	HGNC Symbol	ALG11		ENSRNOG00000013053	Projected MGI Symbol	Trpm6		CG5483	FlyBaseCGID gene	CG5483
ENSMUSG00000029718	MGI Symbol	Pcolce		ENSG00000136143	HGNC Symbol	SUCLA2		ENSRNOG00000013061	RefSeq peptide	NP_001004212.1		CG5491	FlyBaseCGID gene	CG5491
ENSMUSG00000029723	MGI Symbol	Tsc22d4		ENSG00000136144	HGNC Symbol	RCBTB1		ENSRNOG00000013067	Projected MGI Symbol	Phf21b		CG5499	FlyBaseName gene	His2Av
ENSMUSG00000029735	MGI Symbol	Tpk1		ENSG00000136158	HGNC Symbol	SPRY2		ENSRNOG00000013078	EntrezGene	683686		CG5510	FlyBaseCGID gene	CG5510
ENSMUSG00000029778	MGI Symbol	Adcyap1r1		ENSG00000136160	HGNC Symbol	EDNRB		ENSRNOG00000013135	RefSeq peptide	NP_476456.1		CG5517	FlyBaseName gene	Ide
ENSMUSG00000029781	MGI Symbol	Fkbp9		ENSG00000136237	HGNC Symbol	RAPGEF5		ENSRNOG00000013136	EntrezGene	316064		CG5520	FlyBaseName gene	Gp93
ENSMUSG00000029802	MGI Symbol	Abcg2		ENSG00000136238	HGNC Symbol	RAC1		ENSRNOG00000013140	UniProtKB/Swiss-Prot	PDZD2_RAT		CG5521	FlyBaseCGID gene	CG5521
ENSMUSG00000029817	MGI Symbol	Tra2a		ENSG00000136274	UniProtKB/TrEMBL	O15069_HUMAN		ENSRNOG00000013147	UniProtKB/Swiss-Prot	CAC1D_RAT		CG5524	FlyBaseCGID gene	CG5524
ENSMUSG00000029822	MGI Symbol	Osbpl3		ENSG00000136280	HGNC Symbol	CCM2		ENSRNOG00000013154	RefSeq peptide	NP_001020442.1		CG5535	FlyBaseCGID gene	CG5535
ENSMUSG00000029843	MGI Symbol	Slc13a4		ENSG00000136450	HGNC Symbol	SFRS1		ENSRNOG00000013162	UniProtKB/Swiss-Prot	ZCH12_RAT		CG5546	FlyBaseName gene	MED19
ENSMUSG00000029861	MGI Symbol	6330503C03Rik		ENSG00000136451	HGNC Symbol	VEZF1		ENSRNOG00000013166	UniProtKB/Swiss-Prot	WNT4_RAT		CG5549	FlyBaseCGID gene	CG5549
ENSMUSG00000029910	MGI Symbol	Mad2l1		ENSG00000136485	HGNC Symbol	WDR68		ENSRNOG00000013167	UniProtKB/Swiss-Prot	HMGB2_RAT		CG5553	FlyBaseName gene	DNAprim
ENSMUSG00000029920	MGI Symbol	Smarcad1		ENSG00000136527	HGNC Symbol	SFRS10		ENSRNOG00000013183	UniProtKB/Swiss-Prot	IF4E_RAT		CG5554	FlyBaseCGID gene	CG5554
ENSMUSG00000029998	MGI Symbol	Pcyox1		ENSG00000136653	HGNC Symbol	RASSF5		ENSRNOG00000013201	RefSeq peptide	NP_001007666.1		CG5559	FlyBaseCGID gene	CG5559
ENSMUSG00000030032	MGI Symbol	Wdr54		ENSG00000136731	HGNC Symbol	UGCGL1		ENSRNOG00000013211	EntrezGene	296966		CG5562	FlyBaseName gene	gbb
ENSMUSG00000030045	MGI Symbol	Mrpl19		ENSG00000136738	HGNC Symbol	STAM		ENSRNOG00000013223	UniProtKB/Swiss-Prot	FAAA_RAT		CG5595	FlyBaseName gene	Sce
ENSMUSG00000030061	MGI Symbol	Ube1c		ENSG00000136750	HGNC Symbol	GAD2		ENSRNOG00000013225	RefSeq peptide	NP_001011710.1		CG5603	FlyBaseName gene	CYLD
ENSMUSG00000030064	MGI Symbol	Frmd4b		ENSG00000136758	HGNC Symbol	YME1L1		ENSRNOG00000013253	EntrezGene	294948		CG5620	FlyBaseCGID gene	CG5620
ENSMUSG00000030067	MGI Symbol	Foxp1		ENSG00000136770	HGNC Symbol	DNAJC1		ENSRNOG00000013254	EntrezGene	290798		CG5625	FlyBaseCGID gene	CG5625
ENSMUSG00000030075	MGI Symbol	Cntn3		ENSG00000136816	HGNC Symbol	TOR1B		ENSRNOG00000013256	UniProtKB/Swiss-Prot	RIC8A_RAT		CG5637	FlyBaseName gene	nos
ENSMUSG00000030086	MGI Symbol	Chchd6		ENSG00000136819	HGNC Symbol	C9orf78		ENSRNOG00000013301	Projected MGI Symbol	Bean		CG5643	FlyBaseName gene	wdb
ENSMUSG00000030092	MGI Symbol	Cntn6		ENSG00000136848	HGNC Symbol	DAB2IP		ENSRNOG00000013306	EntrezGene	306081		CG5650	FlyBaseName gene	Pp1-87B
ENSMUSG00000030096	MGI Symbol	Slc6a6		ENSG00000136875	HGNC Symbol	PRPF4		ENSRNOG00000013313	RefSeq DNA	XR_008069.1		CG5651	FlyBaseCGID gene	CG5651
ENSMUSG00000030103	MGI Symbol	Bhlhb2		ENSG00000136891	HGNC Symbol	TEX10		ENSRNOG00000013326	Projected MGI Symbol	Hmbox1		CG5654	FlyBaseName gene	yps
ENSMUSG00000030122	MGI Symbol	Ptms		ENSG00000136940	HGNC Symbol	PDCL		ENSRNOG00000013351	UniProtKB/Swiss-Prot	STXB5_RAT		CG5659	FlyBaseName gene	ari-1
ENSMUSG00000030123	MGI Symbol	Plxnd1		ENSG00000136986	HGNC Symbol	DERL1		ENSRNOG00000013360	EntrezGene	300445		CG5676	FlyBaseCGID gene	CG5676
ENSMUSG00000030126	MGI Symbol	Tmcc1		ENSG00000136999	HGNC Symbol	NOV		ENSRNOG00000013368	Projected MGI Symbol	Plcl2		CG5680	FlyBaseName gene	bsk
ENSMUSG00000030127	MGI Symbol	Cops7a		ENSG00000137040	HGNC Symbol	RANBP6		ENSRNOG00000013380	RefSeq peptide	NP_612551.1		CG5682	FlyBaseCGID gene	CG5682
ENSMUSG00000030134	MGI Symbol	Rasgef1a		ENSG00000137055	HGNC Symbol	PLAA		ENSRNOG00000013381	Projected MGI Symbol	Tsg101		CG5684	FlyBaseCGID gene	CG5684
ENSMUSG00000030137	MGI Symbol	Tuba8		ENSG00000137094	HGNC Symbol	DNAJB5		ENSRNOG00000013391	UniProtKB/TrEMBL	O35413_RAT		CG5692	FlyBaseName gene	raps
ENSMUSG00000030138	MGI Symbol	Bms1l		ENSG00000137166	HGNC Symbol	FOXP4		ENSRNOG00000013436	RefSeq peptide	NP_543170.1		CG5701	FlyBaseName gene	RhoBTB
ENSMUSG00000030168	MGI Symbol	Adipor2		ENSG00000137168	HGNC Symbol	PPIL1		ENSRNOG00000013476	UniProtKB/Swiss-Prot	MANBA_RAT		CG5711	FlyBaseName gene	Arr1
ENSMUSG00000030189	MGI Symbol	Csda		ENSG00000137207	HGNC Symbol	YIPF3		ENSRNOG00000013479	Projected MGI Symbol	Stard7		CG5730	FlyBaseName gene	AnnIX
ENSMUSG00000030224	MGI Symbol	Strap		ENSG00000137221	HGNC Symbol	TJAP1		ENSRNOG00000013502	RefSeq peptide	NP_001025092.1		CG5748	FlyBaseName gene	Hsf
ENSMUSG00000030232	MGI Symbol	Aebp2		ENSG00000137267	HGNC Symbol	TUBB2A		ENSRNOG00000013504	EntrezGene	292536		CG5753	FlyBaseName gene	stau
ENSMUSG00000030237	MGI Symbol	Slco1a4		ENSG00000137285	HGNC Symbol	TUBB2B		ENSRNOG00000013506	UniProtKB/Swiss-Prot	ZFAN6_RAT		CG5776	FlyBaseCGID gene	CG5776
ENSMUSG00000030243	MGI Symbol	Recql		ENSG00000137312	HGNC Symbol	FLOT1		ENSRNOG00000013507	UniProtKB/Swiss-Prot	SELT_RAT		CG5792	FlyBaseCGID gene	CG5792
ENSMUSG00000030246	MGI Symbol	Ldhb		ENSG00000137393	HGNC Symbol	IBRDC2		ENSRNOG00000013516	UniProtKB/TrEMBL	Q5FVK4_RAT		CG5794	FlyBaseCGID gene	CG5794
ENSMUSG00000030265	MGI Symbol	Kras		ENSG00000137491	HGNC Symbol	SLCO2B1		ENSRNOG00000013520	UniProtKB/Swiss-Prot	METK2_RAT		CG5800	FlyBaseCGID gene	CG5800
ENSMUSG00000030271	MGI Symbol	Ogg1		ENSG00000137492	HGNC Symbol	PRKRIR		ENSRNOG00000013529	EntrezGene	311622		CG5803	FlyBaseName gene	Fas3
ENSMUSG00000030272	MGI Symbol	Camk1		ENSG00000137561	HGNC Symbol	TTPA		ENSRNOG00000013533	UniProtKB/TrEMBL	Q5BJU9_RAT		CG5805	FlyBaseCGID gene	CG5805
ENSMUSG00000030276	MGI Symbol	Ttll3		ENSG00000137574	HGNC Symbol	NCOA6IP		ENSRNOG00000013536	RefSeq peptide	NP_741991.3		CG5809	FlyBaseName gene	CaBP1
ENSMUSG00000030282	MGI Symbol	Cmas		ENSG00000137575	HGNC Symbol	SDCBP		ENSRNOG00000013538	EntrezGene	684096		CG5815	FlyBaseCGID gene	CG5815
ENSMUSG00000030298	MGI Symbol	Sec13l1		ENSG00000137656	HGNC Symbol	BUD13		ENSRNOG00000013564	EntrezGene	306760		CG5836	FlyBaseName gene	SF1
ENSMUSG00000030304	MGI Symbol	Ergic2		ENSG00000137692	HGNC Symbol	DCUN1D5		ENSRNOG00000013572	UniProtKB/Swiss-Prot	LXN_RAT		CG5840	FlyBaseCGID gene	CG5840
ENSMUSG00000030306	MGI Symbol	BC023818		ENSG00000137727	HGNC Symbol	ARHGAP20		ENSRNOG00000013574	RefSeq DNA	XR_007603.1		CG5855	FlyBaseName gene	cni
ENSMUSG00000030323	MGI Symbol	Ift122		ENSG00000137764	HGNC Symbol	MAP2K5		ENSRNOG00000013594	UniProtKB/Swiss-Prot	PPAL_RAT		CG5859	FlyBaseCGID gene	CG5859
ENSMUSG00000030330	MGI Symbol	Ing4		ENSG00000137814	HGNC Symbol	CEP27		ENSRNOG00000013618	UniProtKB/TrEMBL	Q4G039_RAT		CG5862	FlyBaseCGID gene	CG5862
ENSMUSG00000030357	MGI Symbol	Fkbp4		ENSG00000137825	HGNC Symbol	ITPKA		ENSRNOG00000013621	RefSeq peptide	NP_001013240.1		CG5863	FlyBaseCGID gene	CG5863
ENSMUSG00000030393	MGI Symbol	Zik1		ENSG00000137843	HGNC Symbol	PAK6		ENSRNOG00000013636	UniProtKB/Swiss-Prot	PPIL3_RAT		CG5869	FlyBaseCGID gene	CG5869
ENSMUSG00000030397	MGI Symbol	Mark4		ENSG00000137845	HGNC Symbol	ADAM10		ENSRNOG00000013653	UniProtKB/Swiss-Prot	PDLI7_RAT		CG5871	FlyBaseCGID gene	CG5871
ENSMUSG00000030409	MGI Symbol	Dmpk		ENSG00000137936	HGNC Symbol	BCAR3		ENSRNOG00000013654	UniProtKB/Swiss-Prot	CBLN2_RAT		CG5886	FlyBaseCGID gene	CG5886
ENSMUSG00000030421	MGI Symbol	C80913		ENSG00000138029	HGNC Symbol	HADHB		ENSRNOG00000013656	UniProtKB/Swiss-Prot	EDG2_RAT		CG5890	FlyBaseCGID gene	CG5890
ENSMUSG00000030424	MGI Symbol	9430025M13Rik		ENSG00000138041	HGNC Symbol	SMEK2		ENSRNOG00000013660	RefSeq peptide	NP_001004262.1		CG5899	FlyBaseCGID gene	CG5899
ENSMUSG00000030495	MGI Symbol	Slc7a10		ENSG00000138095	HGNC Symbol	LRPPRC		ENSRNOG00000013687	RefSeq peptide	NP_001037859.1		CG5902	FlyBaseCGID gene	CG5902
ENSMUSG00000030499	MGI Symbol	Kctd15		ENSG00000138175	HGNC Symbol	ARL3		ENSRNOG00000013691	UniProtKB/TrEMBL	Q568Z8_RAT		CG5919	FlyBaseCGID gene	CG5919
ENSMUSG00000030505	MGI Symbol	Prmt3		ENSG00000138190	HGNC Symbol	EXOC6		ENSRNOG00000013703	UniProtKB/Swiss-Prot	SIAH2_RAT		CG5942	FlyBaseName gene	brm
ENSMUSG00000030516	MGI Symbol	Tjp1		ENSG00000138246	HGNC Symbol	DNAJC13		ENSRNOG00000013708	UniProtKB/TrEMBL	Q568Z5_RAT		CG5946	FlyBaseCGID gene	CG5946
ENSMUSG00000030521	MGI Symbol	Mphosph10		ENSG00000138279	HGNC Symbol	ANXA7		ENSRNOG00000013717	Projected MGI Symbol	Bmp6		CG5962	FlyBaseName gene	Arr2
ENSMUSG00000030536	MGI Symbol	Iqgap1		ENSG00000138293	HGNC Symbol	NCOA4		ENSRNOG00000013720	Projected MGI Symbol	Aebp1		CG5977	FlyBaseName gene	spas
ENSMUSG00000030545	MGI Symbol	Pex11a		ENSG00000138375	HGNC Symbol	SMARCAL1		ENSRNOG00000013726				CG5986	FlyBaseCGID gene	CG5986
ENSMUSG00000030584	MGI Symbol	Neud4		ENSG00000138381	HGNC Symbol	ASNSD1		ENSRNOG00000013733	UniProtKB/Swiss-Prot	PP4R1_RAT		CG5994	FlyBaseName gene	Nelf-E
ENSMUSG00000030603	MGI Symbol	Psmc4		ENSG00000138385	HGNC Symbol	SSB		ENSRNOG00000013737	EntrezGene	310838		CG5996	FlyBaseName gene	trpgamma
ENSMUSG00000030609	MGI Symbol	Isg20l1		ENSG00000138413	HGNC Symbol	IDH1		ENSRNOG00000013741	UniProtKB/Swiss-Prot	UB2D3_RAT		CG6000	FlyBaseCGID gene	CG6000
ENSMUSG00000030611	MGI Symbol	Mrps11		ENSG00000138443	HGNC Symbol	ABI2		ENSRNOG00000013751	EntrezGene	306544		CG6011	FlyBaseName gene	Prp18
ENSMUSG00000030619	MGI Symbol	Eed		ENSG00000138459	HGNC Symbol	SLC35A5		ENSRNOG00000013756	EntrezGene	291060		CG6016	FlyBaseCGID gene	CG6016
ENSMUSG00000030629	MGI Symbol	Zfand6		ENSG00000138623	HGNC Symbol	SEMA7A		ENSRNOG00000013767	Projected MGI Symbol	C530028I08Rik		CG6051	FlyBaseCGID gene	CG6051
ENSMUSG00000030630	MGI Symbol	Fah		ENSG00000138629	HGNC Symbol	UBL7		ENSRNOG00000013774	UniProtKB/Swiss-Prot	LMNB1_RAT		CG6061	FlyBaseName gene	mip120
ENSMUSG00000030638	MGI Symbol	Sh3gl3		ENSG00000138640	HGNC Symbol	FAM13A1		ENSRNOG00000013777	UniProtKB/Swiss-Prot	RN166_RAT		CG6066	FlyBaseCGID gene	CG6066
ENSMUSG00000030649	MGI Symbol	3200002M19Rik		ENSG00000138744	HGNC Symbol	ASAHL		ENSRNOG00000013786	UniProtKB/Swiss-Prot	T22D3_RAT		CG6070	FlyBaseCGID gene	CG6070
ENSMUSG00000030654	MGI Symbol	Arl6ip1		ENSG00000138757	HGNC Symbol	G3BP2		ENSRNOG00000013790	EntrezGene	361957		CG6072	FlyBaseName gene	sra
ENSMUSG00000030662	MGI Symbol	Ranbp5		ENSG00000138758	HGNC Symbol	SEPT11		ENSRNOG00000013816	UniProtKB/Swiss-Prot	NEUA_RAT		CG6073	FlyBaseCGID gene	CG6073
ENSMUSG00000030677	MGI Symbol	Kif22		ENSG00000138769	HGNC Symbol	CDKL2		ENSRNOG00000013828	EntrezGene	293615		CG6083	FlyBaseCGID gene	CG6083
ENSMUSG00000030678	MGI Symbol	Maz		ENSG00000138785	HGNC Symbol	INTS12		ENSRNOG00000013850	UniProtKB/Swiss-Prot	HES5_RAT		CG6084	FlyBaseCGID gene	CG6084
ENSMUSG00000030680	MGI Symbol	2900092E17Rik		ENSG00000138867	HGNC Symbol	C22orf13		ENSRNOG00000013855	Projected MGI Symbol	Zmym1		CG6094	FlyBaseCGID gene	CG6094
ENSMUSG00000030685	MGI Symbol	Kctd13		ENSG00000138892	UniProtKB/TrEMBL	Q5JZ84_HUMAN		ENSRNOG00000013862	RefSeq peptide	NP_001012089.1		CG6096	FlyBaseName gene	HLHm5
ENSMUSG00000030689	MGI Symbol	Ccdc95		ENSG00000138942	HGNC Symbol	RNF185		ENSRNOG00000013869	UniProtKB/Swiss-Prot	IRK4_RAT		CG6103	FlyBaseName gene	CrebB-17A
ENSMUSG00000030707	MGI Symbol	Coro1a		ENSG00000139146	HGNC Symbol	FAM60A		ENSRNOG00000013872	UniProtKB/Swiss-Prot	P2Y14_RAT		CG6121	FlyBaseName gene	Tip60
ENSMUSG00000030726	MGI Symbol	Pold3		ENSG00000139154	HGNC Symbol	AEBP2		ENSRNOG00000013886	Projected MGI Symbol	Fyb		CG6133	FlyBaseCGID gene	CG6133
ENSMUSG00000030727	MGI Symbol	Rabep2		ENSG00000139174	HGNC Symbol	PRICKLE1		ENSRNOG00000013916	UniProtKB/Swiss-Prot	NFM_RAT		CG6142	FlyBaseCGID gene	CG6142
ENSMUSG00000030729	MGI Symbol	Pgm2l1		ENSG00000139289	HGNC Symbol	PHLDA1		ENSRNOG00000013938	EntrezGene	308523		CG6146	FlyBaseName gene	Top1
ENSMUSG00000030731	MGI Symbol	Syt3		ENSG00000139291	HGNC Symbol	TMEM19		ENSRNOG00000013968	EntrezGene	305685		CG6147	FlyBaseName gene	Tsc1
ENSMUSG00000030737	MGI Symbol	Slco2b1		ENSG00000139292	HGNC Symbol	LGR5		ENSRNOG00000013969	UniProtKB/Swiss-Prot	AHI1_RAT		CG6153	FlyBaseCGID gene	CG6153
ENSMUSG00000030739	MGI Symbol	Myh14		ENSG00000139318	HGNC Symbol	DUSP6		ENSRNOG00000013972	UniProtKB/Swiss-Prot	PEF1_RAT		CG6155	FlyBaseName gene	Roe1
ENSMUSG00000030741	MGI Symbol	2210013K02Rik		ENSG00000139323	HGNC Symbol	WDR51B		ENSRNOG00000014000	UniProtKB/TrEMBL	Q5BJW1_RAT		CG6191	FlyBaseCGID gene	CG6191
ENSMUSG00000030747	MGI Symbol	Dgat2		ENSG00000139324	HGNC Symbol	TMTC3		ENSRNOG00000014007	EntrezGene	306842		CG6192	FlyBaseCGID gene	CG6192
ENSMUSG00000030753	MGI Symbol	Prkrir		ENSG00000139370	HGNC Symbol	SLC15A4		ENSRNOG00000014013	Projected MGI Symbol	Map4k4		CG6193	FlyBaseName gene	Apc2
ENSMUSG00000030779	MGI Symbol	Rbbp6		ENSG00000139436	HGNC Symbol	GIT2		ENSRNOG00000014031	EntrezGene	682499		CG6194	FlyBaseCGID gene	CG6194
ENSMUSG00000030792	MGI Symbol	Dkkl1		ENSG00000139505	HGNC Symbol	MTMR6		ENSRNOG00000014048	UniProtKB/TrEMBL	Q66H62_RAT		CG6198	FlyBaseName gene	CHORD
ENSMUSG00000030795	MGI Symbol	Fus		ENSG00000139514	HGNC Symbol	SLC7A1		ENSRNOG00000014064	UniProtKB/Swiss-Prot	CATH_RAT		CG6202	FlyBaseName gene	Surf4
ENSMUSG00000030805	MGI Symbol	Stx4a		ENSG00000139620	HGNC Symbol	C12orf41		ENSRNOG00000014066	EntrezGene	310352		CG6203	FlyBaseName gene	Fmr1
ENSMUSG00000030811	MGI Symbol	Fbxl19		ENSG00000139624	HGNC Symbol	LASS5		ENSRNOG00000014071	Projected MGI Symbol	Ddb2		CG6204	FlyBaseCGID gene	CG6204
ENSMUSG00000030814	MGI Symbol	Bcl7c		ENSG00000139631	HGNC Symbol	CSAD		ENSRNOG00000014072	EntrezGene	287474		CG6206	FlyBaseCGID gene	CG6206
ENSMUSG00000030822	MGI Symbol	Prr14		ENSG00000139697	HGNC Symbol	SBNO1		ENSRNOG00000014093	RefSeq peptide	NP_001008366.1		CG6207	FlyBaseName gene	GlcAT-P
ENSMUSG00000030823	RefSeq peptide	NP_084502.1		ENSG00000139718	HGNC Symbol	SETD1B		ENSRNOG00000014096	UniProtKB/Swiss-Prot	GCR_RAT		CG6208	FlyBaseCGID gene	CG6208
ENSMUSG00000030842	MGI Symbol	2400001E08Rik		ENSG00000139800	HGNC Symbol	ZIC5		ENSRNOG00000014107	RefSeq peptide	NP_001005898.2		CG6210	FlyBaseName gene	MRP
ENSMUSG00000030846	MGI Symbol	Tial1		ENSG00000139826	HGNC Symbol	ABHD13		ENSRNOG00000014130	EntrezGene	498709		CG6222	FlyBaseName gene	su(s)
ENSMUSG00000030850	MGI Symbol	Ate1		ENSG00000139921	HGNC Symbol	TXNDC1		ENSRNOG00000014132	EntrezGene	499090		CG6235	FlyBaseName gene	tws
ENSMUSG00000030880	MGI Symbol	Polr3e		ENSG00000139970	HGNC Symbol	RTN1		ENSRNOG00000014161	Projected MGI Symbol	Rbm15b		CG6281	FlyBaseName gene	Timp
ENSMUSG00000030882	MGI Symbol	8030491N06Rik		ENSG00000140015	HGNC Symbol	KCNH5		ENSRNOG00000014165	UniProtKB/Swiss-Prot	SSRA_RAT		CG6287	FlyBaseCGID gene	CG6287
ENSMUSG00000030890	MGI Symbol	Ilk		ENSG00000140043	HGNC Symbol	ZADH1		ENSRNOG00000014171	RefSeq peptide	NP_001009623.1		CG6292	FlyBaseName gene	CycT
ENSMUSG00000030898	MGI Symbol	Cckbr		ENSG00000140044	RefSeq peptide	NP_569736.1		ENSRNOG00000014173	UniProtKB/Swiss-Prot	SMC3_RAT		CG6299	FlyBaseCGID gene	CG6299
ENSMUSG00000030930	MGI Symbol	4631426J05Rik		ENSG00000140259	HGNC Symbol	MFAP1		ENSRNOG00000014199	EntrezGene	684528		CG6320	FlyBaseName gene	Ca-beta
ENSMUSG00000030956	MGI Symbol	A930008G19Rik		ENSG00000140262	HGNC Symbol	TCF12		ENSRNOG00000014201	EntrezGene	315989		CG6322	FlyBaseCGID gene	CG6322
ENSMUSG00000030966	MGI Symbol	Trim21		ENSG00000140263	HGNC Symbol	SORD		ENSRNOG00000014204	RefSeq peptide	NP_001009966.1		CG6323	FlyBaseName gene	Tsp97E
ENSMUSG00000030978	MGI Symbol	Rrm1		ENSG00000140320	HGNC Symbol	BAHD1		ENSRNOG00000014212	EntrezGene	301466		CG6327	FlyBaseCGID gene	CG6327
ENSMUSG00000031007	MGI Symbol	Atp6ap2		ENSG00000140323	HGNC Symbol	DISP2		ENSRNOG00000014213	UniProtKB/Swiss-Prot	THAP1_RAT		CG6335	FlyBaseName gene	Aats-his
ENSMUSG00000031010	MGI Symbol	Usp9x		ENSG00000140332	HGNC Symbol	TLE3		ENSRNOG00000014215	UniProtKB/Swiss-Prot	KLF9_RAT		CG6339	FlyBaseName gene	rad50
ENSMUSG00000031016	MGI Symbol	Wee1		ENSG00000140367	HGNC Symbol	UBE2Q2		ENSRNOG00000014241	UniProtKB/Swiss-Prot	ECE1_RAT		CG6375	FlyBaseName gene	pit
ENSMUSG00000031028	MGI Symbol	BC049265		ENSG00000140382	HGNC Symbol	HMG20A		ENSRNOG00000014254	UniProtKB/Swiss-Prot	CPT1A_RAT		CG6388	FlyBaseCGID gene	CG6388
ENSMUSG00000031060	MGI Symbol	Rbm10		ENSG00000140386	HGNC Symbol	ZNF291		ENSRNOG00000014264	UniProtKB/Swiss-Prot	PHAR1_RAT		CG6393	FlyBaseCGID gene	CG6393
ENSMUSG00000031066	MGI Symbol	Usp11		ENSG00000140391	HGNC Symbol	TSPAN3		ENSRNOG00000014278	EntrezGene	293044		CG6394	FlyBaseName gene	GalNAc-T2
ENSMUSG00000031068	MGI Symbol	Txnl2		ENSG00000140403	HGNC Symbol	DNAJA4		ENSRNOG00000014297	UniProtKB/Swiss-Prot	SDC4_RAT		CG6401	FlyBaseCGID gene	CG6401
ENSMUSG00000031078	MGI Symbol	Cttn		ENSG00000140455	HGNC Symbol	USP3		ENSRNOG00000014305	EntrezGene	362646		CG6422	FlyBaseCGID gene	CG6422
ENSMUSG00000031109	MGI Symbol	Cova1		ENSG00000140463	HGNC Symbol	BBS4		ENSRNOG00000014310	Projected MGI Symbol	Tmtc4		CG6424	FlyBaseCGID gene	CG6424
ENSMUSG00000031119	MGI Symbol	Gpc4		ENSG00000140538	HGNC Symbol	NTRK3		ENSRNOG00000014320	UniProtKB/Swiss-Prot	INHBA_RAT		CG6438	FlyBaseName gene	amon
ENSMUSG00000031129	MGI Symbol	Slc9a9		ENSG00000140548	HGNC Symbol	ZNF710		ENSRNOG00000014331	UniProtKB/TrEMBL	P97662_RAT		CG6446	FlyBaseName gene	Sema-1b
ENSMUSG00000031143	MGI Symbol	Ccdc22		ENSG00000140557	HGNC Symbol	ST8SIA2		ENSRNOG00000014333	UniProtKB/Swiss-Prot	VCAM1_RAT		CG6453	FlyBaseCGID gene	CG6453
ENSMUSG00000031146	RefSeq DNA	NM_019755.2		ENSG00000140575	HGNC Symbol	IQGAP1		ENSRNOG00000014354	UniProtKB/Swiss-Prot	CCD45_RAT		CG6492	FlyBaseName gene	Ucp4A
ENSMUSG00000031158	MGI Symbol	Timm17b		ENSG00000140600	HGNC Symbol	SH3GL3		ENSRNOG00000014363	EntrezGene	290541		CG6498	FlyBaseCGID gene	CG6498
ENSMUSG00000031167	MGI Symbol	Rbm3		ENSG00000140632	RefSeq peptide	NP_115958.2		ENSRNOG00000014420	UniProtKB/Swiss-Prot	RAP2B_RAT		CG6508	FlyBaseCGID gene	CG6508
ENSMUSG00000031176	MGI Symbol	Dynlt3		ENSG00000140836	HGNC Symbol	ATBF1		ENSRNOG00000014429	RefSeq peptide	NP_001028879.1		CG6511	FlyBaseCGID gene	CG6511
ENSMUSG00000031198	MGI Symbol	Fundc2		ENSG00000140995	RefSeq peptide	NP_997397.1		ENSRNOG00000014448	UniProtKB/Swiss-Prot	BMAL1_RAT		CG6513	FlyBaseName gene	endos
ENSMUSG00000031216	MGI Symbol	Stard8		ENSG00000141012	HGNC Symbol	GALNS		ENSRNOG00000014452	EntrezGene	307829		CG6521	FlyBaseName gene	Stam
ENSMUSG00000031239	MGI Symbol	Itm2a		ENSG00000141076	HGNC Symbol	CIRH1A		ENSRNOG00000014456	UniProtKB/Swiss-Prot	CQ10B_RAT		CG6523	FlyBaseCGID gene	CG6523
ENSMUSG00000031246	MGI Symbol	Sh3bgrl		ENSG00000141325	HGNC Symbol	CCDC45		ENSRNOG00000014460	Projected MGI Symbol	Hivep1		CG6546	FlyBaseName gene	Bap55
ENSMUSG00000031284	MGI Symbol	Pak3		ENSG00000141349	HGNC Symbol	G6PC3		ENSRNOG00000014461	RefSeq peptide	NP_001041316.1		CG6562	FlyBaseName gene	synj
ENSMUSG00000031290	MGI Symbol	Lrch2		ENSG00000141384	HGNC Symbol	TAF4B		ENSRNOG00000014463	EntrezGene	308537		CG6563	FlyBaseName gene	Art3
ENSMUSG00000031295	MGI Symbol	Phka2		ENSG00000141424	HGNC Symbol	SLC39A6		ENSRNOG00000014476	UniProtKB/Swiss-Prot	EVL_RAT		CG6565	FlyBaseCGID gene	CG6565
ENSMUSG00000031310	MGI Symbol	Zmym3		ENSG00000141425	RefSeq peptide	NP_060640.2		ENSRNOG00000014478	EntrezGene	306022		CG6593	FlyBaseName gene	Pp1alpha-96A
ENSMUSG00000031314	MGI Symbol	Taf1		ENSG00000141433	HGNC Symbol	ADCYAP1		ENSRNOG00000014487				CG6597	FlyBaseCGID gene	CG6597
ENSMUSG00000031323	UniprotKB/SpliceVariant	Q9D9R7-3		ENSG00000141446	HGNC Symbol	ESCO1		ENSRNOG00000014496	UniProtKB/Swiss-Prot	CORO6_RAT		CG6598	FlyBaseName gene	Fdh
ENSMUSG00000031328	MGI Symbol	Flna		ENSG00000141480	HGNC Symbol	ARRB2		ENSRNOG00000014517				CG6603	FlyBaseName gene	Hsc70Cb
ENSMUSG00000031333	MGI Symbol	Abcb7		ENSG00000141551	HGNC Symbol	CSNK1D		ENSRNOG00000014525	UniProtKB/Swiss-Prot	CH60_RAT		CG6605	FlyBaseName gene	BicD
ENSMUSG00000031349	MGI Symbol	Nsdhl		ENSG00000141556	HGNC Symbol	TBCD		ENSRNOG00000014530	UniProtKB/TrEMBL	Q8R4H5_RAT		CG6612	FlyBaseName gene	Adk3
ENSMUSG00000031375	MGI Symbol	Bgn		ENSG00000141562	HGNC Symbol	NARF		ENSRNOG00000014562	UniProtKB/Swiss-Prot	HNRPF_RAT		CG6619	FlyBaseCGID gene	CG6619
ENSMUSG00000031376	MGI Symbol	Atp2b3		ENSG00000141568	HGNC Symbol	FOXK2		ENSRNOG00000014571	RefSeq peptide	NP_001040576.1		CG6625	FlyBaseName gene	Snap
ENSMUSG00000031381	MGI Symbol	Piga		ENSG00000141639	HGNC Symbol	MAPK4		ENSRNOG00000014598	EntrezGene	306630		CG6647	FlyBaseName gene	porin
ENSMUSG00000031385	MGI Symbol	Plxnb3		ENSG00000141668	HGNC Symbol	CBLN2		ENSRNOG00000014614	EntrezGene	291440		CG6668	FlyBaseName gene	atl
ENSMUSG00000031403	MGI Symbol	BC068171		ENSG00000141698	HGNC Symbol	NT5C3L		ENSRNOG00000014616	UniProtKB/TrEMBL	Q5BJR3_RAT		CG6672	FlyBaseCGID gene	CG6672
ENSMUSG00000031428	MGI Symbol	Zcchc18		ENSG00000141956	HGNC Symbol	PRDM15		ENSRNOG00000014623	Projected MGI Symbol	Smurf2		CG6684	FlyBaseName gene	RpS25
ENSMUSG00000031431	MGI Symbol	Tsc22d3		ENSG00000141959	HGNC Symbol	PFKL		ENSRNOG00000014628	RefSeq peptide	NP_001020054.1		CG6686	FlyBaseCGID gene	CG6686
ENSMUSG00000031432	MGI Symbol	Mipol1		ENSG00000141971	HGNC Symbol	FAM125A		ENSRNOG00000014637	UniProtKB/Swiss-Prot	ATX10_RAT		CG6704	FlyBaseCGID gene	CG6704
ENSMUSG00000031441	MGI Symbol	Atp11a		ENSG00000142082	HGNC Symbol	SIRT3		ENSRNOG00000014648	EntrezGene	306636		CG6721	FlyBaseName gene	Gap1
ENSMUSG00000031442	MGI Symbol	Mcf2l		ENSG00000142149	HGNC Symbol	HUNK		ENSRNOG00000014650	EntrezGene	361764		CG6737	FlyBaseCGID gene	CG6737
ENSMUSG00000031453	MGI Symbol	Rasa3		ENSG00000142156	HGNC Symbol	COL6A1		ENSRNOG00000014664	EntrezGene	313061		CG6745	FlyBaseCGID gene	CG6745
ENSMUSG00000031485	MGI Symbol	Prosc		ENSG00000142166	HGNC Symbol	IFNAR1		ENSRNOG00000014670	RefSeq peptide	NP_976243.1		CG6747	FlyBaseName gene	Ir
ENSMUSG00000031508	MGI Symbol	Ankrd10		ENSG00000142173	HGNC Symbol	COL6A2		ENSRNOG00000014712	EntrezGene	303173		CG6752	FlyBaseCGID gene	CG6752
ENSMUSG00000031511	MGI Symbol	Arhgef7		ENSG00000142188	HGNC Symbol	TMEM50B		ENSRNOG00000014713	EntrezGene	297554		CG6756	FlyBaseName gene	Tom70
ENSMUSG00000031513	MGI Symbol	Leprotl1		ENSG00000142230	HGNC Symbol	SAE1		ENSRNOG00000014723	Projected MGI Symbol	Cbfa2t3h		CG6766	FlyBaseCGID gene	CG6766
ENSMUSG00000031516	MGI Symbol	Dctn6		ENSG00000142330	HGNC Symbol	CAPN10		ENSRNOG00000014761	UniProtKB/Swiss-Prot	RHES_RAT		CG6767	FlyBaseCGID gene	CG6767
ENSMUSG00000031517	MGI Symbol	Gpm6a		ENSG00000142409	HGNC Symbol	ZNF787		ENSRNOG00000014766	UniProtKB/Swiss-Prot	GALT_RAT		CG6769	FlyBaseCGID gene	CG6769
ENSMUSG00000031523	MGI Symbol	Dlc1		ENSG00000142444	HGNC Symbol	C19orf52		ENSRNOG00000014776	UniProtKB/TrEMBL	Q8CFM9_RAT		CG6773	FlyBaseName gene	sec13
ENSMUSG00000031527	MGI Symbol	Thex1		ENSG00000142494	RefSeq peptide	NP_060712.2		ENSRNOG00000014777	EntrezGene	298095		CG6783	FlyBaseCGID gene	CG6783
ENSMUSG00000031529	MGI Symbol	Tnks		ENSG00000142544	HGNC Symbol	ATPBD3		ENSRNOG00000014795	RefSeq peptide	NP_112392.1		CG6814	FlyBaseName gene	Mat89Bb
ENSMUSG00000031530	MGI Symbol	Dusp4		ENSG00000142611	HGNC Symbol	PRDM16		ENSRNOG00000014797	RefSeq peptide	NP_001007714.1		CG6815	FlyBaseName gene	bor
ENSMUSG00000031557	MGI Symbol	Plekha2		ENSG00000142657	HGNC Symbol	PGD		ENSRNOG00000014798	Projected MGI Symbol	1110051M20Rik		CG6817	FlyBaseName gene	foi
ENSMUSG00000031558	MGI Symbol	Slit2		ENSG00000142669	HGNC Symbol	SH3BGRL3		ENSRNOG00000014806	Projected MGI Symbol	Pnkd		CG6831	FlyBaseName gene	rhea
ENSMUSG00000031568	MGI Symbol	Rwdd4a		ENSG00000142686	RefSeq peptide	NP_689587.1		ENSRNOG00000014808	RefSeq peptide	NP_001005536.1		CG6833	FlyBaseCGID gene	CG6833
ENSMUSG00000031579	EntrezGene	330731		ENSG00000142687	HGNC Symbol	KIAA0319L		ENSRNOG00000014811	RefSeq peptide	NP_001020293.1		CG6838	FlyBaseCGID gene	CG6838
ENSMUSG00000031584	MGI Symbol	Gsr		ENSG00000142733	HGNC Symbol	MAP3K6		ENSRNOG00000014813	UniProtKB/Swiss-Prot	AAKG1_RAT		CG6850	FlyBaseName gene	Ugt
ENSMUSG00000031591	MGI Symbol	Asah1		ENSG00000142864	HGNC Symbol	SERBP1		ENSRNOG00000014816	UniProtKB/Swiss-Prot	EAA3_RAT		CG6851	FlyBaseName gene	Mtch
ENSMUSG00000031592	MGI Symbol	Pcm1		ENSG00000142867	HGNC Symbol	BCL10		ENSRNOG00000014818	EntrezGene	361221		CG6854	FlyBaseCGID gene	CG6854
ENSMUSG00000031600	MGI Symbol	Vps37a		ENSG00000142875	HGNC Symbol	PRKACB		ENSRNOG00000014829	UniProtKB/Swiss-Prot	ANM3_RAT		CG6856	FlyBaseCGID gene	CG6856
ENSMUSG00000031601	MGI Symbol	Cnot7		ENSG00000142949	HGNC Symbol	PTPRF		ENSRNOG00000014852	UniProtKB/Swiss-Prot	FBX30_RAT		CG6857	FlyBaseName gene	CCKLR-17D1
ENSMUSG00000031604	MGI Symbol	Sc4mol		ENSG00000143127	HGNC Symbol	ITGA10		ENSRNOG00000014865	Projected MGI Symbol	4930563E22Rik		CG6859	FlyBaseCGID gene	CG6859
ENSMUSG00000031608	MGI Symbol	Galnt7		ENSG00000143153	HGNC Symbol	ATP1B1		ENSRNOG00000014874	Projected MGI Symbol	Zfyve28		CG6860	FlyBaseCGID gene	CG6860
ENSMUSG00000031626	MGI Symbol	Sorbs2		ENSG00000143198	HGNC Symbol	MGST3		ENSRNOG00000014876	Projected MGI Symbol	Lpin2		CG6871	FlyBaseName gene	Cat
ENSMUSG00000031654	MGI Symbol	Cbln1		ENSG00000143207	HGNC Symbol	RFWD2		ENSRNOG00000014887	UniProtKB/Swiss-Prot	HOMEZ_RAT		CG6876	FlyBaseCGID gene	CG6876
ENSMUSG00000031657	MGI Symbol	Heatr3		ENSG00000143226	HGNC Symbol	FCGR2A		ENSRNOG00000014900	UniProtKB/Swiss-Prot	CREM_RAT		CG6892	FlyBaseName gene	Ets96B
ENSMUSG00000031659	MGI Symbol	Adcy7		ENSG00000143324	HGNC Symbol	XPR1		ENSRNOG00000014901	UniProtKB/Swiss-Prot	UGGG1_RAT		CG6896	FlyBaseName gene	MYPT-75D
ENSMUSG00000031667	UniProtKB/Swiss-Prot	FTS1_MOUSE		ENSG00000143344	HGNC Symbol	RGL1		ENSRNOG00000014903	RefSeq peptide	NP_954535.1		CG6898	FlyBaseName gene	Zip3
ENSMUSG00000031669	MGI Symbol	Gins3		ENSG00000143368	HGNC Symbol	SF3B4		ENSRNOG00000014909	Projected MGI Symbol	Sh2d5		CG6944	FlyBaseName gene	Lam
ENSMUSG00000031681	MGI Symbol	Smad1		ENSG00000143376	HGNC Symbol	SNX27		ENSRNOG00000014915	UniProtKB/Swiss-Prot	GSHR_RAT		CG6945	FlyBaseCGID gene	CG6945
ENSMUSG00000031696	MGI Symbol	Vps35		ENSG00000143379	HGNC Symbol	SETDB1		ENSRNOG00000014917	EntrezGene	300955		CG6953	FlyBaseName gene	fat-spondin
ENSMUSG00000031700	MGI Symbol	Gpt2		ENSG00000143384	HGNC Symbol	MCL1		ENSRNOG00000014927	RefSeq peptide	NP_001013174.1		CG6957	FlyBaseName gene	Oscillin
ENSMUSG00000031701	MGI Symbol	Dnaja2		ENSG00000143409	HGNC Symbol	FAM63A		ENSRNOG00000014945	RefSeq peptide	NP_001014792.1		CG6963	FlyBaseName gene	gish
ENSMUSG00000031703	MGI Symbol	Itfg1		ENSG00000143458	RefSeq peptide	NP_653219.1		ENSRNOG00000014969	RefSeq peptide	NP_001014269.1		CG6966	FlyBaseCGID gene	CG6966
ENSMUSG00000031714	MGI Symbol	Gab1		ENSG00000143575	HGNC Symbol	HAX1		ENSRNOG00000014982	EntrezGene	305865		CG6978	FlyBaseCGID gene	CG6978
ENSMUSG00000031729	MGI Symbol	2400003C14Rik		ENSG00000143590	HGNC Symbol	EFNA3		ENSRNOG00000014996	UniProtKB/Swiss-Prot	KTNA1_RAT		CG6982	FlyBaseCGID gene	CG6982
ENSMUSG00000031730	MGI Symbol	Dhodh		ENSG00000143633	HGNC Symbol	C1orf131		ENSRNOG00000015003	UniProtKB/Swiss-Prot	PX11A_RAT		CG6987	FlyBaseName gene	SF2
ENSMUSG00000031749	MGI Symbol	St3gal2		ENSG00000143641	HGNC Symbol	GALNT2		ENSRNOG00000015007	EntrezGene	313757		CG6995	FlyBaseCGID gene	CG6995
ENSMUSG00000031750	MGI Symbol	2010004A03Rik		ENSG00000143702	HGNC Symbol	CEP170		ENSRNOG00000015018	UniProtKB/Swiss-Prot	PDIA3_RAT		CG7006	FlyBaseCGID gene	CG7006
ENSMUSG00000031754	MGI Symbol	Nudt21		ENSG00000143727	HGNC Symbol	ACP1		ENSRNOG00000015019	UniProtKB/Swiss-Prot	SPG21_RAT		CG7007	FlyBaseName gene	VhaPPA1-1
ENSMUSG00000031755	MGI Symbol	Bbs2		ENSG00000143751	HGNC Symbol	C1orf55		ENSRNOG00000015020	UniProtKB/Swiss-Prot	IDHC_RAT		CG7011	FlyBaseCGID gene	CG7011
ENSMUSG00000031770	MGI Symbol	Herpud1		ENSG00000143753	HGNC Symbol	DEGS1		ENSRNOG00000015025	Projected RefSeq DNA	XR_004388.1		CG7013	FlyBaseName gene	ARP-like
ENSMUSG00000031781	MGI Symbol	Ciapin1		ENSG00000143756	HGNC Symbol	FBXO28		ENSRNOG00000015030	RefSeq peptide	NP_446225.1		CG7015	FlyBaseCGID gene	CG7015
ENSMUSG00000031807	MGI Symbol	Pgls		ENSG00000143799	HGNC Symbol	PARP1		ENSRNOG00000015033	Projected MGI Symbol	Mxd4		CG7023	FlyBaseCGID gene	CG7023
ENSMUSG00000031811	MGI Symbol	Fbxo31		ENSG00000143847	HGNC Symbol	PPFIA4		ENSRNOG00000015036	UniProtKB/Swiss-Prot	CTGF_RAT		CG7026	FlyBaseCGID gene	CG7026
ENSMUSG00000031813	MGI Symbol	1110012M11Rik		ENSG00000143870	HGNC Symbol	PDIA6		ENSRNOG00000015038	UniProtKB/Swiss-Prot	ADA10_RAT		CG7028	FlyBaseCGID gene	CG7028
ENSMUSG00000031820	MGI Symbol	5430437P03Rik		ENSG00000143889	HGNC Symbol	HNRPLL		ENSRNOG00000015055	UniProtKB/Swiss-Prot	SCG2_RAT		CG7034	FlyBaseName gene	sec15
ENSMUSG00000031822	MGI Symbol	Gse1		ENSG00000143919	HGNC Symbol	C2orf34		ENSRNOG00000015063	UniProtKB/Swiss-Prot	PYRD_RAT		CG7036	FlyBaseName gene	rno
ENSMUSG00000031823	MGI Symbol	Zdhhc7		ENSG00000143940	RefSeq peptide	NP_001034842.1		ENSRNOG00000015085	EntrezGene	308405		CG7041	FlyBaseName gene	HP1b
ENSMUSG00000031834	MGI Symbol	Pik3r2		ENSG00000144034	HGNC Symbol	TPRKB		ENSRNOG00000015088	RefSeq peptide	NP_001020144.1		CG7051	FlyBaseCGID gene	CG7051
ENSMUSG00000031864	MGI Symbol	Ints10		ENSG00000144118	HGNC Symbol	RALB		ENSRNOG00000015109	EntrezGene	290802		CG7053	FlyBaseCGID gene	CG7053
ENSMUSG00000031872	MGI Symbol	Bean		ENSG00000144130	HGNC Symbol	NT5DC4		ENSRNOG00000015118	RefSeq peptide	NP_001013985.1		CG7061	FlyBaseName gene	rab3-GAP
ENSMUSG00000031904	MGI Symbol	Slc7a6		ENSG00000144224	HGNC Symbol	UBXD2		ENSRNOG00000015122	UniProtKB/Swiss-Prot	TPD54_RAT		CG7073	FlyBaseName gene	sar1
ENSMUSG00000031906	MGI Symbol	Smpd3		ENSG00000144228	RefSeq peptide	NP_001001664.1		ENSRNOG00000015128	RefSeq peptide	NP_001012063.1		CG7085	FlyBaseName gene	l(2)s5379
ENSMUSG00000031917	MGI Symbol	Nip7		ENSG00000144230	HGNC Symbol	GPR17		ENSRNOG00000015133	Projected MGI Symbol	Mll1		CG7095	FlyBaseCGID gene	CG7095
ENSMUSG00000031922	MGI Symbol	Cep57		ENSG00000144233	RefSeq peptide	NP_113633.2		ENSRNOG00000015140	UniProtKB/TrEMBL	Q3ZAU3_RAT		CG7097	FlyBaseCGID gene	CG7097
ENSMUSG00000031938	MGI Symbol	4931406C07Rik		ENSG00000144290	HGNC Symbol	SLC4A10		ENSRNOG00000015144	RefSeq peptide	NP_001017454.1		CG7103	FlyBaseName gene	Pvf1
ENSMUSG00000031955	MGI Symbol	Bcar1		ENSG00000144306	HGNC Symbol	SCRN3		ENSRNOG00000015145	UniProtKB/Swiss-Prot	PPP6_RAT		CG7108	FlyBaseName gene	DNApol-alpha50
ENSMUSG00000031976	MGI Symbol	AK122209		ENSG00000144357	HGNC Symbol	ZNF650		ENSRNOG00000015162	RefSeq peptide	NP_001028861.1		CG7109	FlyBaseName gene	mts
ENSMUSG00000031977	MGI Symbol	Galnt2		ENSG00000144362	HGNC Symbol	PHOSPHO2		ENSRNOG00000015187	UniProtKB/Swiss-Prot	ACOT8_RAT		CG7147	FlyBaseName gene	kuz
ENSMUSG00000031984	MGI Symbol	2810004N23Rik		ENSG00000144401	HGNC Symbol	FAM119A		ENSRNOG00000015190	EntrezGene	364738		CG7152	FlyBaseName gene	Syn1
ENSMUSG00000031987	MGI Symbol	Egln1		ENSG00000144476	HGNC Symbol	CXCR7		ENSRNOG00000015191	Projected MGI Symbol	Phc1		CG7156	FlyBaseCGID gene	CG7156
ENSMUSG00000031996	MGI Symbol	Aplp2		ENSG00000144591	HGNC Symbol	GMPPA		ENSRNOG00000015207	RefSeq peptide	NP_853658.1		CG7161	FlyBaseName gene	Oseg1
ENSMUSG00000032002	MGI Symbol	Dcun1d5		ENSG00000144597	HGNC Symbol	EAF1		ENSRNOG00000015212	RefSeq peptide	NP_001004257.1		CG7168	FlyBaseCGID gene	CG7168
ENSMUSG00000032010	MGI Symbol	Usp2		ENSG00000144647	HGNC Symbol	C3orf39		ENSRNOG00000015230	EntrezGene	499055		CG7176	FlyBaseName gene	Idh
ENSMUSG00000032014	MGI Symbol	Oaf		ENSG00000144744	HGNC Symbol	UBE1C		ENSRNOG00000015269	Projected MGI Symbol	Atf7		CG7177	FlyBaseCGID gene	CG7177
ENSMUSG00000032020	MGI Symbol	2810457I06Rik		ENSG00000144840	HGNC Symbol	RABL3		ENSRNOG00000015277	EntrezGene	502663		CG7184	FlyBaseName gene	Mkrn1
ENSMUSG00000032024	MGI Symbol	9030425E11Rik		ENSG00000144868	HGNC Symbol	TMEM108		ENSRNOG00000015290	UniProtKB/Swiss-Prot	TPIS_RAT		CG7185	FlyBaseCGID gene	CG7185
ENSMUSG00000032030	MGI Symbol	Cul5		ENSG00000144959	HGNC Symbol	AADACL1		ENSRNOG00000015294	EntrezGene	296565		CG7187	FlyBaseName gene	Ssdp
ENSMUSG00000032035	UniProtKB/Swiss-Prot	ETS1_MOUSE		ENSG00000145012	HGNC Symbol	LPP		ENSRNOG00000015300	EntrezGene	302981		CG7192	FlyBaseCGID gene	CG7192
ENSMUSG00000032047	MGI Symbol	Acat1		ENSG00000145022	HGNC Symbol	TCTA		ENSRNOG00000015304	EntrezGene	292654		CG7199	FlyBaseName gene	Hr78
ENSMUSG00000032060	MGI Symbol	Cryab		ENSG00000145050	HGNC Symbol	ARMET		ENSRNOG00000015329	RefSeq peptide	NP_445935.1		CG7206	FlyBaseCGID gene	CG7206
ENSMUSG00000032076	MGI Symbol	Igsf4a		ENSG00000145147	HGNC Symbol	SLIT2		ENSRNOG00000015332	RefSeq peptide	NP_001041315.1		CG7207	FlyBaseCGID gene	CG7207
ENSMUSG00000032077	MGI Symbol	Bud13		ENSG00000145331	HGNC Symbol	RG9MTD2		ENSRNOG00000015337	RefSeq peptide	NP_001019918.1		CG7212	FlyBaseName gene	cdm
ENSMUSG00000032116	MGI Symbol	Stt3a		ENSG00000145332	HGNC Symbol	KLHL8		ENSRNOG00000015385	EntrezGene	298575		CG7233	FlyBaseName gene	snoN
ENSMUSG00000032127	MGI Symbol	Vps11		ENSG00000145335	HGNC Symbol	SNCA		ENSRNOG00000015389	EntrezGene	315958		CG7235	FlyBaseCGID gene	CG7235
ENSMUSG00000032186	MGI Symbol	Tmod2		ENSG00000145337	HGNC Symbol	PIGY		ENSRNOG00000015401	UniProtKB/Swiss-Prot	MK04_RAT		CG7236	FlyBaseCGID gene	CG7236
ENSMUSG00000032192	MGI Symbol	Gnb5		ENSG00000145358	HGNC Symbol	DDIT4L		ENSRNOG00000015416	RefSeq peptide	NP_001014238.1		CG7255	FlyBaseCGID gene	CG7255
ENSMUSG00000032193	MGI Symbol	Ldlr		ENSG00000145375	HGNC Symbol	SPATA5		ENSRNOG00000015428	RefSeq peptide	NP_001034104.1		CG7261	FlyBaseCGID gene	CG7261
ENSMUSG00000032199	MGI Symbol	Grinl1a		ENSG00000145569	HGNC Symbol	FAM105A		ENSRNOG00000015450	EntrezGene	362944		CG7266	FlyBaseName gene	Eip71CD
ENSMUSG00000032216	MGI Symbol	Nedd4		ENSG00000145632	HGNC Symbol	PLK2		ENSRNOG00000015455	UniProtKB/Swiss-Prot	SPRE_RAT		CG7269	FlyBaseName gene	Hel25E
ENSMUSG00000032228	MGI Symbol	Tcf12		ENSG00000145675	HGNC Symbol	PIK3R1		ENSRNOG00000015456	EntrezGene	365176		CG7274	FlyBaseCGID gene	CG7274
ENSMUSG00000032245	MGI Symbol	Cln6		ENSG00000145681	HGNC Symbol	HAPLN1		ENSRNOG00000015459	Projected MGI Symbol	Heatr3		CG7285	FlyBaseName gene	star1
ENSMUSG00000032280	MGI Symbol	Tle3		ENSG00000145687	HGNC Symbol	SSBP2		ENSRNOG00000015495	UniProtKB/Swiss-Prot	MFRN1_RAT		CG7289	FlyBaseCGID gene	CG7289
ENSMUSG00000032285	MGI Symbol	Dnaja4		ENSG00000145703	HGNC Symbol	IQGAP2		ENSRNOG00000015502	EntrezGene	295398		CG7314	FlyBaseName gene	Bmcp
ENSMUSG00000032290	MGI Symbol	Ptpn9		ENSG00000145740	HGNC Symbol	SLC30A5		ENSRNOG00000015528	RefSeq peptide	NP_620251.1		CG7323	FlyBaseCGID gene	CG7323
ENSMUSG00000032324	MGI Symbol	Tspan3		ENSG00000145780	HGNC Symbol	FEM1C		ENSRNOG00000015542	RefSeq DNA	XR_009410.1		CG7338	FlyBaseCGID gene	CG7338
ENSMUSG00000032328	MGI Symbol	Tmem30a		ENSG00000145781	HGNC Symbol	COMMD10		ENSRNOG00000015547	UniProtKB/Swiss-Prot	JAK2_RAT		CG7369	FlyBaseCGID gene	CG7369
ENSMUSG00000032329	MGI Symbol	Hmg20a		ENSG00000145864	HGNC Symbol	GABRB2		ENSRNOG00000015560	Projected MGI Symbol	2210018M11Rik		CG7371	FlyBaseCGID gene	CG7371
ENSMUSG00000032340	MGI Symbol	Neo1		ENSG00000145916	HGNC Symbol	RMND5B		ENSRNOG00000015602	UniProtKB/Swiss-Prot	CADH2_RAT		CG7375	FlyBaseCGID gene	CG7375
ENSMUSG00000032359	MGI Symbol	Ctsh		ENSG00000145990	HGNC Symbol	GFOD1		ENSRNOG00000015616	UniProtKB/Swiss-Prot	RGS14_RAT		CG7378	FlyBaseCGID gene	CG7378
ENSMUSG00000032376	MGI Symbol	Usp3		ENSG00000146006	HGNC Symbol	LRRTM2		ENSRNOG00000015619	UniProtKB/Swiss-Prot	NUPL_RAT		CG7380	FlyBaseCGID gene	CG7380
ENSMUSG00000032384	MGI Symbol	Csnk1g1		ENSG00000146072	HGNC Symbol	TNFRSF21		ENSRNOG00000015645				CG7393	FlyBaseName gene	p38b
ENSMUSG00000032388	MGI Symbol	Spg21		ENSG00000146094	HGNC Symbol	DOK3		ENSRNOG00000015658	Projected MGI Symbol	Sorbs1		CG7402	FlyBaseCGID gene	CG7402
ENSMUSG00000032397	MGI Symbol	Tipin		ENSG00000146143	HGNC Symbol	PRIM2A		ENSRNOG00000015660	UniProtKB/Swiss-Prot	PEX3_RAT		CG7404	FlyBaseName gene	ERR
ENSMUSG00000032402	MGI Symbol	Smad3		ENSG00000146223	HGNC Symbol	RPL7L1		ENSRNOG00000015670	UniProtKB/Swiss-Prot	STX7_RAT		CG7408	FlyBaseCGID gene	CG7408
ENSMUSG00000032405	MGI Symbol	Pias1		ENSG00000146278	HGNC Symbol	PNRC1		ENSRNOG00000015683	Projected MGI Symbol	Pitpnc1		CG7423	FlyBaseCGID gene	CG7423
ENSMUSG00000032434	MGI Symbol	Cmtm6		ENSG00000146282	HGNC Symbol	RARSL		ENSRNOG00000015686	EntrezGene	365652		CG7425	FlyBaseName gene	eff
ENSMUSG00000032437	MGI Symbol	Stt3b		ENSG00000146426	HGNC Symbol	RBM16		ENSRNOG00000015706				CG7427	FlyBaseCGID gene	CG7427
ENSMUSG00000032475	MGI Symbol	Nck1		ENSG00000146535	HGNC Symbol	GNA12		ENSRNOG00000015740	EntrezGene	361296		CG7435	FlyBaseName gene	Arf84F
ENSMUSG00000032487	MGI Symbol	Ptgs2		ENSG00000146736				ENSRNOG00000015750	RefSeq peptide	NP_001009695.1		CG7437	FlyBaseName gene	mub
ENSMUSG00000032503	MGI Symbol	Arpp21		ENSG00000146776	HGNC Symbol	ATXN7L4		ENSRNOG00000015772	EntrezGene	498869		CG7440	FlyBaseName gene	tgy
ENSMUSG00000032504	MGI Symbol	Pdcd6ip		ENSG00000146828	HGNC Symbol	SLC12A9		ENSRNOG00000015777	Projected MGI Symbol	Rkhd2		CG7450	FlyBaseName gene	CrebA
ENSMUSG00000032512	MGI Symbol	Wdr48		ENSG00000146872	HGNC Symbol	TLK2		ENSRNOG00000015801	Projected MGI Symbol	BC011467		CG7462	FlyBaseName gene	Ank2
ENSMUSG00000032513	MGI Symbol	Gorasp1		ENSG00000146950	HGNC Symbol	SHROOM2		ENSRNOG00000015808	EntrezGene	308845		CG7478	FlyBaseName gene	Act79B
ENSMUSG00000032517	MGI Symbol	Mobp		ENSG00000147027	HGNC Symbol	TMEM47		ENSRNOG00000015813	Projected MGI Symbol	Ubr2		CG7480	FlyBaseName gene	Pgant35A
ENSMUSG00000032525	MGI Symbol	Nktr		ENSG00000147100	HGNC Symbol	SLC16A2		ENSRNOG00000015818	RefSeq peptide	NP_001013948.2		CG7485	FlyBaseName gene	TyrR
ENSMUSG00000032527	MGI Symbol	Pccb		ENSG00000147130	HGNC Symbol	ZMYM3		ENSRNOG00000015840	UniProtKB/Swiss-Prot	DHB4_RAT		CG7533	FlyBaseName gene	chrb
ENSMUSG00000032560	MGI Symbol	Dnajc13		ENSG00000147133	HGNC Symbol	TAF1		ENSRNOG00000015843	UniProtKB/Swiss-Prot	TIP_RAT		CG7536	FlyBaseCGID gene	CG7536
ENSMUSG00000032563	MGI Symbol	Mrpl3		ENSG00000147162	HGNC Symbol	OGT		ENSRNOG00000015859	RefSeq peptide	NP_942026.1		CG7540	FlyBaseName gene	m6
ENSMUSG00000032575	MGI Symbol	Armet		ENSG00000147180	HGNC Symbol	ZNF711		ENSRNOG00000015869	UniProtKB/Swiss-Prot	PCCB_RAT		CG7544	FlyBaseCGID gene	CG7544
ENSMUSG00000032580	MGI Symbol	Rbm5		ENSG00000147224	HGNC Symbol	PRPS1		ENSRNOG00000015895	UniProtKB/Swiss-Prot	B4GT6_RAT		CG7555	FlyBaseName gene	Nedd4
ENSMUSG00000032586	MGI Symbol	Traip		ENSG00000147324	HGNC Symbol	MFHAS1		ENSRNOG00000015928	Projected MGI Symbol	Dhx35		CG7556	FlyBaseCGID gene	CG7556
ENSMUSG00000032590	MGI Symbol	Apeh		ENSG00000147383	HGNC Symbol	NSDHL		ENSRNOG00000015967	EntrezGene	298544		CG7558	FlyBaseName gene	Arp66B
ENSMUSG00000032599	MGI Symbol	Ihpk2		ENSG00000147421	HGNC Symbol	HMBOX1		ENSRNOG00000015976	UniProtKB/Swiss-Prot	RSMN_RAT		CG7564	FlyBaseCGID gene	CG7564
ENSMUSG00000032604	MGI Symbol	Qars		ENSG00000147454	HGNC Symbol	SLC25A37		ENSRNOG00000015984	RefSeq DNA	XR_009024.1		CG7565	FlyBaseCGID gene	CG7565
ENSMUSG00000032609	MGI Symbol	Klhdc8b		ENSG00000147471	HGNC Symbol	PROSC		ENSRNOG00000015999	UniProtKB/Swiss-Prot	CIRBP_RAT		CG7571	FlyBaseName gene	Oatp74D
ENSMUSG00000032621	MGI Symbol	Sfrs12		ENSG00000147526	HGNC Symbol	TACC1		ENSRNOG00000016010	EntrezGene	298576		CG7576	FlyBaseName gene	Rab3
ENSMUSG00000032633	MGI Symbol	Flcn		ENSG00000147571	HGNC Symbol	CRH		ENSRNOG00000016031	RefSeq peptide	NP_001028846.1		CG7590	FlyBaseName gene	scyl
ENSMUSG00000032637	MGI Symbol	Atxn2l		ENSG00000147592	HGNC Symbol	LACTB2		ENSRNOG00000016032	EntrezGene	301345		CG7600	FlyBaseCGID gene	CG7600
ENSMUSG00000032712	MGI Symbol	2810474O19Rik		ENSG00000147789	HGNC Symbol	ZNF7		ENSRNOG00000016033	RefSeq peptide	NP_001030110.1		CG7602	FlyBaseName gene	DNApol-iota
ENSMUSG00000032724	MGI Symbol	Abtb2		ENSG00000147799	UniProtKB/Swiss-Prot	K1688_HUMAN		ENSRNOG00000016036	EntrezGene	291736		CG7611	FlyBaseCGID gene	CG7611
ENSMUSG00000032741	MGI Symbol	Tpcn1		ENSG00000147852	HGNC Symbol	VLDLR		ENSRNOG00000016043	UniProtKB/Swiss-Prot	AQP4_RAT		CG7625	FlyBaseName gene	VhaM9.7-2
ENSMUSG00000032766	MGI Symbol	Gng11		ENSG00000147905	HGNC Symbol	ZCCHC7		ENSRNOG00000016062	UniProtKB/TrEMBL	Q498T0_RAT		CG7641	FlyBaseName gene	Nca
ENSMUSG00000032773	MGI Symbol	Chrm1		ENSG00000148053	HGNC Symbol	NTRK2		ENSRNOG00000016064	UniProtKB/Swiss-Prot	TKT_RAT		CG7650	FlyBaseCGID gene	CG7650
ENSMUSG00000032850	MGI Symbol	Tmem118		ENSG00000148057	RefSeq peptide	NP_001001551.1		ENSRNOG00000016067	UniProtKB/TrEMBL	Q32Q01_RAT		CG7654	FlyBaseName gene	Tom20
ENSMUSG00000032869	MGI Symbol	Psmf1		ENSG00000148110	HGNC Symbol	HIATL1		ENSRNOG00000016087	RefSeq peptide	NP_001014034.1		CG7656	FlyBaseCGID gene	CG7656
ENSMUSG00000032872	MGI Symbol	Cyb5r4		ENSG00000148120	HGNC Symbol	C9orf3		ENSRNOG00000016088	RefSeq peptide	NP_001020893.1		CG7659	FlyBaseName gene	tap
ENSMUSG00000032883	MGI Symbol	Utp14b		ENSG00000148143	HGNC Symbol	ZNF462		ENSRNOG00000016099	RefSeq peptide	NP_783172.1		CG7662	FlyBaseName gene	veli
ENSMUSG00000032898	MGI Symbol	Fbxo21		ENSG00000148180	HGNC Symbol	GSN		ENSRNOG00000016119	Projected MGI Symbol	Fzd7		CG7693	FlyBaseName gene	fray
ENSMUSG00000032913	MGI Symbol	Lrig2		ENSG00000148248	HGNC Symbol	SURF4		ENSRNOG00000016123	EntrezGene	364681		CG7718	FlyBaseCGID gene	CG7718
ENSMUSG00000032932	MGI Symbol	Stch		ENSG00000148296	HGNC Symbol	SURF6		ENSRNOG00000016137	RefSeq peptide	NP_001020446.1		CG7724	FlyBaseCGID gene	CG7724
ENSMUSG00000032977	MGI Symbol	1810008A18Rik		ENSG00000148300	HGNC Symbol	REXO4		ENSRNOG00000016156	UniProtKB/Swiss-Prot	NPTXR_RAT		CG7728	FlyBaseCGID gene	CG7728
ENSMUSG00000033004	MGI Symbol	Phr1		ENSG00000148331	HGNC Symbol	ASB6		ENSRNOG00000016161	Projected MGI Symbol	Lman2		CG7729	FlyBaseName gene	Fit2
ENSMUSG00000033007	MGI Symbol	Accn4		ENSG00000148343	HGNC Symbol	FAM73B		ENSRNOG00000016168	RefSeq peptide	NP_001010970.1		CG7739	FlyBaseCGID gene	CG7739
ENSMUSG00000033021	MGI Symbol	Gmppa		ENSG00000148362	HGNC Symbol	C9orf142		ENSRNOG00000016172	Projected MGI Symbol	C030046E11Rik		CG7741	FlyBaseCGID gene	CG7741
ENSMUSG00000033055	MGI Symbol	Ankrd54		ENSG00000148386	HGNC Symbol	LCN9		ENSRNOG00000016180	UniProtKB/Swiss-Prot	PDP1_RAT		CG7748	FlyBaseName gene	OstStt3
ENSMUSG00000033066	MGI Symbol	Gas7		ENSG00000148408	HGNC Symbol	CACNA1B		ENSRNOG00000016213	EntrezGene	361877		CG7757	FlyBaseCGID gene	CG7757
ENSMUSG00000033068	MGI Symbol	Entpd6		ENSG00000148468	RefSeq peptide	NP_001010924.1		ENSRNOG00000016217	UniProtKB/Swiss-Prot	NOG1_RAT		CG7761	FlyBaseName gene	pcs
ENSMUSG00000033083	MGI Symbol	Tbc1d4		ENSG00000148541	HGNC Symbol	FAM13C1		ENSRNOG00000016227	UniProtKB/Swiss-Prot	TXNL2_RAT		CG7766	FlyBaseCGID gene	CG7766
ENSMUSG00000033096	MGI Symbol	2310001A20Rik		ENSG00000148606	HGNC Symbol	POLR3A		ENSRNOG00000016234	RefSeq peptide	NP_001007690.1		CG7769	FlyBaseName gene	DDB1
ENSMUSG00000033105	MGI Symbol	Lss		ENSG00000148634	HGNC Symbol	HERC4		ENSRNOG00000016242	UniProtKB/Swiss-Prot	FZD1_RAT		CG7793	FlyBaseName gene	Sos
ENSMUSG00000033107	MGI Symbol	Rnf125		ENSG00000148672	HGNC Symbol	GLUD1		ENSRNOG00000016248	RefSeq peptide	NP_001019952.1		CG7804	FlyBaseCGID gene	CG7804
ENSMUSG00000033159	MGI Symbol	1810031K17Rik		ENSG00000148730	HGNC Symbol	EIF4EBP2		ENSRNOG00000016250	EntrezGene	307526		CG7809	FlyBaseName gene	Grasp65
ENSMUSG00000033184	EntrezGene	66676		ENSG00000148840	HGNC Symbol	PPRC1		ENSRNOG00000016251	UniProtKB/Swiss-Prot	DNJA2_RAT		CG7811	FlyBaseName gene	b
ENSMUSG00000033192	MGI Symbol	Aytl1		ENSG00000148943	HGNC Symbol	LIN7C		ENSRNOG00000016256	UniProtKB/Swiss-Prot	MYO9B_RAT		CG7814	FlyBaseCGID gene	CG7814
ENSMUSG00000033272	MGI Symbol	Slc35a4		ENSG00000149091	HGNC Symbol	DGKZ		ENSRNOG00000016266	EntrezGene	293828		CG7820	FlyBaseName gene	CAH1
ENSMUSG00000033285	MGI Symbol	Wdr3		ENSG00000149179	HGNC Symbol	C11orf49		ENSRNOG00000016267	UniProtKB/Swiss-Prot	ST4S6_RAT		CG7826	FlyBaseName gene	mnb
ENSMUSG00000033294	MGI Symbol	Noc4l		ENSG00000149182	HGNC Symbol	ZNF289		ENSRNOG00000016272	UniProtKB/Swiss-Prot	EDF1_RAT		CG7830	FlyBaseCGID gene	CG7830
ENSMUSG00000033295	MGI Symbol	Ptprf		ENSG00000149187	HGNC Symbol	CUGBP1		ENSRNOG00000016288	UniProtKB/Swiss-Prot	TCEA2_RAT		CG7839	FlyBaseCGID gene	CG7839
ENSMUSG00000033306	MGI Symbol	Lpp		ENSG00000149218	HGNC Symbol	ENDOD1		ENSRNOG00000016300	RefSeq peptide	NP_899652.1		CG7843	FlyBaseCGID gene	CG7843
ENSMUSG00000033316	MGI Symbol	Galnt9		ENSG00000149257	HGNC Symbol	SERPINH1		ENSRNOG00000016311	RefSeq peptide	NP_112633.1		CG7849	FlyBaseCGID gene	CG7849
ENSMUSG00000033319	MGI Symbol	Fem1c		ENSG00000149294	HGNC Symbol	NCAM1		ENSRNOG00000016322	RefSeq peptide	NP_775459.1		CG7857	FlyBaseCGID gene	CG7857
ENSMUSG00000033342	MGI Symbol	4833424O15Rik		ENSG00000149345	UniProtKB/TrEMBL	Q9NTT1_HUMAN		ENSRNOG00000016330	EntrezGene	313069		CG7875	FlyBaseName gene	trp
ENSMUSG00000033364	MGI Symbol	Usp37		ENSG00000149357	HGNC Symbol	C11orf59		ENSRNOG00000016353	EntrezGene	310376		CG7881	FlyBaseCGID gene	CG7881
ENSMUSG00000033365	MGI Symbol	Ipo13		ENSG00000149503	HGNC Symbol	INCENP		ENSRNOG00000016386	UniProtKB/Swiss-Prot	PTMS_RAT		CG7888	FlyBaseCGID gene	CG7888
ENSMUSG00000033379	MGI Symbol	Atp6v0b		ENSG00000149532	UniProtKB/Swiss-Prot	CPSF7_HUMAN		ENSRNOG00000016391	RefSeq peptide	NP_445873.1		CG7889	FlyBaseCGID gene	CG7889
ENSMUSG00000033416	MGI Symbol	1110038D17Rik		ENSG00000149541	HGNC Symbol	B3GAT3		ENSRNOG00000016394	RefSeq peptide	NP_001008771.2		CG7890	FlyBaseCGID gene	CG7890
ENSMUSG00000033417	MGI Symbol	2700078E11Rik		ENSG00000149658	HGNC Symbol	YTHDF1		ENSRNOG00000016410	RefSeq peptide	NP_001009636.1		CG7892	FlyBaseName gene	nmo
ENSMUSG00000033423	MGI Symbol	Prnpip1		ENSG00000149809	HGNC Symbol	TM7SF2		ENSRNOG00000016414	UniProtKB/Swiss-Prot	BOCT_RAT		CG7899	FlyBaseName gene	Acph-1
ENSMUSG00000033439	MGI Symbol	A930028L21Rik		ENSG00000149926	HGNC Symbol	FAM57B		ENSRNOG00000016423	RefSeq peptide	NP_001004107.1		CG7904	FlyBaseName gene	put
ENSMUSG00000033454	MGI Symbol	Zbtb1		ENSG00000149929	HGNC Symbol	HIRIP3		ENSRNOG00000016448	UniProtKB/Swiss-Prot	EF2K_RAT		CG7913	FlyBaseName gene	PP2A-B'
ENSMUSG00000033487	MGI Symbol	Fndc3a		ENSG00000150093	HGNC Symbol	ITGB1		ENSRNOG00000016460	UniProtKB/Swiss-Prot	CLUS_RAT		CG7926	FlyBaseName gene	Axn
ENSMUSG00000033545	MGI Symbol	Znrf1		ENSG00000150275	HGNC Symbol	PCDH15		ENSRNOG00000016467	UniProtKB/Swiss-Prot	KCTD1_RAT		CG7955	FlyBaseCGID gene	CG7955
ENSMUSG00000033569	MGI Symbol	Bai3		ENSG00000150394	HGNC Symbol	CDH8		ENSRNOG00000016474	RefSeq peptide	NP_001005547.1		CG7958	FlyBaseName gene	tna
ENSMUSG00000033597	MGI Symbol	Caskin1		ENSG00000150401	HGNC Symbol	DCUN1D2		ENSRNOG00000016475	RefSeq peptide	NP_001007724.1		CG7962	FlyBaseName gene	CdsA
ENSMUSG00000033629	MGI Symbol	Ptplad1		ENSG00000150456	RefSeq peptide	NP_777588.1		ENSRNOG00000016478	UniProtKB/Swiss-Prot	IF5A1_RAT		CG7974	FlyBaseCGID gene	CG7974
ENSMUSG00000033658	MGI Symbol	Ddx19b		ENSG00000150471	HGNC Symbol	LPHN3		ENSRNOG00000016479	EntrezGene	307796		CG7978	FlyBaseName gene	Ac76E
ENSMUSG00000033669	MGI Symbol	Zfp7		ENSG00000150510	HGNC Symbol	FAM124A		ENSRNOG00000016488	UniProtKB/TrEMBL	Q8CJ81_RAT		CG7988	FlyBaseCGID gene	CG7988
ENSMUSG00000033671	MGI Symbol	Cep350		ENSG00000150625	HGNC Symbol	GPM6A		ENSRNOG00000016489	UniProtKB/TrEMBL	Q4KM72_RAT		CG8005	FlyBaseCGID gene	CG8005
ENSMUSG00000033697	MGI Symbol	D15Wsu169e		ENSG00000150627	HGNC Symbol	WDR17		ENSRNOG00000016494	UniProtKB/Swiss-Prot	CLP24_RAT		CG8013	FlyBaseName gene	Su(z)12
ENSMUSG00000033701	MGI Symbol	Acbd6		ENSG00000150687	HGNC Symbol	PRSS23		ENSRNOG00000016496	UniProtKB/Swiss-Prot	CATC_RAT		CG8014	FlyBaseName gene	Rme-8
ENSMUSG00000033703	MGI Symbol	Fuk		ENSG00000150760	HGNC Symbol	DOCK1		ENSRNOG00000016503	Projected MGI Symbol	Smarcal1		CG8023	FlyBaseCGID gene	CG8023
ENSMUSG00000033705	MGI Symbol	Stard9		ENSG00000150768	HGNC Symbol	DLAT		ENSRNOG00000016511	EntrezGene	307081		CG8026	FlyBaseCGID gene	CG8026
ENSMUSG00000033707	MGI Symbol	Lrrc24		ENSG00000150938	HGNC Symbol	CRIM1		ENSRNOG00000016516	UniProtKB/Swiss-Prot	MBP_RAT		CG8036	FlyBaseCGID gene	CG8036
ENSMUSG00000033735	MGI Symbol	Spr		ENSG00000150967	HGNC Symbol	ABCB9		ENSRNOG00000016519	Projected MGI Symbol	Aof1		CG8039	FlyBaseName gene	mRpL19
ENSMUSG00000033792	MGI Symbol	Atp7a		ENSG00000151012	HGNC Symbol	SLC7A11		ENSRNOG00000016534				CG8042	FlyBaseCGID gene	CG8042
ENSMUSG00000033813				ENSG00000151090	HGNC Symbol	THRB		ENSRNOG00000016536	EntrezGene	313609		CG8048	FlyBaseName gene	Vha44
ENSMUSG00000033819	MGI Symbol	Ppp1r16a		ENSG00000151131	HGNC Symbol	C12orf45		ENSRNOG00000016541	UniProtKB/TrEMBL	Q6DKY8_RAT		CG8055	FlyBaseCGID gene	CG8055
ENSMUSG00000033862	MGI Symbol	Cdk10		ENSG00000151150	HGNC Symbol	ANK3		ENSRNOG00000016547	UniProtKB/Swiss-Prot	RGS19_RAT		CG8057	FlyBaseCGID gene	CG8057
ENSMUSG00000033863	MGI Symbol	Klf9		ENSG00000151151	HGNC Symbol	IPMK		ENSRNOG00000016552	UniProtKB/Swiss-Prot	HMCS1_RAT		CG8064	FlyBaseCGID gene	CG8064
ENSMUSG00000033871	MGI Symbol	Ppargc1b		ENSG00000151176	RefSeq peptide	NP_775813.1		ENSRNOG00000016562	RefSeq peptide	NP_892000.1		CG8068	FlyBaseName gene	Su(var)2-10
ENSMUSG00000033906	MGI Symbol	Zdhhc15		ENSG00000151247	HGNC Symbol	EIF4E		ENSRNOG00000016566	UniProtKB/Swiss-Prot	K1688_RAT		CG8070	FlyBaseName gene	Mys45A
ENSMUSG00000033910	MGI Symbol	Gucy1a3		ENSG00000151276	UniProtKB/Swiss-Prot	MAGI1_HUMAN		ENSRNOG00000016573	UniProtKB/Swiss-Prot	DGAT2_RAT		CG8073	FlyBaseName gene	Pmm45A
ENSMUSG00000033925				ENSG00000151304	HGNC Symbol	SRFBP1		ENSRNOG00000016574	EntrezGene	292584		CG8075	FlyBaseName gene	Vang
ENSMUSG00000033931	MGI Symbol	Rbm34		ENSG00000151353	HGNC Symbol	TMEM18		ENSRNOG00000016596	UniProtKB/Swiss-Prot	HSP74_RAT		CG8078	FlyBaseCGID gene	CG8078
ENSMUSG00000033953	MGI Symbol	Ppp3r1		ENSG00000151365	HGNC Symbol	THRSP		ENSRNOG00000016610	Projected MGI Symbol	Arhgap1		CG8080	FlyBaseCGID gene	CG8080
ENSMUSG00000033961	MGI Symbol	Zfp446		ENSG00000151491	HGNC Symbol	EPS8		ENSRNOG00000016611	UniProtKB/Swiss-Prot	RASH_RAT		CG8094	FlyBaseName gene	Hex-C
ENSMUSG00000033965	MGI Symbol	Slc16a2		ENSG00000151576	HGNC Symbol	QTRTD1		ENSRNOG00000016620	UniProtKB/Swiss-Prot	KC1G1_RAT		CG8095	FlyBaseName gene	scb
ENSMUSG00000033967	MGI Symbol	2310014L17Rik		ENSG00000151640	HGNC Symbol	DPYSL4		ENSRNOG00000016643	UniProtKB/Swiss-Prot	AYT1A_RAT		CG8098	FlyBaseName gene	Picot
ENSMUSG00000033981	MGI Symbol	Gria2		ENSG00000151693	HGNC Symbol	DDEF2		ENSRNOG00000016654	UniProtKB/Swiss-Prot	GALR1_RAT		CG8103	FlyBaseName gene	Mi-2
ENSMUSG00000034006	MGI Symbol	Pqlc1		ENSG00000151748	HGNC Symbol	SAV1		ENSRNOG00000016655	UniProtKB/Swiss-Prot	PEX6_RAT		CG8117	FlyBaseCGID gene	CG8117
ENSMUSG00000034007	MGI Symbol	Zfp291		ENSG00000151834	HGNC Symbol	GABRA2		ENSRNOG00000016690	UniProtKB/Swiss-Prot	IDI1_RAT		CG8127	FlyBaseName gene	Eip75B
ENSMUSG00000034021	MGI Symbol	Aprin		ENSG00000151893	HGNC Symbol	C10orf46		ENSRNOG00000016691	RefSeq peptide	NP_001037717.1		CG8129	FlyBaseCGID gene	CG8129
ENSMUSG00000034075	MGI Symbol	Zdhhc5		ENSG00000151923	HGNC Symbol	TIAL1		ENSRNOG00000016698	UniProtKB/Swiss-Prot	MCES_RAT		CG8146	FlyBaseName gene	Socs16D
ENSMUSG00000034098	MGI Symbol	Fstl5		ENSG00000152061	HGNC Symbol	RABGAP1L		ENSRNOG00000016704	UniProtKB/Swiss-Prot	PCYOX_RAT		CG8156	FlyBaseName gene	Arf51F
ENSMUSG00000034111	MGI Symbol	Tmed8		ENSG00000152076	HGNC Symbol	CCDC74B		ENSRNOG00000016705	RefSeq peptide	NP_001011923.1		CG8161	FlyBaseName gene	Rlb1
ENSMUSG00000034120	MGI Symbol	Sfrs2		ENSG00000152086	RefSeq peptide	NP_997195.1		ENSRNOG00000016722	UniProtKB/TrEMBL	Q5XIQ0_RAT		CG8165	FlyBaseCGID gene	CG8165
ENSMUSG00000034156	MGI Symbol	Bzrap1		ENSG00000152154	HGNC Symbol	TMEM178		ENSRNOG00000016727	UniProtKB/Swiss-Prot	AK1A1_RAT		CG8166	FlyBaseName gene	unc-5
ENSMUSG00000034157	MGI Symbol	2310044G17Rik		ENSG00000152256	HGNC Symbol	PDK1		ENSRNOG00000016728	Projected MGI Symbol	Tiam2		CG8174	FlyBaseName gene	SRPK
ENSMUSG00000034160	MGI Symbol	Ogt		ENSG00000152268	HGNC Symbol	SPON1		ENSRNOG00000016740	RefSeq peptide	NP_001007689.1		CG8177	FlyBaseCGID gene	CG8177
ENSMUSG00000034168	MGI Symbol	6430527G18Rik		ENSG00000152359	RefSeq peptide	NP_689621.1		ENSRNOG00000016767	UniProtKB/Swiss-Prot	GGPPS_RAT		CG8178	FlyBaseName gene	Nach
ENSMUSG00000034187	MGI Symbol	Nsf		ENSG00000152409	RefSeq peptide	NP_689618.2		ENSRNOG00000016768	UniProtKB/Swiss-Prot	OPRX_RAT		CG8186	FlyBaseName gene	Vha36
ENSMUSG00000034194	MGI Symbol	R3hcc1		ENSG00000152413	HGNC Symbol	HOMER1		ENSRNOG00000016774	EntrezGene	302986		CG8188	FlyBaseCGID gene	CG8188
ENSMUSG00000034245	MGI Symbol	Hdac11		ENSG00000152558	HGNC Symbol	TMEM123		ENSRNOG00000016777	EntrezGene	361064		CG8195	FlyBaseCGID gene	CG8195
ENSMUSG00000034248	MGI Symbol	Slc25a37		ENSG00000152620	HGNC Symbol	C5orf33		ENSRNOG00000016778	RefSeq peptide	NP_001040563.1		CG8198	FlyBaseName gene	l(1)G0136
ENSMUSG00000034271	MGI Symbol	Jundm2		ENSG00000152689	HGNC Symbol	RASGRP3		ENSRNOG00000016779	EntrezGene	690938		CG8200	FlyBaseName gene	Flo
ENSMUSG00000034285	MGI Symbol	Nipsnap1		ENSG00000152763	HGNC Symbol	WDR78		ENSRNOG00000016791	UniProtKB/Swiss-Prot	CHKA_RAT		CG8207	FlyBaseCGID gene	CG8207
ENSMUSG00000034292	MGI Symbol	Traf3ip1		ENSG00000152784	HGNC Symbol	PRDM8		ENSRNOG00000016805	RefSeq DNA	XR_007106.1		CG8221	FlyBaseName gene	Amyrel
ENSMUSG00000034300	MGI Symbol	2810012G03Rik		ENSG00000152795	HGNC Symbol	HNRPDL		ENSRNOG00000016811	Projected UniProtKB/Swiss-Prot	FOSB_MOUSE		CG8238	FlyBaseName gene	Buffy
ENSMUSG00000034324	MGI Symbol	4632425D07Rik		ENSG00000152894	HGNC Symbol	PTPRK		ENSRNOG00000016813	RefSeq peptide	NP_001012096.1		CG8251	FlyBaseName gene	Pgi
ENSMUSG00000034341	MGI Symbol	Wbp2		ENSG00000152904	HGNC Symbol	GGPS1		ENSRNOG00000016824	Projected MGI Symbol	C230081A13Rik		CG8258	FlyBaseCGID gene	CG8258
ENSMUSG00000034343	MGI Symbol	Ube2f		ENSG00000152990	HGNC Symbol	GPR125		ENSRNOG00000016831	UniProtKB/Swiss-Prot	SERPH_RAT		CG8261	FlyBaseName gene	Ggamma1
ENSMUSG00000034402	MGI Symbol	Kcnh5		ENSG00000152994	EntrezGene	643751		ENSRNOG00000016833	UniProtKB/Swiss-Prot	IDE_RAT		CG8264	FlyBaseName gene	Bx42
ENSMUSG00000034403				ENSG00000153046	HGNC Symbol	CDYL		ENSRNOG00000016834	Projected MGI Symbol	Wdr37		CG8273	FlyBaseCGID gene	CG8273
ENSMUSG00000034437				ENSG00000153162	HGNC Symbol	BMP6		ENSRNOG00000016841	RefSeq peptide	NP_001012057.1		CG8277	FlyBaseCGID gene	CG8277
ENSMUSG00000034453	MGI Symbol	Polr3b		ENSG00000153187	HGNC Symbol	HNRPU		ENSRNOG00000016855	Projected MGI Symbol	B3galnt2		CG8282	FlyBaseName gene	Snx6
ENSMUSG00000034472	MGI Symbol	Rasd2		ENSG00000153201	HGNC Symbol	RANBP2		ENSRNOG00000016867	EntrezGene	306765		CG8286	FlyBaseCGID gene	CG8286
ENSMUSG00000034484	MGI Symbol	Snx2		ENSG00000153207	HGNC Symbol	AHCTF1		ENSRNOG00000016878	EntrezGene	310812		CG8288	FlyBaseName gene	mRpL3
ENSMUSG00000034525	MGI Symbol	BC018507		ENSG00000153208	HGNC Symbol	MERTK		ENSRNOG00000016905	EntrezGene	315689		CG8310	FlyBaseCGID gene	CG8310
ENSMUSG00000034557	MGI Symbol	Zfyve9		ENSG00000153214	HGNC Symbol	TMEM87B		ENSRNOG00000016907	UniProtKB/Swiss-Prot	PPP5_RAT		CG8311	FlyBaseCGID gene	CG8311
ENSMUSG00000034560	MGI Symbol	A230046K03Rik		ENSG00000153234	HGNC Symbol	NR4A2		ENSRNOG00000016919	RefSeq peptide	NP_620794.1		CG8312	FlyBaseCGID gene	CG8312
ENSMUSG00000034614	MGI Symbol	1500004A08Rik		ENSG00000153291	HGNC Symbol	SLC25A27		ENSRNOG00000016925	Projected EntrezGene	380843		CG8314	FlyBaseCGID gene	CG8314
ENSMUSG00000034639	MGI Symbol	Setmar		ENSG00000153317	HGNC Symbol	DDEF1		ENSRNOG00000016930	RefSeq DNA	XR_007111.1		CG8315	FlyBaseCGID gene	CG8315
ENSMUSG00000034647	MGI Symbol	Ankrd12		ENSG00000153395	HGNC Symbol	AYTL2		ENSRNOG00000016941	EntrezGene	688478		CG8327	FlyBaseName gene	SpdS
ENSMUSG00000034659	MGI Symbol	Tmem109		ENSG00000153443	HGNC Symbol	FAM100A		ENSRNOG00000016942	EntrezGene	363164		CG8330	FlyBaseName gene	tomboy40
ENSMUSG00000034681	MGI Symbol	Rnps1		ENSG00000153786	HGNC Symbol	ZDHHC7		ENSRNOG00000016948	EntrezGene	307986		CG8331	FlyBaseCGID gene	CG8331
ENSMUSG00000034707	MGI Symbol	Gns		ENSG00000153827	HGNC Symbol	TRIP12		ENSRNOG00000016960	Projected MGI Symbol	Polr3e		CG8333	FlyBaseName gene	HLHmgamma
ENSMUSG00000034761	MGI Symbol	Map4k5		ENSG00000153885	HGNC Symbol	KCTD15		ENSRNOG00000016963	UniProtKB/TrEMBL	Q3KR60_RAT		CG8336	FlyBaseCGID gene	CG8336
ENSMUSG00000034773	MGI Symbol	BC030867		ENSG00000153914	HGNC Symbol	SFRS12		ENSRNOG00000016968	Projected MGI Symbol	BC021523		CG8339	FlyBaseName gene	sfl
ENSMUSG00000034780	MGI Symbol	B3galt1		ENSG00000153933	HGNC Symbol	DGKE		ENSRNOG00000016989	EntrezGene	311847		CG8344	FlyBaseName gene	RpIII128
ENSMUSG00000034781	MGI Symbol	Gna11		ENSG00000153956	HGNC Symbol	CACNA2D1		ENSRNOG00000017002	UniProtKB/Swiss-Prot	ADRB1_RAT		CG8346	FlyBaseName gene	HLHm3
ENSMUSG00000034793	MGI Symbol	G6pc3		ENSG00000153989	HGNC Symbol	C6orf68		ENSRNOG00000017069	Projected MGI Symbol	Mark4		CG8355	FlyBaseName gene	sli
ENSMUSG00000034807	MGI Symbol	Glt25d1		ENSG00000154001	HGNC Symbol	PPP2R5E		ENSRNOG00000017071	RefSeq peptide	NP_001006965.1		CG8361	FlyBaseName gene	HLHm7
ENSMUSG00000034820	MGI Symbol	5730453I16Rik		ENSG00000154027	HGNC Symbol	AK5		ENSRNOG00000017079	Projected MGI Symbol	Pgm2l1		CG8365	FlyBaseName gene	E(spl)
ENSMUSG00000034839	MGI Symbol	Larp6		ENSG00000154114	HGNC Symbol	LRRC35		ENSRNOG00000017099	RefSeq peptide	NP_001009399.1		CG8380	FlyBaseName gene	Dat
ENSMUSG00000034845	MGI Symbol	Plvap		ENSG00000154127	UniProtKB/Swiss-Prot	STS1_HUMAN		ENSRNOG00000017100	UniProtKB/Swiss-Prot	YMEL1_RAT		CG8383	FlyBaseName gene	Pnn
ENSMUSG00000034858	MGI Symbol	BC031353		ENSG00000154144	HGNC Symbol	TBRG1		ENSRNOG00000017113	Projected MGI Symbol	Ccnt2		CG8384	FlyBaseName gene	gro
ENSMUSG00000034889	MGI Symbol	2510012J08Rik		ENSG00000154153	RefSeq peptide	NP_001030022.1		ENSRNOG00000017114	Projected MGI Symbol	Synj2		CG8390	FlyBaseName gene	vlc
ENSMUSG00000034926	MGI Symbol	Dhcr24		ENSG00000154174	HGNC Symbol	TOMM70A		ENSRNOG00000017115	Projected MGI Symbol	Chchd6		CG8402	FlyBaseName gene	PpD3
ENSMUSG00000034932	MGI Symbol	Mrpl54		ENSG00000154175	HGNC Symbol	ABI3BP		ENSRNOG00000017122	Projected MGI Symbol	Pacrg		CG8409	FlyBaseName gene	Su(var)205
ENSMUSG00000034940	MGI Symbol	Ap1gbp1		ENSG00000154217	HGNC Symbol	PITPNC1		ENSRNOG00000017125	Projected MGI Symbol	A930008G19Rik		CG8411	FlyBaseName gene	gcl
ENSMUSG00000034949	MGI Symbol	9130206N08Rik		ENSG00000154229	HGNC Symbol	PRKCA		ENSRNOG00000017149	UniProtKB/Swiss-Prot	K0773_RAT		CG8412	FlyBaseCGID gene	CG8412
ENSMUSG00000035007	MGI Symbol	Rundc1		ENSG00000154252	HGNC Symbol	GAL3ST2		ENSRNOG00000017151	Projected MGI Symbol	D130054N24Rik		CG8416	FlyBaseName gene	Rho1
ENSMUSG00000035041	MGI Symbol	Creb3l3		ENSG00000154310	HGNC Symbol	TNIK		ENSRNOG00000017154	EntrezGene	306600		CG8422	FlyBaseCGID gene	CG8422
ENSMUSG00000035062	MGI Symbol	AK129302		ENSG00000154545	HGNC Symbol	MAGED4		ENSRNOG00000017157	RefSeq peptide	NP_001013178.1		CG8428	FlyBaseName gene	spin
ENSMUSG00000035064	MGI Symbol	Eef2k		ENSG00000154556	HGNC Symbol	SORBS2		ENSRNOG00000017172	EntrezGene	362118		CG8444	FlyBaseCGID gene	CG8444
ENSMUSG00000035086	MGI Symbol	Becn1		ENSG00000154608	HGNC Symbol	CEP170L		ENSRNOG00000017193	UniProtKB/TrEMBL	Q562A6_RAT		CG8460	FlyBaseCGID gene	CG8460
ENSMUSG00000035109	MGI Symbol	Shc4		ENSG00000154654	HGNC Symbol	NCAM2		ENSRNOG00000017197	UniProtKB/Swiss-Prot	PDGFB_RAT		CG8464	FlyBaseCGID gene	CG8464
ENSMUSG00000035112	MGI Symbol	Wnk4		ENSG00000154710	HGNC Symbol	RABGEF1		ENSRNOG00000017201	Projected MGI Symbol	Cd2bp2		CG8472	FlyBaseName gene	Cam
ENSMUSG00000035126	MGI Symbol	Wdr78		ENSG00000154721	HGNC Symbol	JAM2		ENSRNOG00000017204	Projected MGI Symbol	Pqlc1		CG8487	FlyBaseName gene	garz
ENSMUSG00000035129				ENSG00000154803	HGNC Symbol	FLCN		ENSRNOG00000017205				CG8493	FlyBaseCGID gene	CG8493
ENSMUSG00000035184				ENSG00000154822	HGNC Symbol	PLCL2		ENSRNOG00000017209	UniProtKB/Swiss-Prot	TBB3_RAT		CG8536	FlyBaseName gene	beta4GalNAcTA
ENSMUSG00000035198	MGI Symbol	Tubg1		ENSG00000154832	HGNC Symbol	CXXC1		ENSRNOG00000017210	UniProtKB/TrEMBL	Q9QZG1_RAT		CG8546	FlyBaseCGID gene	CG8546
ENSMUSG00000035232	MGI Symbol	Pdk3		ENSG00000154856	HGNC Symbol	APCDD1		ENSRNOG00000017212	EntrezGene	313722		CG8548	FlyBaseName gene	Kap-alpha1
ENSMUSG00000035245	MGI Symbol	A130022J15Rik		ENSG00000155090	HGNC Symbol	KLF10		ENSRNOG00000017213				CG8556	FlyBaseName gene	Rac2
ENSMUSG00000035253	EntrezGene	671503		ENSG00000155097	HGNC Symbol	ATP6V1C1		ENSRNOG00000017232	EntrezGene	691530		CG8569	FlyBaseCGID gene	CG8569
ENSMUSG00000035258	MGI Symbol	Abi3bp		ENSG00000155100	HGNC Symbol	OTUD6B		ENSRNOG00000017254	EntrezGene	361191		CG8580	FlyBaseName gene	bhr
ENSMUSG00000035277	MGI Symbol	Arx		ENSG00000155256	HGNC Symbol	ZFYVE27		ENSRNOG00000017283	UniProtKB/Swiss-Prot	KCNT1_RAT		CG8581	FlyBaseName gene	fra
ENSMUSG00000035283	MGI Symbol	Adrb1		ENSG00000155304	HGNC Symbol	STCH		ENSRNOG00000017284	UniProtKB/Swiss-Prot	U384_RAT		CG8582	FlyBaseName gene	Sh3beta
ENSMUSG00000035310	MGI Symbol	AI461788		ENSG00000155393	HGNC Symbol	HEATR3		ENSRNOG00000017291	UniProtKB/Swiss-Prot	DHSO_RAT		CG8585	FlyBaseName gene	Ih
ENSMUSG00000035342	MGI Symbol	Lzts2		ENSG00000155760	HGNC Symbol	FZD7		ENSRNOG00000017307	RefSeq peptide	NP_001007692.1		CG8593	FlyBaseName gene	Qm
ENSMUSG00000035367	MGI Symbol	Rmi1		ENSG00000155846	HGNC Symbol	PPARGC1B		ENSRNOG00000017309	RefSeq peptide	NP_001014215.1		CG8598	FlyBaseName gene	eco
ENSMUSG00000035372	MGI Symbol	1810055G02Rik		ENSG00000155849	HGNC Symbol	ELMO1		ENSRNOG00000017310	UniProtKB/TrEMBL	Q4G055_RAT		CG8602	FlyBaseCGID gene	CG8602
ENSMUSG00000035397	MGI Symbol	Klf16		ENSG00000155876	HGNC Symbol	RRAGA		ENSRNOG00000017319	UniProtKB/Swiss-Prot	MERTK_RAT		CG8603	FlyBaseCGID gene	CG8603
ENSMUSG00000035401	MGI Symbol	2210018M11Rik		ENSG00000155975	HGNC Symbol	VPS37A		ENSRNOG00000017342	UniProtKB/Swiss-Prot	ZDHC7_RAT		CG8614	FlyBaseName gene	Neos
ENSMUSG00000035445				ENSG00000155984	HGNC Symbol	FAM11A		ENSRNOG00000017373	RefSeq peptide	NP_001013151.1		CG8616	FlyBaseCGID gene	CG8616
ENSMUSG00000035456	MGI Symbol	Prdm8		ENSG00000156103	HGNC Symbol	MMP16		ENSRNOG00000017404	EntrezGene	311726		CG8637	FlyBaseName gene	trc
ENSMUSG00000035469	MGI Symbol	Rcbtb1		ENSG00000156261	HGNC Symbol	CCT8		ENSRNOG00000017414	RefSeq peptide	NP_001028863.1		CG8641	FlyBaseCGID gene	CG8641
ENSMUSG00000035569	MGI Symbol	Ankrd11		ENSG00000156298	HGNC Symbol	TSPAN7		ENSRNOG00000017422	UniProtKB/TrEMBL	Q498S2_RAT		CG8646	FlyBaseCGID gene	CG8646
ENSMUSG00000035597	MGI Symbol	Prpf39		ENSG00000156367				ENSRNOG00000017428	UniProtKB/Swiss-Prot	MAP1B_RAT		CG8651	FlyBaseName gene	trx
ENSMUSG00000035620	MGI Symbol	Ric8b		ENSG00000156395	HGNC Symbol	SORCS3		ENSRNOG00000017440	UniProtKB/Swiss-Prot	PGS1_RAT		CG8657	FlyBaseName gene	Dgkepsilon
ENSMUSG00000035625				ENSG00000156475	HGNC Symbol	PPP2R2B		ENSRNOG00000017441	RefSeq peptide	NP_775134.1		CG8660	FlyBaseName gene	Fibp
ENSMUSG00000035649	MGI Symbol	Zcchc7		ENSG00000156486	HGNC Symbol	KCNS2		ENSRNOG00000017443	EntrezGene	362212		CG8663	FlyBaseName gene	nrv3
ENSMUSG00000035686	MGI Symbol	Thrsp		ENSG00000156515	HGNC Symbol	HK1		ENSRNOG00000017445	UniProtKB/Swiss-Prot	TBB1_RAT		CG8669	FlyBaseName gene	Crc
ENSMUSG00000035711	MGI Symbol	Dok3		ENSG00000156564	HGNC Symbol	LRFN2		ENSRNOG00000017453	UniProtKB/Swiss-Prot	PTN2_RAT		CG8708	FlyBaseCGID gene	CG8708
ENSMUSG00000035757	MGI Symbol	1300018J18Rik		ENSG00000156599	HGNC Symbol	ZDHHC5		ENSRNOG00000017459	Projected MGI Symbol	C1ql3		CG8709	FlyBaseCGID gene	CG8709
ENSMUSG00000035764	MGI Symbol	Fbxo45		ENSG00000156603	HGNC Symbol	MED19		ENSRNOG00000017462	EntrezGene	361935		CG8717	FlyBaseName gene	slv
ENSMUSG00000035773	MGI Symbol	Kiss1r		ENSG00000156639	HGNC Symbol	ZFAND3		ENSRNOG00000017467	UniProtKB/Swiss-Prot	RAB4A_RAT		CG8727	FlyBaseName gene	cyc
ENSMUSG00000035783	MGI Symbol	Acta2		ENSG00000156697	HGNC Symbol	UTP14A		ENSRNOG00000017471	Projected MGI Symbol	Rspry1		CG8734	FlyBaseCGID gene	CG8734
ENSMUSG00000035845	MGI Symbol	Alg12		ENSG00000156735	HGNC Symbol	BAG4		ENSRNOG00000017472	UniprotKB/SpliceVariant	P51514-3		CG8739	FlyBaseName gene	cmp44E
ENSMUSG00000035851	MGI Symbol	A730098D12Rik		ENSG00000156858	HGNC Symbol	PRR14		ENSRNOG00000017481	EntrezGene	361071		CG8766	FlyBaseName gene	tafazzin
ENSMUSG00000035898	MGI Symbol	Ube1l2		ENSG00000156875	HGNC Symbol	HIAT1		ENSRNOG00000017489	EntrezGene	307913		CG8772	FlyBaseName gene	nemy
ENSMUSG00000035900	MGI Symbol	BC021523		ENSG00000156958	HGNC Symbol	GALK2		ENSRNOG00000017502	RefSeq peptide	NP_001012182.1		CG8784	FlyBaseCGID gene	CG8784
ENSMUSG00000036046	MGI Symbol	5031439G07Rik		ENSG00000157020	HGNC Symbol	SEC13		ENSRNOG00000017503	UniProtKB/Swiss-Prot	PRGC2_RAT		CG8785	FlyBaseCGID gene	CG8785
ENSMUSG00000036052	MGI Symbol	Dnajb5		ENSG00000157077	HGNC Symbol	ZFYVE9		ENSRNOG00000017505	UniProtKB/Swiss-Prot	AMPO_RAT		CG8790	FlyBaseCGID gene	CG8790
ENSMUSG00000036073	MGI Symbol	Galt		ENSG00000157212	HGNC Symbol	PAXIP1		ENSRNOG00000017509	EntrezGene	293104		CG8791	FlyBaseCGID gene	CG8791
ENSMUSG00000036112	MGI Symbol	Metap2		ENSG00000157227	HGNC Symbol	MMP14		ENSRNOG00000017513	EntrezGene	296623		CG8795	FlyBaseCGID gene	CG8795
ENSMUSG00000036138	MGI Symbol	Acaa1a		ENSG00000157240	HGNC Symbol	FZD1		ENSRNOG00000017553	RefSeq peptide	NP_001007710.1		CG8798	FlyBaseCGID gene	CG8798
ENSMUSG00000036158	MGI Symbol	Prickle1		ENSG00000157306	HGNC Symbol	THTPA		ENSRNOG00000017558	UniProtKB/TrEMBL	Q8K5B7_RAT		CG8801	FlyBaseCGID gene	CG8801
ENSMUSG00000036160	MGI Symbol	Surf6		ENSG00000157350	HGNC Symbol	ST3GAL2		ENSRNOG00000017560	RefSeq peptide	NP_110486.1		CG8804	FlyBaseName gene	wun
ENSMUSG00000036202	MGI Symbol	Rif1		ENSG00000157353	HGNC Symbol	FUK		ENSRNOG00000017564	UniProtKB/Swiss-Prot	MIB2_RAT		CG8805	FlyBaseName gene	wun2
ENSMUSG00000036225	MGI Symbol	Kctd1		ENSG00000157368	HGNC Symbol	C16orf77		ENSRNOG00000017592	Projected MGI Symbol	Herc1		CG8806	FlyBaseName gene	prel
ENSMUSG00000036258	EntrezGene	279618		ENSG00000157388	HGNC Symbol	CACNA1D		ENSRNOG00000017600	UniProtKB/Swiss-Prot	PTN9_RAT		CG8808	FlyBaseName gene	Pdk
ENSMUSG00000036273	MGI Symbol	Lrrk2		ENSG00000157500	UniProtKB/Swiss-Prot	DP13A_HUMAN		ENSRNOG00000017602	RefSeq peptide	NP_001020937.1		CG8811	FlyBaseName gene	muskelin
ENSMUSG00000036278	MGI Symbol	D930010J01Rik		ENSG00000157514	HGNC Symbol	TSC22D3		ENSRNOG00000017604	UniProtKB/TrEMBL	Q4FZU8_RAT		CG8814	FlyBaseCGID gene	CG8814
ENSMUSG00000036295	MGI Symbol	Lrrn3		ENSG00000157540	HGNC Symbol	DYRK1A		ENSRNOG00000017610	UniProtKB/TrEMBL	Q5U1Z5_RAT		CG8817	FlyBaseName gene	lilli
ENSMUSG00000036320				ENSG00000157557	HGNC Symbol	ETS2		ENSRNOG00000017612	Projected MGI Symbol	Vps35		CG8830	FlyBaseCGID gene	CG8830
ENSMUSG00000036371	MGI Symbol	Serbp1		ENSG00000157637	RefSeq peptide	NP_612637.1		ENSRNOG00000017621	RefSeq peptide	NP_001034297.1		CG8846	FlyBaseName gene	Thor
ENSMUSG00000036381	MGI Symbol	P2ry14		ENSG00000157782	HGNC Symbol	CABP1		ENSRNOG00000017657	Projected MGI Symbol	Phf23		CG8862	FlyBaseCGID gene	CG8862
ENSMUSG00000036390	MGI Symbol	Gadd45a		ENSG00000157837	UniProtKB/Swiss-Prot	PSL4_HUMAN		ENSRNOG00000017659	UniProtKB/Swiss-Prot	OST2_RAT		CG8863	FlyBaseCGID gene	CG8863
ENSMUSG00000036427	MGI Symbol	Gpi1		ENSG00000157851	HGNC Symbol	DPYSL5		ENSRNOG00000017671	UniProtKB/Swiss-Prot	RASA3_RAT		CG8865	FlyBaseName gene	Rgl
ENSMUSG00000036432	MGI Symbol	Siah2		ENSG00000157933	HGNC Symbol	SKI		ENSRNOG00000017676	UniProtKB/Swiss-Prot	PLVAP_RAT		CG8873	FlyBaseCGID gene	CG8873
ENSMUSG00000036502	MGI Symbol	6430550H21Rik		ENSG00000158050	HGNC Symbol	DUSP2		ENSRNOG00000017679	UniProtKB/Swiss-Prot	GASR_RAT		CG8905	FlyBaseName gene	Sod2
ENSMUSG00000036510	MGI Symbol	Cdh8		ENSG00000158092	HGNC Symbol	NCK1		ENSRNOG00000017707	RefSeq peptide	NP_775166.1		CG8907	FlyBaseCGID gene	CG8907
ENSMUSG00000036513	MGI Symbol	Commd2		ENSG00000158296	HGNC Symbol	SLC13A3		ENSRNOG00000017714	Projected MGI Symbol	Usp3		CG8912	FlyBaseName gene	Psi
ENSMUSG00000036534	MGI Symbol	BC031853		ENSG00000158445	HGNC Symbol	KCNB1		ENSRNOG00000017719				CG8916	FlyBaseCGID gene	CG8916
ENSMUSG00000036615	MGI Symbol	Rfxap		ENSG00000158526	HGNC Symbol	TSR2		ENSRNOG00000017728	Projected MGI Symbol	2700050L05Rik		CG8938	FlyBaseName gene	GstS1
ENSMUSG00000036667	MGI Symbol	3321401G04Rik		ENSG00000158545	RefSeq peptide	NP_653205.2		ENSRNOG00000017731	UniProtKB/Swiss-Prot	PLCD_RAT		CG8974	FlyBaseCGID gene	CG8974
ENSMUSG00000036676	MGI Symbol	Tmtc3		ENSG00000158615	HGNC Symbol	PPP1R15B		ENSRNOG00000017737	UniProtKB/Swiss-Prot	DGKZ_RAT		CG8975	FlyBaseName gene	RnrS
ENSMUSG00000036686	MGI Symbol	Cc2d1a		ENSG00000158636	HGNC Symbol	C11orf30		ENSRNOG00000017740				CG8979	FlyBaseCGID gene	CG8979
ENSMUSG00000036712	MGI Symbol	Cyld		ENSG00000158717	HGNC Symbol	RNF166		ENSRNOG00000017751	UniProtKB/TrEMBL	Q7TMZ5_RAT		CG8980	FlyBaseName gene	NiPp1
ENSMUSG00000036737	MGI Symbol	Oxsr1		ENSG00000158796	HGNC Symbol	DEDD		ENSRNOG00000017752	RefSeq peptide	NP_001012177.1		CG8983	FlyBaseName gene	ERp60
ENSMUSG00000036744	MGI Symbol	Olfr701		ENSG00000158828	HGNC Symbol	PINK1		ENSRNOG00000017780	UniProtKB/Swiss-Prot	ARK72_RAT		CG9005	FlyBaseCGID gene	CG9005
ENSMUSG00000036748	MGI Symbol	Cuedc2		ENSG00000158856	HGNC Symbol	EPB49		ENSRNOG00000017791	EntrezGene	307016		CG9014	FlyBaseCGID gene	CG9014
ENSMUSG00000036769	MGI Symbol	Wdr44		ENSG00000158882	HGNC Symbol	TOMM40L		ENSRNOG00000017794	Projected MGI Symbol	Fuk		CG9018	FlyBaseCGID gene	CG9018
ENSMUSG00000036814	MGI Symbol	Xtrp3s1		ENSG00000158985	HGNC Symbol	CDC42SE2		ENSRNOG00000017795	UniProtKB/Swiss-Prot	HPBP1_RAT		CG9023	FlyBaseName gene	Drip
ENSMUSG00000036815	MGI Symbol	Dpp10		ENSG00000158987	HGNC Symbol	FNIP1		ENSRNOG00000017798	UniProtKB/Swiss-Prot	AT2B3_RAT		CG9062	FlyBaseCGID gene	CG9062
ENSMUSG00000036817	MGI Symbol	Unc84a		ENSG00000159079	HGNC Symbol	C21orf59		ENSRNOG00000017801	UniProtKB/Swiss-Prot	ATF4_RAT		CG9063	FlyBaseCGID gene	CG9063
ENSMUSG00000036820	MGI Symbol	Amdhd2		ENSG00000159123	UniProtKB/Swiss-Prot	DMRTC_HUMAN		ENSRNOG00000017804	RefSeq peptide	NP_001012478.1		CG9064	FlyBaseName gene	Ucp4C
ENSMUSG00000036845	MGI Symbol	1810054G18Rik		ENSG00000159140	HGNC Symbol	SON		ENSRNOG00000017822	UniProtKB/Swiss-Prot	NCOAT_RAT		CG9078	FlyBaseName gene	ifc
ENSMUSG00000036856	MGI Symbol	Wnt4		ENSG00000159200	HGNC Symbol	DSCR1		ENSRNOG00000017824	EntrezGene	296372		CG9086	FlyBaseCGID gene	CG9086
ENSMUSG00000036882	MGI Symbol	Snx26		ENSG00000159208	HGNC Symbol	C1orf51		ENSRNOG00000017832	EntrezGene	291464		CG9088	FlyBaseName gene	lid
ENSMUSG00000036894	MGI Symbol	Rap2b		ENSG00000159248	UniProtKB/Swiss-Prot	CXA9_HUMAN		ENSRNOG00000017838	RefSeq peptide	NP_001029103.1		CG9096	FlyBaseName gene	CycD
ENSMUSG00000036898	MGI Symbol	2610020C11Rik		ENSG00000159335	HGNC Symbol	PTMS		ENSRNOG00000017857	Projected MGI Symbol	Cul7		CG9098	FlyBaseCGID gene	CG9098
ENSMUSG00000036905	MGI Symbol	C1qb		ENSG00000159433	HGNC Symbol	STARD9		ENSRNOG00000017866	RefSeq peptide	NP_001004256.1		CG9119	FlyBaseCGID gene	CG9119
ENSMUSG00000037001	MGI Symbol	Zfp39		ENSG00000159496	UniProtKB/Swiss-Prot	RGDSR_HUMAN		ENSRNOG00000017876	UniProtKB/TrEMBL	Q5RJL8_RAT		CG9131	FlyBaseName gene	slmo
[truncated: 1,210 more rows]

## Sheet: Panda 2002
MOUSE LIVER GENE				HUMAN ORTHOLOG OF MOUSE LIVER GENE				RAT ORTHOLOG OF MOUSE LIVER GENE				FLY ORTHOLOG OF MOUSE LIVER GENE				MOUSE SCN GENE				HUMAN ORTHOLOG OF MOUSE SCN GENE				RAT ORTHOLOG OF MOUSE LIVER GENE				FLY ORTHOLOG OF MOUSE LIVER GENE
[truncated: 408 more rows]

[truncated: 4 more sheets: Cirelli 2004, Terao 2006, Cirreli 2005, Zimmerman 2006]
