# Supplementary material for: Genome-wide expression profiling and bioinformatics analysis of diurnally regulated genes in the mouse prefrontal cortex
Source: Genome Biol. 2007 Nov 20;8(11):R247. doi: 10.1186/gb-2007-8-11-r247 (PMC2258187; doi:10.1186/gb-2007-8-11-r247)
Supplement: Additional data file 3 — Detailed statistics values as well as TFBS names and identifiers for TFBS enrichment analysis in the eight clusters of genes. [file gb-2007-8-11-r247-S3.xls]

## Sheet: Caption
select.rep : Subset of select2. Remove any TFBS which is very similar to another, more enriched TFBS in the list.
TFinSelfSet: For each set this shows the enrichment values for TFs that are in the same set. Significantly over- or under-represented ones are highlighted.
TFinAnySet: For each set this shows the enrichment values for TFs that are in any of the sets. Only significantly over- or under-represented ones are shown.
Column Definition
col1 : TRANSFAC PWM ID
col2 : Fold overrepresentation
col3: Z-score of the fold-overrepresentation relative to all other PWMs
col4: p-value of fold-overrepresentation based on 1000 random dampling of genes from control set
col5-7 are analogous to col2-4 but here I count number of genes where the TFBS is present as opposed to total numberof TFBS
col8: TF name
col9: only in TFinsetS.05, referes to the Set where the TF is clustered. Certain TFs correspond to multiple sets because of paralogous genes.

## Sheet: Select.rep
::::::::::::::
Set1/genes1kbCyc.score.select2.rep
::::::::::::::
M00036.mat	1.408	3.669	0	1.345	3.407	0	v-Jun
M00248.mat	1.579	2.785	0.005	1.631	3.084	0	Oct-1
M00920.mat	1.151	2.902	0.004	1.119	3.654	0	E2F
M00137.mat	1.416	2.925	0.001	1.439	3.123	0.001	Oct-1
M00494.mat	1.631	3.223	0.001	1.614	3.17	0.003	STAT6
M01011.mat	1.648	3.162	0.001	1.579	2.898	0.003	HNF1
::::::::::::::
Set1/genes1kb.score.select2.rep
::::::::::::::
M00007.mat	1.386	3.918	0	1.338	3.631	0	Elk-1
M00008.mat	1.285	4.321	0	1.284	5.699	0	Sp1
M00017.mat	1.593	6.22	0	1.492	6.074	0	ATF
M00055.mat	1.416	3.924	0	1.441	4.871	0	N-Myc
M00137.mat	1.584	3.556	0	1.607	3.759	0	Oct-1
M00139.mat	1.5	4.11	0	1.434	3.872	0	AhR
M00189.mat	1.341	4.24	0	1.288	5.086	0	AP-2
M00245.mat	1.304	4.248	0	1.341	5.576	0	Egr-3
M00312.mat	1.675	3.688	0	1.614	3.539	0	Bel-1
M00321.mat	1.334	3.828	0	1.277	3.945	0	Muscle_initiator
M00333.mat	1.537	6.831	0	1.291	5.245	0	ZF5
M00425.mat	1.45	5.805	0	1.374	5.762	0	E2F
M00469.mat	1.262	2.773	0.005	1.235	3.232	0	AP-2alpha
M00651.mat	1.433	3.96	0	1.304	3.004	0	NF-muE1
M00716.mat	1.48	6.688	0	1.352	7.038	0	ZF5
M00986.mat	1.358	4.638	0	1.313	5.295	0	Churchill
M01072.mat	1.444	5.02	0	1.428	6.328	0	HIC1
M00262.mat	1.34	3.383	0.003	1.343	3.612	0.001	Staf
M00264.mat	1.457	4.091	0	1.354	3.516	0.001	Staf
::::::::::::::
Set2/genes1kbCyc.score.select2.rep
::::::::::::::
M00411.mat	1.413	3.344	0.001	1.383	3.294	0	HNF-4alpha1
M00712.mat	1.454	2.849	0.002	1.457	3.08	0.001	myogenin
M00331.mat	1.504	2.838	0.003	1.505	2.887	0.003	Lentiviral_TATA
M00261.mat	1.359	3.002	0.004	1.294	2.738	0.004	Olf-1
M00658.mat	1.469	3.05	0.002	1.392	2.64	0.005	PU.1
::::::::::::::
Set2/genes1kb.score.select2.rep
::::::::::::::
M00008.mat	1.303	3.879	0	1.249	4.228	0	Sp1
M00025.mat	1.5	5.736	0	1.424	5.913	0	Elk-1
M00143.mat	1.407	3.335	0.001	1.337	3.138	0	Pax-5
M00146.mat	1.482	3.3	0	1.538	4.038	0	HSF1
M00245.mat	1.278	3.224	0.001	1.314	4.357	0	Egr-3
M00273.mat	1.527	4.71	0	1.52	5.328	0	R
M00428.mat	1.365	4.291	0	1.345	4.779	0	E2F-1
M00716.mat	1.328	3.863	0	1.25	4.274	0	ZF5
M00793.mat	1.748	3.82	0	1.713	3.871	0	YY1
M00986.mat	1.412	4.457	0	1.285	4.118	0	Churchill
M01072.mat	1.323	3.17	0.002	1.308	3.961	0	HIC1
M00327.mat	1.42	3.645	0.001	1.427	4.01	0.001	Pax-3
M00411.mat	1.456	3.295	0.003	1.434	3.345	0.001	HNF-4alpha1
M00087.mat	1.433	2.864	0.004	1.392	2.732	0.002	Ik-2
M00261.mat	1.43	3.095	0.003	1.377	3.096	0.003	Olf-1
M00333.mat	1.264	2.881	0.004	1.155	2.443	0.004	ZF5
M00927.mat	1.424	2.887	0.002	1.347	2.627	0.005	AP-4
::::::::::::::
Set3/genes1kbCyc.score.select2.rep
::::::::::::::
M01066.mat	1.529	3.037	0.001	1.577	3.447	0	BLIMP1
M00731.mat	1.929	3.414	0	1.915	3.516	0.001	Osf2
M00655.mat	1.378	3.344	0.001	1.3	2.9	0.003	PEA3
::::::::::::::
Set3/genes1kb.score.select2.rep
::::::::::::::
M00025.mat	1.433	4.873	0	1.333	4.474	0	Elk-1
M00059.mat	1.593	3.367	0.004	1.67	4.074	0	YY1
M00143.mat	1.48	3.819	0	1.494	4.402	0	Pax-5
M00196.mat	1.229	2.957	0.001	1.267	4.784	0	Sp1
M00237.mat	1.505	3.817	0	1.536	4.453	0	AhR:Arnt
M00245.mat	1.357	3.956	0	1.343	4.656	0	Egr-3
M00287.mat	1.444	3.71	0	1.373	3.561	0	NF-Y
M00322.mat	1.648	5.509	0	1.66	7.321	0	c-Myc:Max
M00332.mat	1.373	4.039	0	1.376	4.787	0	Whn
M00427.mat	1.283	2.988	0.004	1.305	3.695	0	E2F
M00469.mat	1.318	2.746	0.004	1.322	3.588	0	AP-2alpha
M00716.mat	1.3	3.435	0	1.369	6.119	0	ZF5
M00801.mat	1.43	3.514	0	1.408	3.849	0	CREB
M00986.mat	1.271	2.822	0.004	1.305	4.212	0	Churchill
M01002.mat	1.402	3.699	0	1.34	3.868	0	DEAF1
M01072.mat	1.3	2.808	0.002	1.427	5.187	0	HIC1
M01079.mat	1.407	3.959	0	1.407	4.664	0	CBF_(core_binding_factor)
M00076.mat	1.348	2.875	0.004	1.394	3.518	0.001	GATA-2
M00273.mat	1.359	3	0.004	1.319	3.103	0.002	R
M00004.mat	1.363	2.993	0.005	1.331	2.978	0.004	c-Myb
::::::::::::::
Set4/genes1kbCyc.score.select2.rep
::::::::::::::
M00116.mat	1.729	3.117	0.005	1.711	3.101	0.005	C/EBPalpha
M00123.mat	1.449	2.962	0.002	1.39	2.858	0.005	c-Myc:Max
::::::::::::::
Set4/genes1kb.score.select2.rep
::::::::::::::
M00123.mat	1.892	5.037	0	1.753	4.71	0	c-Myc:Max
M00189.mat	1.469	4.242	0	1.292	3.688	0	AP-2
M00716.mat	1.342	3.432	0	1.301	4.356	0	ZF5
M00986.mat	1.34	3.081	0.002	1.302	3.684	0	Churchill
M01001.mat	1.442	3.549	0.001	1.384	4.245	0	DEAF1
M01072.mat	1.424	3.493	0	1.332	3.574	0	HIC1
M00333.mat	1.453	4.108	0	1.249	3.175	0.001	ZF5
M00045.mat	1.997	3.257	0.004	2.006	3.462	0.002	E4BP4
M00792.mat	1.725	3.685	0.001	1.525	2.809	0.003	SMAD
::::::::::::::
Set5/genes1kbCyc.score.select2.rep
::::::::::::::
M00641.mat	1.571	3.52	0	1.473	3.121	0	HSF
M00736.mat	1.421	3.957	0	1.3	3.37	0.002	E2F-1:DP-1
::::::::::::::
Set5/genes1kb.score.select2.rep
::::::::::::::
M00025.mat	1.462	4.062	0	1.344	3.701	0	Elk-1
M00034.mat	1.888	3.07	0.003	1.916	3.486	0	p53
M00050.mat	1.581	4.357	0	1.458	4.011	0	E2F
M00189.mat	1.51	4.09	0	1.429	4.865	0	AP-2
M00309.mat	2.023	5.135	0	1.65	3.472	0	ACAAT
M00321.mat	1.541	4.036	0	1.481	4.59	0	Muscle_initiator
M00469.mat	1.406	2.835	0.005	1.413	3.765	0	AP-2alpha
M00691.mat	1.609	3.757	0	1.501	3.366	0	ATF-1
M00716.mat	1.408	3.627	0	1.31	4.02	0	ZF5
M00986.mat	1.359	2.975	0.005	1.369	4.11	0	Churchill
M01002.mat	1.541	3.965	0	1.483	4.414	0	DEAF1
M00333.mat	1.445	3.632	0.001	1.3	3.483	0.001	ZF5
M00415.mat	1.836	3.125	0.002	1.879	3.405	0.001	AREB6
M01035.mat	1.606	3.192	0	1.677	3.865	0.001	YY1
M01079.mat	1.392	3.12	0.002	1.334	3.194	0.001	CBF_(core_binding_factor)
M00961.mat	1.501	2.888	0.005	1.538	3.314	0.003	VDR
M01029.mat	2.086	3.371	0.004	1.967	3.356	0.003	TFE
M00273.mat	1.453	2.986	0.003	1.347	2.682	0.005	R
::::::::::::::
Set6/genes1kbCyc.score.select2.rep
::::::::::::::
M00634.mat	1.376	3.114	0	1.355	2.998	0	GCM
M00083.mat	1.338	3.339	0.001	1.284	3.114	0.002	MZF1
M01036.mat	1.244	2.722	0.004	1.223	2.82	0.004	COUPTF
M00069.mat	1.294	2.672	0.005	1.265	2.575	0.005	YY1
M00119.mat	1.31	2.756	0.004	1.282	2.671	0.005	Max
::::::::::::::
Set6/genes1kb.score.select2.rep
::::::::::::::
M00005.mat	1.478	4.281	0	1.403	4.006	0	AP-4
M00008.mat	1.419	6.205	0	1.276	5.419	0	Sp1
M00025.mat	1.348	4.509	0	1.204	3.132	0	Elk-1
M00055.mat	1.597	5.455	0	1.445	4.766	0	N-Myc
M00083.mat	1.744	5.814	0	1.61	5.118	0	MZF1
M00084.mat	1.401	3.833	0	1.295	3.399	0	MZF1
M00098.mat	1.427	3.404	0	1.451	3.947	0	Pax-2
M00143.mat	1.437	4.047	0	1.411	4.383	0	Pax-5
M00189.mat	1.443	5.339	0	1.353	6.05	0	AP-2
M00237.mat	1.465	4.069	0	1.365	3.519	0	AhR:Arnt
M00245.mat	1.362	4.699	0	1.324	5.089	0	Egr-3
M00264.mat	1.344	2.959	0	1.335	3.175	0	Staf
M00273.mat	1.309	3.135	0.002	1.311	3.706	0	R
M00332.mat	1.309	3.994	0	1.299	4.611	0	Whn
M00333.mat	1.437	5.475	0	1.325	5.785	0	ZF5
M00425.mat	1.326	4.077	0	1.317	4.73	0	E2F
M00469.mat	1.505	5.191	0	1.366	4.901	0	AP-2alpha
M00514.mat	1.475	4.04	0.001	1.384	3.741	0	ATF4
M00651.mat	1.414	3.754	0	1.405	3.95	0	NF-muE1
M00716.mat	1.464	6.226	0	1.415	8.067	0	ZF5
M01072.mat	1.378	4.273	0	1.402	5.832	0	HIC1
M01111.mat	1.582	4.18	0	1.523	3.973	0	RBP-Jkappa
M00075.mat	1.311	3.085	0.004	1.329	3.602	0.001	GATA-1
M00634.mat	1.482	3.39	0.002	1.481	3.472	0.001	GCM
M00227.mat	1.317	2.669	0.005	1.317	2.843	0.002	v-Myb
M00646.mat	1.492	3.189	0.003	1.436	2.93	0.003	LF-A1
M00444.mat	1.367	3.438	0.001	1.263	2.856	0.005	VDR
::::::::::::::
Set7/genes1kbCyc.score.select2.rep
::::::::::::::
::::::::::::::
Set7/genes1kb.score.select2.rep
::::::::::::::
M00008.mat	1.259	3.38	0.001	1.326	5.617	0	Sp1
M00119.mat	1.576	3.42	0.001	1.595	3.695	0	Max
M00189.mat	1.28	2.941	0.004	1.294	4.501	0	AP-2
M00245.mat	1.285	3.362	0	1.324	4.583	0	Egr-3
M00333.mat	1.273	3.023	0.004	1.301	4.822	0	ZF5
M00431.mat	1.24	2.8	0.004	1.273	3.817	0	E2F-1
M00469.mat	1.34	3.02	0.002	1.288	3.386	0	AP-2alpha
M00716.mat	1.369	4.406	0	1.335	5.912	0	ZF5
M00801.mat	1.348	2.936	0.004	1.385	3.818	0	CREB
M00986.mat	1.336	3.723	0	1.35	5.085	0	Churchill
M01072.mat	1.414	4.073	0	1.314	4.056	0	HIC1
M00775.mat	1.414	3.505	0	1.34	3.351	0.001	NF-Y
::::::::::::::
Set8/genes1kbCyc.score.select2.rep
::::::::::::::
M00762.mat	1.505	2.842	0.005	1.446	2.682	0.004	PPAR,_HNF-4,_COUP,_RAR
::::::::::::::
Set8/genes1kb.score.select2.rep
::::::::::::::
M00050.mat	1.518	3.752	0	1.467	3.966	0	E2F
M00491.mat	1.364	2.878	0.003	1.334	3.318	0	MAZR
M00986.mat	1.374	2.989	0.002	1.289	3.044	0.001	Churchill
M00059.mat	1.696	3.089	0.003	1.619	2.885	0.005	YY1
M00324.mat	1.583	3.705	0	1.369	2.747	0.005	Muscle_initiator_sequence-20

## Sheet: TFinSelfSet
::::::::::::::
Set1/genes1kbCyc.score.inset
::::::::::::::
M00963.mat	0.998	0.02	0.532	1.03	0.179	0.483	T3R
M00962.mat	1.19	1.446	0.087	1.206	1.581	0.075	AR
M00698.mat	0.771	-2.315	0.009	0.838	-1.836	0.032	HEB
M00956.mat	1.049	0.367	0.368	0.993	-0.044	0.522	AR
M00953.mat	1.071	0.511	0.337	1.056	0.411	0.382	AR
M01105.mat	0.985	-0.14	0.485	0.972	-0.277	0.436	ZBRK1
M00481.mat	0.948	-0.397	0.375	0.941	-0.495	0.343	AR
M00341.mat	1.13	2.216	0.009	1.093	1.868	0.035	GABP	SIGNIFICANT
M00447.mat	1.099	0.58	0.324	1.091	0.542	0.323	AR
M00701.mat	0.793	-1.342	0.087	0.842	-1.286	0.122	SMAD-3
::::::::::::::
Set1/genes1kb.score.inset
::::::::::::::
M00963.mat	1.008	0.012	0.52	0.992	-0.051	0.532	T3R
M00962.mat	1.292	1.843	0.038	1.308	1.96	0.022	AR	SIGNIFICANT
M00698.mat	0.874	-1.038	0.158	0.936	-0.56	0.306	HEB
M00956.mat	1.031	0.247	0.443	1.008	0.091	0.501	AR
M00953.mat	1.101	0.61	0.293	1.106	0.67	0.284	AR
M01105.mat	1.193	1.371	0.11	1.185	1.381	0.113	ZBRK1
M00481.mat	1.018	0.124	0.46	1.022	0.181	0.444	AR
M00341.mat	1.534	6.886	0	1.415	6.236	0	GABP	SIGNIFICANT
M00447.mat	0.933	-0.341	0.4	0.954	-0.231	0.444	AR
M00701.mat	0.719	-1.613	0.049	0.81	-1.449	0.07	SMAD-3
::::::::::::::
Set2/genes1kbCyc.score.inset
::::::::::::::
M00102.mat	1.082	0.344	0.397	1.08	0.338	0.412	CDP
M00721.mat	0.964	-0.363	0.387	0.932	-0.776	0.242	CACCC-binding_factor
M00106.mat	1.23	1.433	0.091	1.312	2.022	0.03	CDP_CR3+HD
M00095.mat	1.188	0.793	0.249	1.159	0.682	0.294	CDP
M00974.mat	0.808	-1.206	0.131	0.798	-1.299	0.119	SMAD
M00103.mat	0.907	-0.347	0.415	0.912	-0.349	0.425	Clox
M00105.mat	1.062	0.315	0.407	1.126	0.658	0.288	CDP_CR3
M00292.mat	1.126	0.65	0.278	1.118	0.631	0.283	Freac-4
M00941.mat	0.81	-0.855	0.255	0.786	-0.983	0.214	MEF-2
M00104.mat	0.849	-1.129	0.146	0.899	-0.855	0.235	CDP_CR1
::::::::::::::
Set2/genes1kb.score.inset
::::::::::::::
M00102.mat	1.058	0.181	0.451	1.076	0.247	0.433	CDP
M00721.mat	1.122	1.088	0.158	1.072	0.719	0.27	CACCC-binding_factor
M00106.mat	1.234	1.301	0.115	1.331	1.944	0.042	CDP_CR3+HD
M00095.mat	1.231	0.902	0.215	1.226	0.892	0.224	CDP
M00974.mat	0.764	-1.391	0.09	0.77	-1.387	0.091	SMAD
M00103.mat	1.002	-0.027	0.55	1.009	0.001	0.54	Clox
M00105.mat	0.981	-0.054	0.541	1.043	0.258	0.422	CDP_CR3
M00292.mat	1.149	0.69	0.247	1.152	0.733	0.255	Freac-4
M00941.mat	0.75	-1.08	0.159	0.739	-1.181	0.135	MEF-2
M00104.mat	0.949	-0.324	0.408	1.004	0.01	0.504	CDP_CR1
::::::::::::::
Set3/genes1kbCyc.score.inset
::::::::::::::
M00997.mat	1.124	0.861	0.21	1.026	0.17	0.466	DEC
M00133.mat	0.913	-0.492	0.356	0.885	-0.633	0.301	Tst-1
M00985.mat	1.042	0.296	0.397	0.959	-0.395	0.366	Stra13
M00650.mat	0.864	-1.273	0.094	0.904	-1.045	0.16	MTF-1
M00340.mat	0.971	-0.265	0.421	1.001	-0.041	0.499	c-Ets-2
M00284.mat	0.919	-0.333	0.452	0.944	-0.229	0.485	TCF11:MafG
M00701.mat	0.763	-1.187	0.121	0.861	-0.894	0.215	SMAD-3
::::::::::::::
Set3/genes1kb.score.inset
::::::::::::::
M00997.mat	1.279	1.781	0.041	1.176	1.209	0.133	DEC	SIGNIFICANT
M00133.mat	0.93	-0.36	0.392	0.907	-0.495	0.36	Tst-1
M00985.mat	1.497	2.795	0.01	1.352	2.228	0.018	Stra13	SIGNIFICANT
M00650.mat	1.066	0.554	0.313	1.083	0.793	0.23	MTF-1
M00340.mat	1.017	0.165	0.446	1.038	0.326	0.396	c-Ets-2
M00284.mat	0.926	-0.281	0.466	0.958	-0.16	0.513	TCF11:MafG
M00701.mat	0.691	-1.446	0.065	0.828	-1.117	0.157	SMAD-3
::::::::::::::
Set4/genes1kbCyc.score.inset
::::::::::::::
M00797.mat	1.167	1.506	0.074	1.157	1.82	0.04	HIF-1
M00224.mat	0.843	-1.175	0.122	0.911	-0.832	0.217	STAT1
M00187.mat	1.071	0.611	0.272	0.943	-0.589	0.294	USF
M00496.mat	0.593	-3.207	0	0.611	-3.386	0	STAT1
M00492.mat	0.855	-1.432	0.069	0.916	-0.962	0.179	STAT1
M00466.mat	1.211	1.973	0.033	1.123	1.365	0.1	HIF-1	SIGNIFICANT
M00796.mat	1.205	1.594	0.061	1.099	0.89	0.203	USF
M00976.mat	1.05	0.513	0.314	1.016	0.196	0.458	AHRHIF
M00726.mat	1.212	1.572	0.075	1.053	0.45	0.336	USF2
::::::::::::::
Set4/genes1kb.score.inset
::::::::::::::
M00797.mat	1.583	4.472	0	1.466	4.3	0	HIF-1	SIGNIFICANT
M00224.mat	1.032	0.157	0.452	1.069	0.485	0.341	STAT1
M00187.mat	1.465	3.39	0	1.236	1.998	0.025	USF	SIGNIFICANT
M00496.mat	0.769	-1.515	0.067	0.783	-1.56	0.065	STAT1
M00492.mat	1.2	1.58	0.064	1.232	1.986	0.034	STAT1
M00466.mat	1.572	4.459	0	1.387	3.586	0	HIF-1	SIGNIFICANT
M00796.mat	1.477	3.3	0	1.313	2.475	0.007	USF	SIGNIFICANT
M00976.mat	1.391	3.273	0.001	1.302	3.118	0.001	AHRHIF	SIGNIFICANT
M00726.mat	1.764	4.569	0.001	1.44	3.073	0.003	USF2	SIGNIFICANT
::::::::::::::
Set5/genes1kbCyc.score.inset
::::::::::::::
M00538.mat	1.246	1.332	0.109	1.313	1.781	0.053	HTF
M01023.mat	1.266	1.65	0.056	1.127	0.815	0.23	HSF1
M00799.mat	0.814	-0.84	0.234	0.881	-0.597	0.324	Myc
M00262.mat	1.029	0.122	0.48	1.064	0.435	0.364	Staf
M00322.mat	0.844	-1.347	0.094	0.892	-1.259	0.112	c-Myc:Max
M00987.mat	0.592	-1.11	0.176	0.566	-1.259	0.143	FOXP1
M00454.mat	1.441	1.511	0.083	1.336	1.15	0.173	MRF-2
M00146.mat	1.236	1.245	0.122	1.256	1.517	0.079	HSF1
M00123.mat	0.721	-1.709	0.053	0.76	-1.655	0.066	c-Myc:Max
M00118.mat	0.862	-0.697	0.292	0.84	-0.863	0.23	c-Myc:Max
M01075.mat	1.083	0.238	0.455	1.098	0.281	0.445	PLZF
M00119.mat	0.905	-0.549	0.34	0.901	-0.614	0.309	Max
M00264.mat	0.87	-0.882	0.215	0.928	-0.543	0.347	Staf
M00514.mat	0.981	-0.132	0.479	0.976	-0.167	0.475	ATF4
::::::::::::::
Set5/genes1kb.score.inset
::::::::::::::
M00538.mat	1.527	2.587	0.008	1.619	3.217	0.002	HTF	SIGNIFICANT
M01023.mat	1.425	2.378	0.017	1.269	1.601	0.06	HSF1	SIGNIFICANT
M00799.mat	1.202	0.726	0.261	1.287	1.087	0.184	Myc
M00262.mat	1.267	1.754	0.055	1.258	1.795	0.052	Staf
M00322.mat	1.167	1.12	0.14	1.188	1.618	0.06	c-Myc:Max
M00987.mat	0.522	-1.305	0.11	0.506	-1.491	0.082	FOXP1
M00454.mat	1.608	1.949	0.049	1.473	1.561	0.078	MRF-2	SIGNIFICANT
M00146.mat	1.421	2.133	0.031	1.404	2.26	0.025	HSF1	SIGNIFICANT
M00123.mat	0.942	-0.339	0.405	0.959	-0.27	0.433	c-Myc:Max
M00118.mat	1.17	0.737	0.257	1.126	0.559	0.321	c-Myc:Max
M01075.mat	0.991	-0.009	0.595	1.002	0.021	0.562	PLZF
M00119.mat	1.288	1.235	0.133	1.267	1.187	0.139	Max
M00264.mat	1.073	0.499	0.336	1.111	0.766	0.244	Staf
M00514.mat	1.284	1.672	0.058	1.264	1.727	0.058	ATF4
::::::::::::::
Set6/genes1kbCyc.score.inset
::::::::::::::
M00921.mat	0.77	-1.027	0.186	0.739	-1.194	0.14	GR
M00033.mat	1.058	0.621	0.293	1.062	0.702	0.269	p300
M00205.mat	0.822	-1.14	0.134	0.799	-1.3	0.104	GR
M00672.mat	0.55	-1.583	0.077	0.493	-1.863	0.046	TEF
M00624.mat	1.185	1.08	0.166	1.182	1.082	0.167	DBP
M00228.mat	0.727	-1.714	0.049	0.699	-2.037	0.022	VBP
M00192.mat	1.144	1.056	0.163	1.097	0.72	0.266	GR
M00239.mat	0.862	-1.114	0.137	0.871	-1.066	0.144	v-ErbA
M00284.mat	0.786	-1.08	0.181	0.76	-1.225	0.141	TCF11:MafG
M00511.mat	1.159	1.186	0.14	1.094	0.713	0.25	ERR_alpha
M00055.mat	1.163	1.918	0.026	1.097	1.405	0.1	N-Myc	SIGNIFICANT
M00963.mat	1.421	2.009	0.031	1.486	2.398	0.012	T3R	SIGNIFICANT
M01001.mat	1.078	1.127	0.133	1.012	0.244	0.42	DEAF1
M00243.mat	1.131	2.074	0.028	1.077	1.506	0.071	Egr-1	SIGNIFICANT
M01002.mat	1.083	1.09	0.151	1.104	1.843	0.043	DEAF1
M00514.mat	1.126	1.389	0.089	1.069	0.88	0.195	ATF4
::::::::::::::
Set6/genes1kb.score.inset
::::::::::::::
M00921.mat	0.703	-1.31	0.118	0.685	-1.436	0.093	GR
M00033.mat	1.205	1.941	0.031	1.231	2.295	0.014	p300	SIGNIFICANT
M00205.mat	0.788	-1.221	0.13	0.786	-1.235	0.129	GR
M00672.mat	0.485	-1.859	0.036	0.426	-2.122	0.018	TEF
M00624.mat	1.28	1.47	0.091	1.304	1.618	0.063	DBP
M00228.mat	0.926	-0.357	0.406	0.865	-0.703	0.283	VBP
M00192.mat	1.103	0.744	0.246	1.092	0.701	0.258	GR
M00239.mat	0.868	-0.966	0.191	0.872	-1.001	0.176	v-ErbA
M00284.mat	0.792	-0.914	0.197	0.771	-1.031	0.161	TCF11:MafG
M00511.mat	1.255	1.691	0.052	1.176	1.236	0.123	ERR_alpha
M00055.mat	1.597	5.455	0	1.445	4.766	0	N-Myc	SIGNIFICANT
M00963.mat	1.435	1.918	0.045	1.43	1.96	0.038	T3R	SIGNIFICANT
M01001.mat	1.451	4.879	0	1.333	4.859	0	DEAF1	SIGNIFICANT
M00243.mat	1.447	5.647	0	1.354	5.564	0	Egr-1	SIGNIFICANT
M01002.mat	1.449	4.901	0	1.389	5.306	0	DEAF1	SIGNIFICANT
M00514.mat	1.475	4.04	0.001	1.384	3.741	0	ATF4	SIGNIFICANT
::::::::::::::
Set7/genes1kbCyc.score.inset
::::::::::::::
M00228.mat	1.023	0.112	0.479	1.116	0.696	0.275	VBP
M00672.mat	1.144	0.432	0.381	1.23	0.708	0.303	TEF
::::::::::::::
Set7/genes1kb.score.inset
::::::::::::::
M00228.mat	1.305	1.484	0.084	1.381	2.002	0.041	VBP
M00672.mat	1.008	0.051	0.519	1.062	0.223	0.457	TEF
::::::::::::::
Set8/genes1kbCyc.score.inset
::::::::::::::
M00041.mat	1.022	0.09	0.471	1.043	0.234	0.426	CRE-BP1:c-Jun
M00172.mat	0.81	-1.051	0.169	0.894	-0.616	0.307	AP-1
M00036.mat	0.912	-0.441	0.361	0.913	-0.503	0.353	v-Jun
::::::::::::::
Set8/genes1kb.score.inset
::::::::::::::
M00041.mat	1.201	1.018	0.174	1.175	0.99	0.187	CRE-BP1:c-Jun
M00172.mat	0.818	-0.877	0.213	0.916	-0.384	0.399	AP-1
M00036.mat	1.02	0.145	0.458	1.015	0.1	0.49	v-Jun
::::::::::::::

## Sheet: TFinAnySet
::::::::::::::
Set1/genes1kb.score.insets.set
::::::::::::::
M00187.mat	1.313	3.138	0.002	1.243	2.93	0.001	USF	Set4
M00650.mat	1.282	2.743	0.006	1.268	2.954	0.002	MTF-1	Set3
M00224.mat	1.404	3.515	0.001	1.318	3.226	0.002	STAT1	Set4
M00262.mat	1.34	3.383	0.003	1.343	3.612	0.001	Staf	Set5
M00701.mat	0.719	-1.613	0.049	0.81	-1.449	0.07	SMAD-3	Set1
M00701.mat	0.719	-1.613	0.049	0.81	-1.449	0.07	SMAD-3	Set3
M00036.mat	1.576	4.335	0	1.496	4.07	0	v-Jun	Set8
M00985.mat	1.344	2.368	0.017	1.262	2.054	0.027	Stra13	Set3
M00123.mat	1.345	2.834	0.007	1.29	2.607	0.01	c-Myc:Max	Set5
M00172.mat	1.207	1.798	0.04	1.217	1.998	0.031	AP-1	Set8
M00962.mat	1.292	1.843	0.038	1.308	1.96	0.022	AR	Set1
M00492.mat	1.583	6.357	0	1.503	5.998	0	STAT1	Set4
M00322.mat	1.473	4.995	0	1.41	5.679	0	c-Myc:Max	Set5
M00055.mat	1.416	3.924	0	1.441	4.871	0	N-Myc	Set6
M00466.mat	1.405	4.328	0	1.26	3.396	0	HIF-1	Set4
M00340.mat	1.355	3.101	0.004	1.322	2.964	0.004	c-Ets-2	Set3
M00243.mat	1.328	4.264	0	1.281	4.494	0	Egr-1	Set6
M00264.mat	1.457	4.091	0	1.354	3.516	0.001	Staf	Set5
M01002.mat	1.252	2.748	0.005	1.265	3.631	0.002	DEAF1	Set6
M00033.mat	1.194	1.877	0.042	1.228	2.346	0.011	p300	Set6
M00095.mat	1.436	1.999	0.039	1.505	2.343	0.019	CDP	Set2
M01023.mat	1.304	2.679	0.007	1.302	2.81	0.006	HSF1	Set5
M01001.mat	1.338	3.766	0.001	1.33	4.952	0	DEAF1	Set6
M00118.mat	1.377	2.479	0.006	1.379	2.643	0.001	c-Myc:Max	Set5
M00341.mat	1.534	6.886	0	1.415	6.236	0	GABP	Set1
M00514.mat	1.615	5.622	0	1.587	6.067	0	ATF4	Set5
M00514.mat	1.615	5.622	0	1.587	6.067	0	ATF4	Set6
M00496.mat	1.411	3.75	0	1.453	4.422	0	STAT1	Set4
M00538.mat	1.407	3.071	0.004	1.421	3.321	0.002	HTF	Set5
M00976.mat	1.412	4.747	0	1.332	4.615	0	AHRHIF	Set4
M00726.mat	1.555	4.569	0.001	1.522	4.898	0	USF2	Set4
M00041.mat	1.602	4.577	0	1.415	3.608	0	CRE-BP1:c-Jun	Set8
M00797.mat	1.484	5.22	0	1.32	4.217	0	HIF-1	Set4
M00119.mat	1.416	2.852	0.004	1.454	3.259	0.002	Max	Set5
::::::::::::::
Set2/genes1kb.score.insets.set
::::::::::::::
M00997.mat	1.416	2.792	0.007	1.358	2.525	0.01	DEC	Set3
M00187.mat	1.256	2.166	0.021	1.262	2.652	0.008	USF	Set4
M00650.mat	1.293	2.483	0.008	1.242	2.322	0.018	MTF-1	Set3
M00224.mat	1.317	2.332	0.015	1.132	1.138	0.143	STAT1	Set4
M00698.mat	1.489	3.892	0	1.283	2.506	0.009	HEB	Set1
M00492.mat	1.614	5.771	0	1.477	4.905	0	STAT1	Set4
M00243.mat	1.272	2.988	0.002	1.223	3.091	0.003	Egr-1	Set6
M01002.mat	1.437	4.167	0	1.143	1.697	0.052	DEAF1	Set6
M01023.mat	1.263	1.915	0.043	1.309	2.393	0.009	HSF1	Set5
M00146.mat	1.482	3.3	0	1.538	4.038	0	HSF1	Set5
M01001.mat	1.443	4.217	0	1.305	4.012	0	DEAF1	Set6
M00341.mat	1.45	4.799	0	1.308	3.853	0	GABP	Set1
M00514.mat	1.3	2.282	0.016	1.179	1.541	0.084	ATF4	Set5
M00514.mat	1.3	2.282	0.016	1.179	1.541	0.084	ATF4	Set6
M00496.mat	1.568	4.554	0	1.457	3.978	0	STAT1	Set4
M00239.mat	1.276	1.727	0.047	1.298	1.977	0.028	v-ErbA	Set6
M00797.mat	1.178	1.669	0.049	1.136	1.562	0.071	HIF-1	Set4
::::::::::::::
Set3/genes1kb.score.insets.set
::::::::::::::
M00997.mat	1.279	1.781	0.041	1.176	1.209	0.133	DEC	Set3
M00187.mat	1.399	3.149	0.001	1.295	2.771	0.003	USF	Set4
M00262.mat	1.314	2.466	0.011	1.197	1.693	0.056	Staf	Set5
M00985.mat	1.497	2.795	0.01	1.352	2.228	0.018	Stra13	Set3
M00698.mat	1.265	2.012	0.031	1.211	1.736	0.059	HEB	Set1
M00228.mat	1.654	2.891	0.007	1.522	2.483	0.014	VBP	Set6
M00228.mat	1.654	2.891	0.007	1.522	2.483	0.014	VBP	Set7
M00492.mat	1.553	4.896	0	1.496	4.797	0	STAT1	Set4
M00322.mat	1.648	5.509	0	1.66	7.321	0	c-Myc:Max	Set5
M00055.mat	1.457	3.54	0	1.347	3.212	0.001	N-Myc	Set6
M00466.mat	1.245	2.13	0.023	1.197	2.076	0.025	HIF-1	Set4
M00243.mat	1.274	2.933	0.003	1.343	4.43	0	Egr-1	Set6
M01002.mat	1.402	3.699	0	1.34	3.868	0	DEAF1	Set6
M00033.mat	1.312	2.49	0.013	1.31	2.588	0.007	p300	Set6
M00799.mat	1.451	1.964	0.04	1.6	2.737	0.007	Myc	Set5
M01105.mat	1.296	1.75	0.047	1.241	1.479	0.083	ZBRK1	Set1
M01001.mat	1.299	2.743	0.006	1.443	5.567	0	DEAF1	Set6
M00481.mat	1.437	2.621	0.007	1.325	2.108	0.025	AR	Set1
M00341.mat	1.341	3.515	0	1.397	4.788	0	GABP	Set1
M00496.mat	1.458	3.428	0.001	1.463	3.754	0	STAT1	Set4
M00538.mat	1.413	2.567	0.009	1.315	2.05	0.03	HTF	Set5
M00976.mat	1.352	3.307	0.001	1.357	4.092	0	AHRHIF	Set4
M00726.mat	1.429	2.855	0.005	1.404	3.168	0.001	USF2	Set4
M00041.mat	1.383	2.433	0.012	1.341	2.456	0.011	CRE-BP1:c-Jun	Set8
M00797.mat	1.269	2.366	0.01	1.219	2.35	0.008	HIF-1	Set4
M00105.mat	0.607	-1.811	0.04	0.646	-1.665	0.05	CDP_CR3	Set2
M00104.mat	1.364	2.177	0.021	1.317	2.052	0.034	CDP_CR1	Set2
::::::::::::::
Set4/genes1kb.score.insets.set
::::::::::::::
M00187.mat	1.465	3.39	0	1.236	1.998	0.025	USF	Set4
M00650.mat	1.383	2.649	0.004	1.284	2.267	0.02	MTF-1	Set3
M00985.mat	1.694	3.569	0.001	1.668	3.909	0	Stra13	Set3
M00123.mat	1.892	5.037	0	1.753	4.71	0	c-Myc:Max	Set5
M00322.mat	1.525	3.986	0	1.349	3.393	0	c-Myc:Max	Set5
M00055.mat	1.584	3.986	0	1.381	3.082	0.001	N-Myc	Set6
M00466.mat	1.572	4.459	0	1.387	3.586	0	HIF-1	Set4
M00243.mat	1.236	2.232	0.015	1.276	3.2	0	Egr-1	Set6
M01002.mat	1.299	2.421	0.009	1.159	1.624	0.061	DEAF1	Set6
M00799.mat	1.86	3.397	0.002	1.699	2.946	0.007	Myc	Set5
M01105.mat	1.43	2.193	0.019	1.424	2.243	0.016	ZBRK1	Set1
M01001.mat	1.442	3.549	0.001	1.384	4.245	0	DEAF1	Set6
M00118.mat	1.398	1.909	0.035	1.274	1.364	0.103	c-Myc:Max	Set5
M00976.mat	1.391	3.273	0.001	1.302	3.118	0.001	AHRHIF	Set4
M00726.mat	1.764	4.569	0.001	1.44	3.073	0.003	USF2	Set4
M00797.mat	1.583	4.472	0	1.466	4.3	0	HIF-1	Set4
M00796.mat	1.477	3.3	0	1.313	2.475	0.007	USF	Set4
M00119.mat	1.621	3.014	0.004	1.371	1.872	0.04	Max	Set5
::::::::::::::
Set5/genes1kb.score.insets.set
::::::::::::::
M00103.mat	2.31	3.571	0.002	2.12	3.172	0.006	Clox	Set2
M00963.mat	1.707	2.065	0.041	1.411	1.206	0.147	T3R	Set1
M00963.mat	1.707	2.065	0.041	1.411	1.206	0.147	T3R	Set6
M00454.mat	1.608	1.949	0.049	1.473	1.561	0.078	MRF-2	Set5
M00228.mat	1.592	2.047	0.043	1.536	2	0.036	VBP	Set6
M00228.mat	1.592	2.047	0.043	1.536	2	0.036	VBP	Set7
M00492.mat	1.412	2.912	0.002	1.395	3.058	0.003	STAT1	Set4
M00243.mat	1.436	3.738	0	1.284	2.979	0.003	Egr-1	Set6
M01002.mat	1.541	3.965	0	1.483	4.414	0	DEAF1	Set6
M00102.mat	2.073	2.874	0.01	1.994	2.756	0.011	CDP	Set2
M00033.mat	1.273	1.802	0.046	1.248	1.731	0.052	p300	Set6
M01023.mat	1.425	2.378	0.017	1.269	1.601	0.06	HSF1	Set5
M00146.mat	1.421	2.133	0.031	1.404	2.26	0.025	HSF1	Set5
M01105.mat	1.556	2.524	0.009	1.584	2.752	0.004	ZBRK1	Set1
M01001.mat	1.363	2.582	0.011	1.42	4.142	0	DEAF1	Set6
M00341.mat	1.459	3.725	0	1.404	3.868	0	GABP	Set1
M00496.mat	1.369	2.242	0.022	1.274	1.825	0.049	STAT1	Set4
M00538.mat	1.527	2.587	0.008	1.619	3.217	0.002	HTF	Set5
M00976.mat	1.279	2.123	0.023	1.26	2.39	0.01	AHRHIF	Set4
M00041.mat	1.459	2.415	0.012	1.363	2.139	0.019	CRE-BP1:c-Jun	Set8
M00797.mat	1.376	2.733	0.006	1.323	2.753	0.004	HIF-1	Set4
M00104.mat	1.509	2.434	0.015	1.454	2.374	0.013	CDP_CR1	Set2
::::::::::::::
Set6/genes1kb.score.insets.set
::::::::::::::
M00187.mat	1.499	4.697	0	1.47	5.227	0	USF	Set4
M00650.mat	1.361	3.288	0	1.343	3.608	0.001	MTF-1	Set3
M00224.mat	1.251	2.052	0.027	1.163	1.572	0.066	STAT1	Set4
M00262.mat	1.486	4.603	0	1.309	3.118	0.004	Staf	Set5
M00963.mat	1.435	1.918	0.045	1.43	1.96	0.038	T3R	Set1
M00963.mat	1.435	1.918	0.045	1.43	1.96	0.038	T3R	Set6
M00985.mat	1.626	4.234	0	1.618	4.748	0	Stra13	Set3
M00123.mat	1.642	4.888	0	1.511	4.251	0	c-Myc:Max	Set5
M00492.mat	1.342	3.571	0	1.228	2.624	0.008	STAT1	Set4
M00322.mat	1.463	4.691	0	1.338	4.447	0	c-Myc:Max	Set5
M00055.mat	1.597	5.455	0	1.445	4.766	0	N-Myc	Set6
M00466.mat	1.358	3.791	0	1.319	4.005	0	HIF-1	Set4
M00243.mat	1.447	5.647	0	1.354	5.564	0	Egr-1	Set6
M00264.mat	1.344	2.959	0	1.335	3.175	0	Staf	Set5
M01002.mat	1.449	4.901	0	1.389	5.306	0	DEAF1	Set6
M00102.mat	0.549	-1.857	0.029	0.599	-1.734	0.042	CDP	Set2
M00033.mat	1.205	1.941	0.031	1.231	2.295	0.014	p300	Set6
M00799.mat	2.005	5.44	0	1.707	4.029	0	Myc	Set5
M01001.mat	1.451	4.879	0	1.333	4.859	0	DEAF1	Set6
M00118.mat	1.646	4.071	0.001	1.593	3.959	0	c-Myc:Max	Set5
M00481.mat	1.251	1.738	0.046	1.231	1.75	0.05	AR	Set1
M00341.mat	1.392	4.79	0	1.307	4.387	0	GABP	Set1
M00514.mat	1.475	4.04	0.001	1.384	3.741	0	ATF4	Set5
M00514.mat	1.475	4.04	0.001	1.384	3.741	0	ATF4	Set6
M00496.mat	1.279	2.513	0.009	1.252	2.47	0.01	STAT1	Set4
M00672.mat	0.485	-1.859	0.036	0.426	-2.122	0.018	TEF	Set6
M00672.mat	0.485	-1.859	0.036	0.426	-2.122	0.018	TEF	Set7
M00538.mat	1.358	2.612	0.006	1.38	2.91	0.003	HTF	Set5
M00976.mat	1.419	4.785	0	1.353	4.842	0	AHRHIF	Set4
M00726.mat	1.714	5.778	0	1.512	4.814	0	USF2	Set4
M00797.mat	1.419	4.429	0	1.34	4.362	0	HIF-1	Set4
M00796.mat	1.376	3.425	0	1.282	2.998	0.001	USF	Set4
M00119.mat	1.865	5.618	0	1.804	5.438	0	Max	Set5
M00447.mat	0.694	-1.654	0.042	0.756	-1.375	0.094	AR	Set1
::::::::::::::
Set7/genes1kb.score.insets.set
::::::::::::::
M00187.mat	1.264	2.272	0.011	1.214	2.182	0.02	USF	Set4
M00985.mat	1.371	2.248	0.021	1.368	2.56	0.007	Stra13	Set3
M00322.mat	1.394	3.641	0	1.402	4.889	0	c-Myc:Max	Set5
M00055.mat	1.378	3.119	0.003	1.328	3.145	0.005	N-Myc	Set6
M01002.mat	1.188	1.849	0.048	1.159	1.95	0.027	DEAF1	Set6
M00799.mat	1.575	2.793	0.004	1.446	2.264	0.017	Myc	Set5
M00118.mat	1.616	3.507	0.001	1.536	3.231	0.001	c-Myc:Max	Set5
M00514.mat	1.311	2.423	0.008	1.404	3.541	0	ATF4	Set5
M00514.mat	1.311	2.423	0.008	1.404	3.541	0	ATF4	Set6
M00496.mat	1.239	1.918	0.039	1.285	2.45	0.01	STAT1	Set4
M00239.mat	0.722	-1.791	0.04	0.791	-1.441	0.088	v-ErbA	Set6
M00976.mat	1.332	3.331	0	1.29	3.502	0	AHRHIF	Set4
M00726.mat	1.369	2.649	0.007	1.34	2.873	0.002	USF2	Set4
M00721.mat	1.212	1.918	0.031	1.233	2.356	0.009	CACCC-binding_factor	Set2
M00797.mat	1.316	2.953	0.002	1.235	2.678	0.005	HIF-1	Set4
M00796.mat	1.283	2.355	0.017	1.249	2.399	0.016	USF	Set4
M00119.mat	1.576	3.42	0.001	1.595	3.695	0	Max	Set5
::::::::::::::
Set8/genes1kb.score.insets.set
::::::::::::::
M00262.mat	1.374	2.288	0.016	1.334	2.187	0.019	Staf	Set5
M00701.mat	1.599	2.195	0.025	1.357	1.796	0.046	SMAD-3	Set1
M00701.mat	1.599	2.195	0.025	1.357	1.796	0.046	SMAD-3	Set3
M00985.mat	1.405	1.836	0.043	1.342	1.731	0.051	Stra13	Set3
M00228.mat	1.655	2.205	0.031	1.499	1.829	0.054	VBP	Set6
M00228.mat	1.655	2.205	0.031	1.499	1.829	0.054	VBP	Set7
M00055.mat	1.301	1.843	0.046	1.346	2.459	0.01	N-Myc	Set6
M00264.mat	1.419	2.296	0.018	1.373	2.218	0.021	Staf	Set5
M00033.mat	1.296	1.856	0.047	1.321	2.129	0.023	p300	Set6
M00341.mat	1.286	2.227	0.022	1.252	2.324	0.016	GABP	Set1
M00956.mat	0.53	-1.86	0.036	0.506	-2.043	0.022	AR	Set1
M00726.mat	1.412	2.152	0.026	1.293	1.82	0.05	USF2	Set4
M00119.mat	1.447	1.837	0.045	1.539	2.35	0.012	Max	Set5
